# Supplementary material for: Early Changes in Crayfish Hemocyte Proteins after Injection with a β-1,3-glucan, Compared to Saline Injected and Naive Animals
Source: Int J Mol Sci. 2021 Jun 16;22(12):6464. doi: 10.3390/ijms22126464 (PMC8234337; doi:10.3390/ijms22126464)
Supplement: Supplementary file 1 [file ijms-22-06464-s001.zip]

Archive with 4 entries (4 files):
- Supplementary Table S1.xlsx
- Supplementary Table S2.xlsx
- Supplementary Table S3.xlsx
- Supplementary Table S4.pdf
