# Supplementary material for: Early Changes in Crayfish Hemocyte Proteins after Injection with a β-1,3-glucan, Compared to Saline Injected and Naive Animals
Source: Int J Mol Sci. 2021 Jun 16;22(12):6464. doi: 10.3390/ijms22126464 (PMC8234337; doi:10.3390/ijms22126464)
Supplement: Supplementary file 1 [file ijms-22-06464-s001.zip › Supplementary Table S1.xlsx]

## Sheet: Blad1
Protein IDs	Protein name	Sequence		LFQ intensity Ctrl1	LFQ intensity Ctrl2	LFQ intensity Ctrl3	LFQ intensity Ctrl4	LFQ intensity Ctrl5	LFQ intensity Sal1	LFQ intensity Sal2	LFQ intensity Sal3	LFQ intensity Sal4	LFQ intensity Sal5	LFQ intensity Lam1	LFQ intensity Lam2	LFQ intensity Lam3	LFQ intensity Lam4	LFQ intensity Lam5
CL1002Contig1	Actin-related 3	ATATGCGGTTAAATATCCAGTAAGGCATGGCATTGTGGAGGACTGGGATCTGATGGAGAAGTTCATGGAGCAGTGTATATTCAAGTATCTCCGAGCTGAACCCGAGGATCACTACTTCCTGTTGACAGAACCTCCACTCAACACGCCGGAGAATCGCGAGTACACAGCAGAAATCATGTTCGAGTCATTCAACGTGCCAGGCTTGTATATTGCGGTGCAGGCGGTGCTCTCATTGGCAGCTTCCTGGGCATCCCGTCAAGCCACTGAGCGCTCTCTAACTGGAACAGTGATCGACTCTGGTGATGGTGTTACACATGTTATACCAGTGGCTGATGGGTATGTTATTGGAAGCTGCATCAAACACATTCCAATTGCTGGTAGAGACATCACATACTTTGT…		237330000	264420000	278020000	238690000	282910000	56635000	46747000	39615000	55328000	30155000	189690000	190250000	234140000	281510000	250080000
CL1004Contig1	Kazal (Agrin)	GGAAGCACGCAACTCGCCGTCGCAGGAGGAGAGAGGTTCTGGTCCGCGGCCTTGTGAAGACTTGTGATGATGCAGAGTTTACTGACCTGGATCACAACCCTGCTGGTGGTTGTGGCTTCAAGCCCGGCCAGGGTGCCACGCATATGCCCACTGATGTATATGCCAATCTGCGGTACTGACCTCAGGACGTATAGCAACGACTGCGATTTTAGTGCCGCTGCATATCGCAACCCAAGCCTGAAGAAGCTGCATGATGGCCCTTGTGAGCCGAAGAAGTGCCCCAGTGTTTGCCTTCAATACGAAGATCCTGTGTGCGGGACGGACGGCAAGACGTATGGTAACCCATGTGAACTCGGAGTCGCGGCCTGCAATAACCCTCAACTGAATCTGAAAACAGCA…		15292528000	14118860000	19685010000	18636180000	14218640000	8529093000	5509980000	4175430000	6015180000	5548334000	24104030000	22585880000	26602186000	15789950000	21428500000
CL1004Contig3	Kazal (Agrin)	CAGATGGCAAGACTTACAGCAACTTGTGTGACCTGGAAGTCGCAGCCTGCAATAACCCTCAACTGAATCTGAAAGTCGCATACAAAGGCGAATGTAAGCAGCAAAATCAGTGCCCCACCCTTTGCACTCAGCAATACGATCCTGTGTGCGGGACAGACGGCAAGACTTATGGTAACTCCTGTGAACTCGGAGTCGCGTCCTGCAATAACCCTAAACTGAATCTGAAAATCGCTTACAAAGGCGCATGTAGGCAGCAAAATCAGTGTGCCAGCTTTTGCACTCTGCAGTATGAACCAGTGTGTGGGACGGACGGCAAGGATTATAGCAACCCTTGCTTCCTAGCAATAGCGGCCTGCAGAAACCCTCAACTGAATTTGAAAGTCGCCTATAAAGGCAGAT…		7265400000	6086200000	7183700000	7508200000	5481400000	3313900000	1083700000	1849500000	2278300000	1999900000	7195300000	10089000000	11486000000	5094700000	11632000000
CL10190Contig1	Carboxypeptidase	AGGCATCCATGCTCGTGAATGGATCTCTCCTGCCGTCTCCACATACATCTTGAACCTGCTGGTTACGGACGAGTCTTGGGGAGACCTGCTGAAGGTGACGGAGTGGTACATCGTGCCTGTGGCCAACCCGGACGGCTATCAGTACACCTTCACCTCTGACAGAGCCAGACTTTGGAGAAAGAATCGCAGGGACAACGGTTCCCCTGATGGGCGCTGCAAAGGAGTGGACCTAAACCGTAACTGGAACCTGAAATGGGGCGTCGGTGCATCAAAAAATCCATGTAGTGAAACCTTCAGGGGCGACTCGCCCTTCAGTGAACCCGAGACCCGAGGACTTCAAGCCATGATGAAAAGTGTGGGAGACATAGACCTCTTCATTACTTTTCACAGCTTTGGACA…		103450000	272940000	232440000	166010000	231360000	85390000	80924000	57594000	102100000	75913000	160730000	164640000	193900000	173620000	233530000
CL1023Contig1	Filamin-A	ACTGGATCCAGAGCAAGCTGCCCGACCTGCCCATCACCAACTTCACCAACGACTGGAACGACGGGCGGGCTGTGGGCGCCCTCGTCGACGCCGTCGCCGCCGGCCTCTGTCCTGACTGGCCAGACTGGGTCCCTGCTGACTCCCTCTCTAACGCTACCGAAGCCATGAACATCGCAGACAACTGGCTCGGAGTGCCACAGTTGATCACACCTGAGGAAATGGTGAACCCAAGCATTGATGAACAATCCATGATGACCTACTTGTCACAGTACCCTAATTGTAAACTGAAGAGTGGCGCGCCCCTCCGACCTCGCACCAACCCCGGCAAGGTACGATGCTATGGGCCAGGCATAGAATCCTCAGGACCTGTAGTTGGGGCACCCACAAACTTCACCATAG…		15571000000	13430000000	15301000000	14085000000	13786000000	3028400000	2898700000	2907300000	3522800000	2858400000	13179000000	12348000000	14766000000	15538000000	13740000000
CL1031Contig1	Unknown	CCACACACCACACCGAGGCTGCACTAGTTGTCTTAACAACCCTGAACAAGTCAGATACCTCATCTCAGAAAGGCGTATGTGATCGGAGACAATGAGTGACCAGGATCGAAACCCTTTAAAGAAGCAGCAATCTACAACCTCCTTGGAGAAGAGTTTACAGATGATATCACCTCCCCAGCAAGCACCAATCACAATCTACCCCGGACCATCAGCTGGAATTTCTAATCTCTCTAAAGCTGATTTGGAAATTGCTCAGCGTCTGCAGAATCTCCGCCAATCCCAAACGGATAGTTTACCAACTGAAGAAGAAATGGCTTCCAGACTAGCACATTTGAAAGGGCTTCCAGCAGATCACTATTCTAAGGCTCAAGCTGCTATACATCAGCCTCCTGATACCAG…		24071000	31055000	33854000	29366000	34053000	10964000	9995100	8647600	12483000	11497000	33582000	21533000	28334000	39904000	33629000
CL1040Contig2	ATP-dependent RNA helicase	AGGTTGACCGCATGCTGGACATGGGTTTCGAGCCGCAGATTCGTCGAATCGTTGAAGAGGACAACATGCCTCCCACAGGACAGCGACAGACTCTCATGTTCTCCGCCACTTTTCCTAAGGAAATTCAACGCCTTGCCCAGGATTTCTTGGACAATTACATTTTCTTGGCGGTGGGTCGTGTTGGCTCCACATCAGAAAATATCACTCAAAAGATTGTATGGGTTGCAGAAGACGATAAGCGCTCCTTCCTCTTGGACATCCTCAACGCTGCTGGCTTGGACCGTCTGAATGAAGCAACCAAGGAATCCTTGACCTTAGTCTTTGTGGAAACTAAGAAAGGGGCAGATGCTCTTGAAGAGTTCTTGTACCGTCATGGCTATCCCGTTACAAGTATCCATG…		70549000	86073000	67927000	76892000	77049000	9442800	12426000	11713000	9667900	8872200	54390000	64486000	71623000	83351000	74588000
CL10442Contig1	Peroxidase	GCATGAACTTCGTCAGGAGTATGCTTGCTGTCGGTCCTGGCGCCGAATGTAACTTTGGCTACGCGGACCAGCTGAACCAGATAACACATTGGTTAGACGGGTCTGCGGTGTACGGTTCGACCCCCAACCAGCAGCGGGCCGTCAGATCCTTCAGGAACGGCCTCCTCACAACCTCTGGCAACAACCTTCTACCCATCAATCCCAACCAGAACCTCTCGGGAATCTGTCAGGGAATGGAGCGAGGAGCCCTGTGTTACCTGGCAGGAGACTCGCGAGTGAACCAGCACCCTCACCTGACAGCTATACAAACTTTGTTCCTGAGGCAACACAACCTGGTGGCCAGGGACCTCCAGGCCCTCAACCCCCAGTGGTCGGACGAGGCCGTCTTCCAGGAGACTC…		12435137000	17864800000	21590720000	20833770000	22040580000	4989499000	4373686000	3830670000	4936947000	4848441000	17507020000	19421670000	14212701000	16988160000	25547060000
CL1055Contig1	Elongation factor 1 beta	GGCACGAGGATAAAGTTTGCACATGCCTTGCGCTGGTTTAACCACATTGCTTCCTTTGGTGATGAAAAGTCTAAGTTTCCTGGGGTGAAGAAGGATTATAATAGTGCTGCAGCTCCAGCTGCTGCTCCTGCTGCTGCTGATGATGATGAGGATGAAGAGGAGGTGGATCTCTTCGGCTCGGATGATGACGATGAAGAAGATCCAGAAGCAGCCCGTGTGAGGGAGGAGCGTTTGGCAGCTTATGCAGCCAAGAAGGCAGTTAAACCTGGCCCCATTGCCAGATCCCAGATTTTATTAGACTGCAAACCATGGGATGACGAGACAGACATGAAAGCAATGGAAGAGAAAGTTCGATCTATTTCAATGGATGGTCTTGTCTGGGGTGCAAGTAAGCTTAAC…		133820000	123210000	103720000	96910000	96934000	18243000	20783000	19105000	31076000	15355000	109430000	95351000	120410000	118860000	117540000
CL1079Contig1	Serine/threonine-protein phosphatase PP1-alpha catalytic subunit	TCTTGAACAGTCTATGGGGTTGGGCTGGTGGTTCCGCGCTTCTATATCCGCGATCATCAACCTCTCTGTGCACGATCCTCGGGTGTGAAAACGTTTAAAGTGAACTGTGTGAACCATTTATCATGGCTGAGACCGATAAGCTTAATATAGACACCATTATTGCCAGATTATTAGAAGTGCGAGGATCTCGGCCTGGAAAGAATGTCCAGTTGACAGAAAATGAAATTCGTGGTCTCTGCTTAAAATCCAGAGAAATCTTTCTTTCGCAACCTATCCTATTGGAATTGGAAGCTCCTCTTAAAATTTGTGGTGACATTCACGGACAGTATTATGATTTGTTGCGACTATTTGAATATGGAGGATTCCCACCAGAGTCAAACTACCTTTTCCTGGGAGACT…		98692000	89497000	83263000	103040000	59284000	13768000	14541000	12402000	18570000	19249000	91006000	71052000	98649000	80253000	85558000
CL1094Contig1	Kinesin heavy chain	TGGAGGGTCCGGGGCGAGGAGGGCACGAGGCGGCCACCCGCACCAGCCGCCCACAACAGCTGACTCCAACACTGCCAGTATTCCCTCGCCGATAATGGACCTAACTGTACATTTACGTTGTTAATATAGTGATAAGCAGTGCTACAAGGACAGCAAGATGTCGGGCGAGGCCCCGGAAAAGGGTAATGAGGACTCCATTAAGGTTGTGGCCAGGTTTCGGCCACTGAATGACTCTGAGGAGCGAGCAGGGTCTAAGTTCATCGTCACATTCCCACACAACAAAGATGACCAACTAGTCAACATAGGGGGCAAAGTCTATCAGTTTGACAACATCCTGAAGCCTAATGTTACGCAAGAAAAAGTCTACAATACTGCTGCCAGAGATATTGTTAAAGATGT…		49415000	56470000	45751000	42133000	42099000	22566000	22501000	20448000	30907000	18421000	51099000	50097000	46194000	48324000	59514000
CL1104Contig1	Kallikrein-like protease	GGTAATAACGGTGGCGGCCGTTCAGTACACTCGGTGGGACAGTGGTAGTCAAGTTGGTGACGGACAACTTTCAAGAGACGGGGCCAGCTACAAGGATGTGGTCGCTTATAGCGCTGGTAATAACGGTGGCGGCCGTTACTGCCACTCCAAGGGAACGAAGACAGGCTAGTGACGAATGCTTCTGGTGGGAGCCTGGCTGCACCACCCCAATTGATCCAGCTAAAGAAACTACTGGTAACCCCTCCGGGCCTGTGCCTGTCGAAAACACCAATCCTGTGGAACGTGTTGTGGAAGGCGGTAACTATGCGATCTGCAACAATGGCGAGGGCAGCTGCGTGCCCTACTACCTATGCAGAGAAGGTGATATCGTTACCGACGGTGCTGGACTCATCGACATAA…		1763000000	2872400000	4234800000	3022800000	3337800000	1470700000	1165500000	1486800000	1438200000	995490000	2748200000	4783100000	2949200000	3277500000	3778200000
CL110Contig1	Clotting protein	GAGGCGGCGATGGAGGAAGACATTCAGCGTGAACAACAAGATGAAAGTGGAAGTTTTACGTCATCAAAGGTTCCGTCCAAGACCTCAAAAACGCAAACTTCCAAGACTACCAAAACGACCGGCACTAAAACCACAGGAACTAAGACGACCGGCACGAAGAACACGGGATTTAAGGGCGCTCCTGCCAAACTCACGACTCCGGAACGCATCGACAACACCCTCTGGAGTATGTCTCGAACTGTCGACTTTGATTCCTGTGAGGATCTTGTCAAATGGAGGATCCACGGCAACAAGAAGATAGACAAAAAAATTCAGCGAACTTCCATCGGGACCTACCTGCTCCGGGGCAACGAGAGGGACACCCGCATAGAATATGCTGTCATCGAGGGCTCCATCACA…		12295290000	12718700000	13706400000	28072300000	20190200000	819871000	1136507000	1075275000	1345981000	995187000	375409000000	117293000000	60195000000	24094900000	18031500000
CL11123Contig1	Septin2-like	GATCAACGTCTGCTCAAGAGAATATTGATAAAACTGTAAAGATTGATGTATCGACGGTGGAGATTGAAGAGCGAGGTGTTAAAGTTAGACTGACAGTAGTTGACACTCCAGGTTATGGGGATGCTATTGACAACACAGATTGTTTTCAATCAATTATTCAGTATATCAATGACCAGTTTGAACGATATCTCCAAGATGAATCTGGTCTAAACCGTCGCCACATTGTCGATAACCGAGTCCATTGTTGCTTCTACTTCGTCAACCCAGCTGGTCATGGATTGAAACCTCTTGATATTCAGTTTATGAAGCAGTTACACAACAAAGTGAATATTGTTCCTGTCCTTGCAAAGGCCGACACACTCACCAAGCAGGAGGTAGCAAAGCTCAAGCGGAAGGTTT…		216950000	220550000	206240000	196820000	176510000	55603000	46096000	37901000	39514000	49515000	164630000	148970000	186210000	213680000	214340000
CL11361Contig1	Ras-related Rab-7A	GTTTCAGAAGAGGTTGGGGGCCGTGTTTACCGCCATGACGTAATTGTTCCCGTGACTGCGCAGTGGCAAACGCCATATTGACTCCACAGGCTGCGTTCACTCCACGTAAATTCCTTTATTTTTTACCCTCCACAGCACATAATGGCGTCTCGTAAGAAGATTCTTTTGAAAGTCATTATTCTGGGTGACTCTGGGGTTGGGAAGACATCTCTTATGAACCAGTTTGTCAACAAGAAGTTTAGCAATCAGTATAAGGCTACAATTGGTGCAGATTTTCTAACCAAGGAAGTGATGGTGGACGACAGACTGGTCACTATGCAGATTTGGGACACGGCTGGCCAGGAAAGATTCCAATCACTTGGTGTAGCATTCTACCGCGGAGCAGATTGTTGCGTCTTG…		48454000	67926000	47872000	52966000	56726000	15243000	15660000	13431000	19395000	18367000	57869000	42613000	59007000	76127000	66167000
CL1140Contig2	Unknown	GGAGTGCGCACGTCGTTCCTAACTTGGAAGTTCCCTGCCTGGCCCCAGCGTATACAACTCTACCCCTGCGATGAATTGTCAACATCTCACCCTCGTCTTGACCCTGGGTGTCCTGGGCACGGAGGTGGCTGCACACTATGGCTTCTACGGTCACCAAGGACATCACCGACCCTTCGGTCACCATGGAAGAGGTGGTAGAGTACAAGGAGGTAACTTTGGAGGAGGAGGCAGATTCCAAGGAGGCGGTGGCTTTCCTGGGAGCACCTTCGGAGGCAACAGATTCCCAGGAGGCAGTGGCTCTCCTGGGGGCATCATCGGAGGCGGTGGTGGTGCCACAGGAAGCACCGGAGTGGGCGGAAGCAACACTGGATCCAACATCAACAGGCCTGCAGGAGGGAG…		224930000	430900000	361290000	583940000	692780000	80118000	50721000	133020000	82404000	75552000	509680000	953090000	377700000	679640000	740440000
CL1143Contig1	Actin-relate 2	AGTCGGTGATCGACCCATCATCAGAGCCACAAATAAGATTGGTGACATTGAAGTCAAGGATCTCATGGTGGGAGATGAAGCCAGTAAATTACGATCGATGTTGGAGGTGACATACCCAATGGAAAATGGCATTGTTAAAAATTGGGACGATATGTGCCATGTGTGGGATTACACATTTGGGCCCGAGAAGATGGACCTGAATCCTCGAGAATGTAAGATTATGTTAACGGAGCCCCCTATGAACCCAACGAAAAACCGAGAGAGAATGCTAGAGATGATGTTTGAAAAGTATGGGTTTGCTGGTGCATTTGTGGCTATTCAGGCTGTGCTGACATTGTATGCTCAAGGCTTGCAATCTGGTGTTGTGGTAGACTCCGGTGATGGTGTGACACATATCTG…		255140000	227300000	263940000	240650000	179270000	31175000	26367000	29088000	31446000	27321000	179730000	212730000	265020000	243500000	217810000
CL11479Contig1	Glucose-6-phosphate 1-dehydrogenase	CCAAGGTGGGCACGCAGAGGGCCAACCGCATTTTCTACTTGGCTCTGCCTCCGTCAGTATTCGATGTAGTCACGTCCAACTTGAAGGGTTGTTGCATGGCCAGAGATGGATGGACCCGCGTCATCATCGAGAAGCCCTTCGGTAAGGATTCGGCGTCGTCAGCCAAACTGTCCAACCATCTAGCGGGACTCTTCAAGGAGGAGGAGATATACCGCATTGACCATTACCTGGGCAAGGAGATGGTACAGAACCTCATGACGCTCAGGTTTGGAAACCGGATCTTCGGGCCTACGTGGAACCGGGACAACATCGCCTCGGTGTTCATCTCGTTCAAAGAGCCGTTCGGGACGCAGGGCCGGGGTGGCTACTTCGACGAGTTCGGGATCATCCGCGACGTGA…		149970000	184370000	150620000	143760000	133890000	48034000	36575000	36101000	34557000	57279000	135620000	157040000	153660000	186840000	187550000
CL116Contig2	Putative adenosylhomocysteinase 3	GCCACCCAGACACTGACTGAGTCATGTCTCTCGCCGACAACACCGACCACTTGAATTACCGACCTTCATACACGGGCTCGAGCAGTGAAGAAGATGAAGTTTCTCCACGAGAAAAGACCCAAAAGAACTCCAAAAATTTTACCGACTTCTGCGTCAAGAATATATCCCAAGCTGCTTTTGGACGACGGGAGATTGAGATTGCCGAACAGGAGATGCCTGGCATTGTGGCACTCCGAAAACGTGCTACGGATGACAAGCCTCTCAAAGGTGCCAAGATAGTCGGCTGTACCCACATCAACGCTCAGACTGCAGTGTTAATTGAAACATTGGTGGAGTTGGGAGCCAGTGTGCGGTGGTCAGCTTGCAATATATTTTCTACACAAAATGAAGTTGCTGCTG…		126700000	193730000	145840000	127340000	161330000	33608000	38000000	36001000	47148000	40254000	126570000	99183000	106070000	134460000	158550000
CL1170Contig1	VMO1	AGGGCCCAAGGTCGCAGTTACGCCACTAGCAGACCGGAGTTACAACCACACTCTGGCGTCTCTACTCTCTTCGATAAGCACTGGTTTGACGAGGATGAAGATCACTCTAGGATTCCTGCTCTGTGTCTCAGGTGTGGTGATGGGGCGGGACTCCACCATCAACGCAGCAAACGGAGGGGGTTGGGGGGACTGGGGAGCAGCAGCCTTCTGCCCCCAAAACAGTTACGCCACCGGCTTTTCCATCAAGGTGGAACGACCAATCGACGGGGACGACACCGCCATGAACGGTATCATGCTCTACTGCCGGAATACTGCCGGGTCAGAGGTGGGCCGCATCACCTCCAAAATCCAGAAGTGGGGTGATTGGACAGGTAAATATCAATGCCGGAGCGGCCGCTT…		1006600000	1229100000	1408900000	1578900000	3718100000	112390000	366670000	178340000	123430000	183990000	585260000	1278200000	3269300000	1915400000	1441600000
CL117Contig3	Clathrin heavy chain	TCACCGAGGCAGACATATTGGATAGTGTCGGTACTGCAGTGTTACGCTCTGGATGGCTCGCCCAGGCTCAATATAGCCCCTTTATTCACGGATTTCTCGCCTCTTCATCCCTTAAATCCACCCCCTGCCGCAAAGATGACGCAAATGTTACCTATAAGATTCCAAGAGCACCTACAGCTCACCAATGTGGGGATTCAAGCATCCAACATTGGGTTTAATACCCTCACAATGGAATCTGACAAGTTCATCTGTGTCAGAGAGAAGGTTGGAGAAACCGCACAGGTAGTGATTATTGACATGGCTGACCCAACCAACCCCATCAGACGTCCCATCTCAGGAGATTCCGCAATCATGAATCCAGCATCAAAAGTTATTGCTCTTAAAGCTCAGAAGACACTG…		636070000	696580000	658050000	659820000	617570000	97264000	82754000	73266000	114610000	82038000	729460000	761080000	636420000	710390000	623860000
CL11891Contig1	Kazal (agrin-like)	CAGAGCGTGTTATTCCTGTCACACACCTCTAAGTTTTAGGACTTGGTATATAATGAAGCTGGTTGGAATAGTTCCACTGACGGCCACACTTATGATGGTGGCGCTGGCTGTCACCCCTATAGCAATGGCGTCGCCTCAAGATTCCAAGGGAACAGAAATCACCGATTTTCCCGACCAAGAGTGTCCCAGGATATGTCCTCAAGACTACAGTCCCGTGTGTGGTACAGATGGCAACACCTACAGCAACATATGCAGTCTAGAGACAGCCAGGTGCAATGGTTCACCTGTGAAGAAAGCCTACGTTGGTCAGTGTGTGAATTTAGTGCTATAAGATTCAGGCCAATCAGATGTGTGGATCGGAATCTGAGCTACTGGCGATCCTAATGAGTAGGGTTAGAA…		104130000	377590000	416780000	261470000	248700000	104520000	80399000	66708000	83889000	101910000	213360000	334760000	136440000	320350000	248480000
CL1206Contig1	Laminin subunit beta	CGAGTGTCAACCTGGGTTTTGGAACTTCCCTAATTGTCAGCGATGTGAGTGTAATGGCCATGCTGACACATGTGACTCCTACTCGGGTATCTGTCATGAATGTCGTGACAATACCACTGGACCAAACTGTGCTCTATGTGTTGGAGGTTTTTATGGTGATCCACGCCTGGATGTGGGCATTGCTTGTAGACGGTGCCCGTGTCCTGGTACAGAAGACTCTGGTCACAGTTTTGCTGCTCGCTGCTCTCTTGACCCTCGAACCAAAGATGTTATATGTGAATGTGAAGAAGGTTATGCAGGATACCGTCGTGAGGTGTGTGCCGGTAATTACTTTGGTAATCCAGAGATACCAGGTGGTAATTGTCGACCATGTAAATGCAACAATAACATTGATATTTC…		463160000	423100000	242230000	290720000	383850000	14848000	17695000	36043000	4430300	15118000	262050000	817240000	334220000	270030000	197950000
CL1206Contig2	Laminin subunit beta	ACCTGGACAGGCCTGGGCTTCATGAGAGTGTTTGACAATTCCTACCTTGAGTTTGAGATTGAAAACATTGAAACGAACATGGAATATGACCTTGTGATTCGCTATGAACCTCAGTTTCGTGGAGATTGGGAAAATGTTGTGGTGACCATTGAACGTCCTGAACCTATTGATCCAAATGGACCCTGTGGAAATAGCCGACCAATAGATGATCAGATGAGAATTAGTCTACCAGACAGTCAACGTCAAGTAACACTGTTCCCACCTGTGTGTTTGGAGGCTGGAAAACGGTACAAAATACGAATTGATTTTAGTCGATCTAATTCTCGAACAGATTCTCCTTCTGCATCCATCCTTGTCGACTCTATCATGCTGATACCCAGGGCTGAAAAATTGCCATTT…		530890000	430640000	240940000	355790000	351930000	23983000	37993000	37426000	41742000	41457000	327610000	768850000	443590000	203000000	152180000
CL12096Contig1	Glucose-6-phosphate 1-dehydrogenase	CAGACGTAAAGTACACGTTTGTAGGTGAGTGACTAAGTGATCTCTCCCGGCAAGCTGGGTAACACGTGCGTTGTGTGTGGGGTTGTGTCTGGTGACCAGGGAAATCTTATCAGTGTTGGTACTCGTAGCAATAGTGGCATCATGTCGAGATCATCAACATTGGCTAAAAGCGAGTCTGCAGGAGCAGAGGAAATGTTGTCGCTCCTGCGCCAAAGTTTGAAATCATGCAAGACTCCTGGGGAAACCAACTTCGAGGCTTCAAAAGCACATATCTTTGTGGTGATGGGAGCCTCCGGTGATCTGGCGAAGAAGAAGATATATCCGACGCTCTGGTGGTTATATCGCGATCGCCTAATACCGGAAAACACGATGTTCGTTGGATATGCCCGTTCTGGCCTG…		103720000	101820000	96384000	84040000	102090000	69831000	42568000	58100000	61360000	50647000	98678000	92379000	86754000	119490000	104450000
CL1219Contig1	Aldehyde dehydrogenase MT	CCAGGCGAGCAGCACAGTGGTTGTACGTGTTGGGTGTGACGCTGTACTCCTGCTCCACGCCTGTCACCACCATGTTACGGGGCTTCCTCCGTCACTCCTTCCTGCTGAGAGCAGCAGCCAGGCCCAACCTGCCCTCAGCTGCTGCCTACACAACTCCTGCCATCCCTCAGCCACTGACAACACCTGATATCCCTTACACTGGGATCTTCATCAATAATGAGTTCCATAAATCTTCGAGTGGGAAGCAATTCGCGACTGTCAATCCCACTACAGGAGAGGTTATCACCATGGTGGAGGAGGGTGCCAAGGATGATGTTAACAAAGCAGTGAAAGCGGCTCGTCAAGCTTTTGAACTCAACTCGGAATGGCGGCAAATGGATGCGAGTGATCGTGGTCGCC…		692650000	846820000	868680000	663860000	675230000	301360000	297900000	228720000	343570000	264920000	651620000	606840000	829450000	749620000	1006800000
CL12388Contig1	Unknown	AGGAGCCGCCAGCACCACCTACAACGCTAACACGCACTTATAAGTTTTCTCCACGCAGCCATATTTTAACGTCAAGATGCGTATGTCGTGGTTCCTAGGAGCGGCGCTGCTGGTGGTGGCGCTGGCGCAGGCGTTCGCTGTGCCCGTTGACGACAATAATAATCCTGAGGAAAAAAGTACGGGATCAAAGACACTTCATGCTGTGAGGGCGTTCTTCAGGCCCATGACTGATTATTTCTTCAAAAAGCTGCCAAAGAAGACCCCTTCAGATGTTGCTACTGATGTTAAGGAACAGGTGACAGACGTGAAGGAGTGGGCGCAGGAGAACCAGGCAGTGCAAGGGCTTATCAACTCCCTCACACCGGTCAAGAACTGGCTCAAGGAGAAGTCCAACGTCCT…		493280000	908680000	561800000	646800000	989680000	70005000	137380000	273800000	208510000	78596000	451560000	177840000	266200000	393060000	374610000
CL12389Contig1	Fascin-like protein	GGGTGCTCCCCGCGCATCCTCCCCTAGTTGCTCTCTGATCGCTGACAGAGGAGTATAGTCGCTCCCCGCCCTGCCCGCGCCGCCTCTCGTTATCAACTGTGCTTGTTGTGCTACCCCTGTCCGCTCTTTCGTGCTGCATCTTCCATTAATTGTTCAATATGTCTCGTCTGAACGGCGTTAACGGATTCAACGGGTGCGGGGAGCTGAACGGCACCTCTAACGGCTCGGGCTGCTGGACCATCGGCCTTATCAACGCCAAGGCCAAGTACCTCACCGCGGAGACCTTCGGCTTCAAGATCAATGCTAATGGCGTGTCCCTCAAAAAGAAACAGTTGTGGACCCTGGAACCCGCAGAGAAAGATCTCATTGCCTTCAAGTCTCACCTTGATAAATATATCT…		899370000	912910000	1158900000	934530000	1094200000	149180000	152920000	173630000	198050000	137810000	799550000	803430000	968280000	1105400000	1141300000
CL124Contig1	Hemocyanin C	CTTGAGTCCCGTGGACGAACTTCAGTGGGATAAACCCCTCAAAGAAGGGTTTTCTCCTCATACAACTTACAAATATGGAGGCTACTTCCCATCTCGTCCGGATAATGTGAACTATGAAGATGTAGATGGCATTATTCGTGTTCGCGATTTGGTTTTATCTGAGAGTCGTATATTTGATGCCATTGCTCATGGATATGTCACTGCCGACGATGGTACCACCATAGACATTAAAAACACCCACGGAGTTGAAATCCTTGGTAATCTCATTGAAGCATCAGAATACAGTCCTAACTTCGCATATTACGGTTCTATCCACAACCTAGCTCATATAACTATTGGTCGCCAGGGAGACCCTCAGGGAAAGTACGACCTTCCTCCAGGTGT		2389600000	1821100000	1983900000	3805280000	1207800000	34633000	178933000	164430000	206880000	105610000	1725410000	2767750000	3860910000	1580760000	1627720000
CL12532Contig1	40S ribosomal protein	GTGGACCCGCTCCTTCTTCACCCAGCACTCGCGCCAGCTTGGGACAGTTCCCTGAGGCGTGCCTGGCAAGATGTTGATGCCCAAGGGTAATAGAGTGGCCATCTATGAGCACCTTTTTAAGGAGGGTGTGATGGTAGCTGAGCGTGACCTCTTCATGCCCAAACATCCAGAGCTAGAGAAAATACCGAACCTTCATGTTATAAAGGCTCTTCAGAGTTTGAAGTCTCGAGGTTATGTAGAGCAGAACTTTGCTTGGCGCCACTACTACTGGAGGCTCACCAATGAGGGAATACAATACTTGCGTGACTATCTTCACCTTCCTGCTGAAATTGTACCAGCAACTCTAAAGAAACCAACTCGTCCTGAAGGGCGGCCAAGACCTATGCAGTCACGTTCCGA…		168290000	175750000	147580000	131310000	141200000	23703000	23887000	16166000	20378000	22587000	137020000	148570000	191760000	205500000	161730000
CL12711Contig1	Nascent polypeptide-associated complex subunit alpha	AGGTCCTTTACGGTGCCGTTCTTTGAGTCAGCCGCTGGTGAGTCTTATTTTCTCAGTGTTTCTTTCTGTGACAGCGACCGTCGCCGCCTGGGAACCACACTCGAGTATTCCACGAGCATCGCTGCGTGCATTAACCAACTGCCAAGATTACCATCAAAATGCCTGAGCTCACAGAGATTGAGAAGACCTCTCCACCGGCAGCTGAAGCTGTAGAGGAGGTAGAGGCTGGCTCGGGGTCGGACTCTGATGCATCGGAGGAATCTCTGCCAGAGCTTGAACAGGGTGGTTCTGCGTCTGCACCAACAGTTACAGAATCTGCCAAGGCAGCCAAGCAGAGTCGGTCGGAGAAGAAAGCTCGCAAGCTCATGTCCAAGTTAGGATTGAAGCAAGTTCCTGGTG…		149850000	165870000	155060000	153110000	156720000	26437000	29313000	26378000	33150000	27200000	166830000	133880000	159980000	183780000	206040000
CL1276Contig1	Ras-related Rap-1	CAAACTTGTGTGTACGGATAACATACTTGTGTGTACGTATAACAAACTTGTGTGTACGTATAACAAACTTGTGTGTACGGATAACATACTTGTTTAATTACACGTCTAGGAATCAACGTTATATGGTGTCATAGATCCTAGGAGCGATCCACATTATGTTGTCCATCCCGTGATTACTGGACTATTGTACCAGGAAGATCACTGGCCAAACCTTTAGCGCCAGGAGTCGTACAACAAGTTAAGACTCCATCTTCTCCAGCAATGTCGAGGATGCGCGAATACAAGATAGTGGTGTTGGGGTCAGGTGGTGTTGGCAAATCTGCTCTGACAGTCCAGTTTGTTCAAGGCATTTTTGTTGAGAAATATGATCCAACAATTGAAGACTCATACCGGAAACAA…		290500000	264410000	312870000	264190000	247730000	97582000	102310000	99658000	100310000	74975000	253750000	207990000	279680000	252760000	259340000
CL12910Contig1	Elongation factor 1-gamma	TGGGTCTGCCCAGTTCAGTGGGGCCAAGGTCATTGTTGATAGCAACTTTGTCTTTGGTGAAACCAACAAATCTGAGGCCTTTCTGAAGAAGTTCCCTCTTGGCAAGGTACCTGCCTTCGAGACCAGTGATGGCAAGTACATCTTTGAGAGCAATGCCATTTCCTGGGCTGTTGCCAATGAACAACTTCGTGGCAAGTCTGCCATTGACCAAGCACAGGTTGTGGCATGGATGAACTTTGCAGATAATGAAATTTTGCCTGCATCTTGTACATGGGTATTTCCATGCTTGGGCATCATGCAGTTTAACAAGGGTAACACTGAACGTGCCAAGGAAGATGTTAAAAAAGCACTGGGTGCGCTCAATACTCATCTTCTTACTCGCACATTCTTGGTAGGAGA…		237050000	278060000	211980000	217880000	220440000	43179000	44789000	42198000	49029000	40798000	240680000	230860000	256060000	257690000	244270000
CL1307Contig1	3-hydroxyacyl-CoA dehydrogenase, C-terminal domain	CTGGAGGTTTCGTTATTTTATTAACATGAATTGGAGCTCGACCCAGGCTATTCTGAGGAGTGCCGAGCTTTTGGTGAATTAGCCATGACTAGCGAGTCTAAAGGCTTAATTAGTCTCTTCCATGGCCAAACAGAGTGTAAAAAGAACAAATTCGGAAAGCCACAGCGACCACCCAAGACACTTGCAGTTCTGGGAGCCGGGTTAATGGGGGCTGGTGTTGCACAAGTCTCGATAGACAAAGGTTATTGCACCATTTTAAAGGATGTGAACAATGCTGGGCTAGCAAGAGGCATTAACCAGGTACAGGAAGGACTAGACAAAGGAGTTAAGCGTAAAAAGTTCTCTAAATTTGTTGCTGACCAATACTTGTCTAACTTGGAGCCCACCACTTCTTATGAT…		131810000	133890000	94935000	107540000	81017000	13094000	14751000	8112400	18122000	13509000	91253000	65619000	113500000	139890000	82858000
CL13190Contig1	Unknown	GGAGGGGGTTTGTGTGTCGGTATATAAGCCGAGATGCGAGTCCAGGAGGTCACAGTGTCCTGCAGCCGACCACACCAGTAGCAAGTCGACCTATCGACATACACACACTTGATTGTGATTTGATCAACAAATTGTCTACACTAGTTAAACATGATCAAGTTCGGCTTTATTTTCTTGCTGGCTCTTAGCCCCGCGGTCTTGGGCTACAGAGTACCAAATGACCAAGTAGAGTTTGTGGAGGAACTGCAACAACAGCAGCAACAGAAACAAAATAAGCTTCCTGTTAAGTTCCCTGTGGAAGATCCTTACCAACAGATAAAGGATTGTCCCACCGACATTATCCAGAACTACGTCACCAAGACCGAAGTGGTACCGTCCTACGTCACTAAGACCGAAGAC…		4095900000	2748500000	6748000000	6419600000	4793400000	801950000	840570000	581260000	966090000	631350000	8858200000	4314400000	9536300000	2915700000	7573300000
CL1319Contig1	Serpin-type PI	CTGTCAACCAGCGTCCCCGGCCGTCAGTGTTCACCAGTGCTTGTCCTTCACTGTTTACGATCCTATACTACCGGTGACACTGTCCTCGTCTCATCCAGCAGCCAATAACCGGTTCCTCCAGAGATATGAGGTGGGAAGCTGTAGCGGCAGTTACCTTGGCGATGGTTGTCGTGGCGACGGTGGGCAGCGTCGTCCCACAATGCCTCTCTGGCAGCAGCAAATCCAGAGGTTTCAACACTAACTTCTCCGGCATCAACAACTTCAGCTTTGATCTCTACAAACAACTTTCCCGCAAGAGGCCTGCCGAGAACCTCTTCTTCTCGCCTTATAGCATTTGGACAGCCCTGGCCCTGACGTACTTCGGGACGGCGGGAAACACAAAGACCCAACTGGAAGCCG…		243230000	344160000	511590000	337200000	498770000	101320000	75476000	66620000	78546000	89371000	473170000	533170000	406930000	417930000	478460000
CL13240Contig1	Thymosin beta-a	GTTTGTGAACCGCTACGCCGCCTGCCAGTTGAGCTTTGGATTTCACAGAGGTAGGACGTACTTCTTGCTCACATTTTATCGTGGTGACGCTTGCCCTTCCAATCCAACACCATGAGCACCGAGGCCGCAATCAAGGACTTGCCTAAGGTCGACACTGCCCTCAAGGGACAGCTGGAGGGCTTCTCCCCAGACAAACTGAAGAAGACCGACACAGCGGAGAAGTCCACTTTACCCACCAAGGAGGACGTGGAGCAGGAGAAGCAACACAGTGAACTCCTTGAGAACATCAGCCAATTCCGCAGTGATAGACTGAAACGCACCTCTACCTCTGAGAAGATCGTCCTCCCTACTAGTCAAGATATTGATGCGGAAAAGGGTCAGCAGGCTCTTCGTGAGGGT…		5619400000	7545200000	7956300000	7631100000	7586700000	1779800000	1791700000	1744300000	2119100000	1715700000	7297800000	5466800000	6527600000	8593100000	8391700000
CL13328Contig1	Kazal-type PI	ATTCCCCCGTCAACACTCACCTGTCTCACAACGCTCAGAACCAACGGTGAAGATGATGCAGGTAGGAGGAATAGTTCGTGTGGCGGCCGCACTGATGCTGGTGGCGCTGGTTGTTGCCCCGTTAACAATGGCGGCGGCTCAAGTCTCCGATGGAGAAGAATTACTCGATTTACAAGACAAGGGATGCAGTGCCGTGTGCTCCAAGATCTACAGGCCTGTGTGTGGCACTAACGGGGTGACCTACAGCAACCAGTGCCGCCTGGAGTACGCTCAGTGCCTGGGCAACCCTGTGGTGAAGGCCTACGATGGCGAGTGTGAGGACGACGAGGATGAGACTGTAGATGATGGCTTGCTGTTAGATTAGAATCTTGTGAACCGGGCCCCGAGATGATGGCGATT…		6574100000	10353000000	18058000000	16321000000	10870000000	3247000000	4013100000	5705000000	5178100000	5105600000	17003000000	12428000000	9479900000	16584000000	18892000000
CL1339Contig1	Kazal-type PI	AGTACCCCGTGAGTCAGGACCCAGACACTGTCTCTCCACCAGGGCCATGGCAAGAGTAGTTCCCATGACGGCCGCTGTACCGCTGGTGGCGCTGCTGCTGCTCCTCCTTCCAGCCTGCAATATGGCCGCCGATGAAGATGACTGCCTGAGGGTCTGCACTGCCGACTACACTCCGGTGTGTGGCACTGACGGGGTCACCTACAGCAACCTCTGCCAACTGGAGATCGCCAGGTGCCAGGACGAGAGCCTCAACCTTGCATACTTTGGAGAATGTAACGAGGACAAAAAAGATGCCCCCAAATTTATTTAGAGCGAAGTGAGCACCAGCCCCTCTGAACGTCTCGACCAGCCCCTCTGAACGTCTCGACCAGCCCCGCTGAACGCCTCGACCAGCCCCGC…		3295300000	4923800000	6795600000	6798100000	7331300000	497960000	933910000	896440000	847320000	4082200000	5373100000	6446600000	1673800000	2942100000	10951000000
CL1344Contig1	Transketolase-like	CAAAGCTAGTGTCATAAAGTCGTCTAGCAATGATGACGTCTTGGCGATAGGCGCAGCTATCACCTTGAGGGAGGCACTGACTGCAGCGGAGAAACTGAGCGGTGAAGGCACAAATATGCGAGTCATGGATCTATTCACTATAAAGCCTATTGATAAAGAAAGCATCGTTAAAAATGCACTAGAGTGTGGTGGTCGTATAATTGTTGTCGAGGATCATTACCCAGAAGGTGGTATTGGTGAAGCTGTGATGTCGGCAGTTGCCATGGAGCGTAACATCATTGTACGTCATCTAGCTGTCCCGCGTGTACCACGGTCTGGGCGCCTTGGCCGTACAGC		1041750000	1430550000	1090260000	1330190000	1318660000	244180000	191595000	364790000	261095000	258362000	859580000	954170000	1205990000	1299950000	1217530000
CL13512Contig1	Sushi, vWF-type A, EGF and pentraxin domain-containing protein 1	TATAAATGTAACAATGGTTATGTGATGCAGGGACCTGACCTACAGGTTTGCCAGGAAGATAGCACATGGTCAGATTCACCCCCCTTCTGTGCAATTGTTAACTGCACTAAGCCTAGAGGACCCTCTAATGGTAAGGTGCGTCTCAGCGGCCTCTTTTTTGGCTCTTATGCAAACATTGTATGCGACCGTGGATATACTTTGGATGGCGAGAGTAAACTAATGTGTGATGCTACTGGCAAATGGGATAAAGAGATGCCTTACTGTTTACCTGTCATTTGCCCACCTGCACCTCAGCCAGCACATGCCACATACAACTCCACTGAGCTGGAGTTTGAAGCTTTCATGGTTCTTAAATATAAGTGTGATATTGGTTACAATGCCATAGCAGAAAATACTTTG…		1598400000	1379900000	1278400000	2063700000	2037400000	82418000	172180000	129160000	116670000	253440000	1038600000	3897200000	1789100000	551950000	890370000
CL137Contig2	Elongation factor 1-alfa	TCTCCTACAATCAGTCCTTTCCGTCGTGGCCAGTCGACGCAGGCCTGTTGCTAAGAACAAAGCTCCCGGTATTAACCAGCTGAAATGGGTAAGGAAAAGATTCACATTTCTATCGTGGTGGTGGGCCACGTAGACTCCGGCAAGTCTACTACTACTGGCCATCTCATCTACAAATGCGGTGGCATTGATAAGCGAACCATCGAAAAGTTCGAGAAAGAGTCTACAGAGATGGGCAAGGGATCCTTCAAATACGCCTGGGTGTTGGACAAGCTGAAGGCTGAACGCGAGCGTGGTATCACCATCGACATTGCCCTCTGGAAATTTGAGACAAAGAGGTTTTATGTAACAATCATTGATGCTCCTGGCCATCGTGATTTCATAAAGAACATGATCACTGGA…		3541300000	3108700000	2967300000	2818400000	2977800000	510090000	480750000	448140000	557010000	503960000	3243200000	2667900000	3166100000	3258900000	3013800000
CL13827Contig1	V-type proton ATPase subunit B	AGCTGACATCATATGACACTGGCGCAGACGCTTGTTGTACTCTTTCGTGTTCGGGAGCTGTCAAATTACAGAAATGACCAGTCTTGGCCACCTGGAGCATGTGGCTGCTGTGCAGCGGGACTACATTGCTCAGCCACGTCTCTGTTACAAGACTGTCACGGGTGTGAATGGTCCACTTGTTATCTTGGACGATGTCAAATTCCCAAAGTTTGCCGAGATCGTCAATCTTCACCTGGCTGATGGCACCGAGCGCAAGGGACAAGTGTTGGAAGTGAGCGGCTCAAAGGCTGTTGTCCAGGTATTTGAAGGAACCTCTGGTGTGGATGCCAAGCACACTGTATGCGAGTTCACTGGTGACATTTTGAGGACCCCTGTGTCGGAGGATATGTTAGGACGTAT…		128830000	181330000	174180000	181520000	170710000	46587000	42766000	45850000	49174000	36522000	140450000	147810000	174660000	137710000	158370000
CL14047Contig1	ATP synthase subunit alpha, mitochondrial	TCCATCTTGGGGTCGGTCAGTAAGCAGCAGACACCACCATGGCGCTTCTCTCAGCACGCCTCGCCTCCTCCCTCGCCAGGAACCTGCCCAGGGCCAGCCCTCAGGTTGTGAAGCTTTTGCCAGCAGCAAATGTCGTCTCACGAAAACTCTCTACCACCAATGTTGCTGCTACTGCAGAGGTTTCCACCATTCTGGAGGAACGCATTCTTGGTGCTGCCCCCAAAGTCAACCTGGAGGAGACTGGTCGTGTGCTGAGCATCGGTGATGGTATTGCTCGTGTATATGGCCTGAAGAACATCCAGGCTGAAGAGATGGTAGAGTTTTCCTCTGGCCTGAAGGGTATGGCTCTGAACTTGGAACCTGACAATGTTGGTGTTGTGGTGTTCGGTAATGACAAAC…		827280000	1133640000	867110000	853470000	858670000	161341000	189555000	137651000	210610000	141635000	695500000	604090000	949670000	1073140000	871160000
CL14155Contig1	Hemocytin	GGAATACGGTACTTATTCCGATGCCATGTTTAAGAATATGCATGTACCATCAGTCACTCCTTAAACAGCATGGTCAATGTCTGCTTGATGGTGACTGTGCACCTGGATGTGTTGAGAGAACCCAGATCAACACTTGTCCACCTGGTTTCTTCATGCTTGATGAAGCAAGATGTGTTGCCATCGCAGACTGCAATTGTCGACTTTCTAATGGACAGGCTTTACCGGCTGGAGTGTGGTATAATGTCTCCACGTGTGAGCAGTGTATGTGTCAGAACAACAATTTGCTGTGCAGCCACTCAGATGATTGTGAGGATTTGCCTACTGAAGCCACTTATGTCACCAGTATTATCCCAACCATAAAATACACACCAAGCCTTCCAACCACCATTGACCCTTATT…		415950000	200090000	222830000	158880000	312050000	14410000	39664000	25130000	33181000	18187000	539270000	588210000	897980000	184290000	203210000
CL1418Contig1	Laminin	TCGTTTGTTAGGAAGGTGACGGTCACCTCTTCCTCCAGCAGCAGCGCAGCGGAGACGCCCAAGGGAGGCTCCTCCTCCACCTCCAAGACCCCAGGCAGCGGCTATGGCCGCGCCCGCTCGTCACCGCTTAGCCCCACGCGGCTCTCCCGCTTGCAGGAGAAGGCGGAGCTGCAAAGCCTCAATGACCGCTTGGCCGCTTACATTGACCGCGTGCGGCAACTGGAGTGCGAGAACAGTCGCCTCAATATGCAGGTGGAGACGATCCAGGAATCGGTAACGAAGGAGGTGGTGTCGATGAAGGGCTTGTACGAGCAGGAACTGAGTGACGCCCGCAGGCTCCTCGACGACACCGCGCGGGAGAAGGCCCAGCTCCAGATCGACGTCGGCAAGATCAAGACT…		1210600000	1668800000	1381900000	1353300000	1256900000	222510000	242590000	186860000	290560000	223380000	1166200000	1062500000	1176300000	1535800000	1412600000
CL1424Contig2	Glucose-6-phosphate 1-dehydrogenase	GATGTGGCCGGCGACATCTTCCACGGCCAGAGCAAGAGGAATGAGCTCGTCATCCGTGTCCAGCCAGGAGAGGCTATCTACAGCAAGGTGATGACTAAAACCCCTGGCATGTCATTTGGACTTGAGGAAACTGAGCTCGACCTAACGTATGGTGAACGCTACAAGGGTGCCAAGCTGCCTGATGCATATGAGAGACTCATACTTGATGTATTTTGTGGATCACAAATGCACTTTGTCAGGAGTGATGAACTGGCAGAGGCATGGAGAATCTTTACTCCTTTGCTTCACAAAATAGAGGAGGAAAAAAAATCAACCCATTCCATACAAATATGGCTCAAGAGGACCAATAGAAGCAGACAAGAAACTAGCTGAAAGCAACTTTGTGTACTATGGATCATA…		54444000	68064000	66609000	69528000	77059000	45180000	26752000	27306000	17710000	27704000	62075000	70366000	61658000	81693000	87840000
CL14380Contig1	Unknown	TCCGGTCGTCTGGTGGGAACACGCTTCTCCTGTGGTCCTCCTTCAAGCTGTCGCAGTTCATCGTTACACCAGCTTACATGAGGTACGGAAACGAGAAGCTAGACTACCATTGCTGACACCATCAACGGCACCAGTGCACCTACTACCGGCAGCACTACCATCACTAGTGCCACTGTCTCTACCTTCATCTCCAGCACCACCATGCAACTCTATCATCCTTCAGGACGCATAGTGAAGGGCCTCGTACTCCTGATGGTCCTTCAGGGTGCCCTGGCTCTTCCCCAGGTCAAGGGAAAAAACACTAAAACAAGCCAACAACAAACTGAAATTTGTCCTCTTGGACAGGTGGACTCAAGTCACGAGGTGCAATATGTGCCCTTGAAAGACAAACTGGTCTTC…		743260000	706820000	1214800000	794910000	1036300000	49091000	42063000	29008000	40845000	13076000	1023100000	1068000000	1442800000	1473300000	1391100000
CL1438Contig1	Tissue factor pathway inhibitor	GACTGTAACTGGTGCACCTGCAATAATGGCTCCGCTTCTTGCACTGAAAAATTATGTCAGTATAAACCTGATGGAAGCCTTCCTGACAATGACGTGTGTGTGCCAGGATCTCGCTGGAAGGATGAGTGCAACTGGTGTTGGTGTGAGGCAAACGGTGCCGCACCTTGCACACGAATGGGTTGTTCGGAAGATTACAAGCCCCAACTTGGTGAGGCCGTATGTATTGATGGCTCCAGATGGAAGGTGCTGACATTGTGGTGCACCTGCAATAATGGCTCCTCTGCTTGCACTGAAAAACTTTGCCTTAAGCCTGAAGGACAATGTACTGAAGGAGAATCTTGGAGACAAGACTGCAATATATGCCATTGCTCGAATGGGATTCCCATTTGTACCCTAAAG…		1990200000	2293500000	2053100000	2415400000	3399600000	524730000	323590000	499820000	526950000	436020000	2817200000	4133800000	3650100000	1995000000	1166700000
CL14424Contig1	EH-domain protein	AACTCTGGTGGTGAGCAGGCGCACGTCACACAGCTCTGTTTTTATACTCATTTATCTTAGAACGACAATTACAATCAAGCGAGGATTAAGCCAGTGTGTTTACGAACATCACCGAAGGACACCAGCGAGCATTCTCATCTCTCTCCCTCGCTCCATCAATGATTGTTTGAGGCTGAGGAGCAAGATCTTTTCTCAGACTTACAATCTTTGCCCCGTAATGCAGCACTAAGGAAACTGAATGATCTCATCAAACGTGCCAGACTTGCCAAGGTTCATGCGTATATCATCTCGGAATTGAAGAAAGAAATGCCTTCTATGTTTGGCAGAGAAAATAAAAAGAAAGAACTAATAAAGAACTTGGGTACGATTTATGACAAGATTCAACGAGAACACCAGATC…		164790000	206710000	187680000	157790000	174290000	35534000	31059000	27511000	47046000	32146000	143170000	128890000	163570000	163750000	149070000
CL14512Contig1	T-complex protein 1 subunit zeta	GCTACAGTCATCACTCCACCATGGCCGCTATCAAGACCTTAAACCCCAAGGCTGAGGTCGCCAGGGCCGCCCAGGCTCTCGCTATTAATATTTCTGGCGCTAGAGGTATACAGGATGTCCTCAGGACCAACCTGGGGCCGAAAGGAACCATGAAAATGCTAGTGTCTGGTGCTGGAGATATCAAAATCACCAAAGATGGCAATATTTTGCTCCATGAAATGCAAATCCAGCACCCTACTGCCAGCATGATTGCCAAGGCTTGCACAGCTCAAGATGATATAATTGGAGATGGCACAACCTCAACAGTACTACTTATTGGCGAGATGCTCAAGCAGGCAGACATTCAAATTCAAGATGGTTTACATCCAAGACTTATTGCAGAGGGCTTTGATTTGGCTA…		232190000	228170000	190270000	224440000	198430000	36171000	39427000	35495000	46416000	32436000	202200000	191640000	263010000	242580000	223060000
CL1451Contig1	5'-3' exoribonuclease 2	TAGCCGGTCGCGTCGGAGGTTTTCAGGAGGAGAACGAGGGCGAGAGTTTTCTCGCATCCCGCAGACCATGGGTGTCCCCGCATTCTTCCGCTGGCTCTCCAGGAAATATCCTACAGTAATCATAGAATGTATTGAGGAAAAGCAATATAATACAGATGATGGCAAACAAATACCTTTGGACTCTTCGAAGCCTAATCCAAATGGGGTGGAGTTTGACAACCTTTATCTGGATATGAATGGTATTATTCATCCTTGTACACATCCAGAAGACAAACCGGCACCTAAGGATGAAGATGAGATGATGGCTGCGATATTTGAGTGCATTGATCGCCTATTTGCAATTGTTCGCCCTCGTAAACTCTTGTATATGGCCATTGATGGTGTGGCCCCCAGAGCCAA…		182130000	187470000	146120000	176520000	114790000	35530000	37700000	33707000	44839000	32811000	173570000	129800000	163250000	168790000	150750000
CL1457Contig1	Epidermal growth factor-like domain.	TCACCCCTCTTCCCAAGGTGGCTCCTCTTGAGGAGGAGGACCCTTGTGTTGAGGGGCGGCAGGAGTGTGGACAAAACAGCCAGTGTGTTGTTGATGGTGATACTTTTAGATGTGTATGTGAACGAGGATATGAAGAGGTTTATGATGCAACATTGAATGAAGAAATTTGCTTGGACGTAAACGAATGTGGCACAGGACGAGACAACTGCAACGTGGATGCCGCCTGTGTCAACAGCCCTGGCAGCTTCACCTGCACATGTAATCCAGGATTCACTGGAAATGGAGTTGTCTGTGAGAGAGCAGCAAGTTGTGAAGGCATTCCTTGTGACTCTAATGCCGTGTGTGAGCTTCGCTCGGCAACACCTCGGTGTATCTGTCTTCCTGGATTTACTGGAGATG…		2579400000	1230300000	1208700000	1507800000	1607800000	20003000	22300000	22140000	32462000	18628000	1446200000	3977800000	2307300000	666600000	513120000
CL14596Contig1	Unknown	CCCAGGCCCACCCCCAGCACCTCCCATGCGAAATGGCTATTACGATGATTATGAACGCCGTGATCGCCGTCCACTCCCACCAGCAGGAGCTCTGGACCGCCGGCCACCACCACCAATGCCAAGAGAACCAGCATACAGGGACCCATATGACCGCTATGATTCTTATGATCGCATGCCCCCACCACCCATGGGCCGCCGCACTCCTCCACCTATGGACCGTCGACCCCCACCCATGGGATATGACCGCAGAGATGACCCATACGGAGATATGTATGGACCAAGGCCAGAACGTGACATCTATGGTGGTGGCAGGGACATGTTCCCCCCTCGTGGCAGATCCCCACCTCGCCGTAGTCCTCCACGCCGGTACAACTGGGAGTTGGTTGGCCAATGAGGGTT…		238960000	226160000	243920000	219350000	247990000	57457000	53372000	42584000	52049000	55487000	222530000	209790000	247050000	292640000	284000000
CL145Contig1	Gelsolin-like protein	TGCTTACCGGGAGCCACAGTGTTCGTGTCGCTCGCTCTGCATCGCTCTCTCTACGTCGCTCCCTCTACCTCATTGATCTCTCTCTCACTCACTCACTCACTCTCACACACGCCCCAGCCATGGACCCAGCCTTCGAGGGAGCCGGAGCCGTGCAAGGCCTGCAGATCTGGAGGATAGAGAACTTCGCCGTGGTGCCTTACCCCAAGGAGAAGTATGGCCAGTTCTACCAGGGCGACTCCTACATCCTCCTCTACGTACCTACAAATGATGTCAACGGGAACCTGAGCTGGGATCTGCACTTCTGGCTGGGCTCAGAGTCATCACAAGATGAAGCAGGTGCAGCAGCTATTAAGACAGTGGAGCTGGATGAACAGCTGGGTGGAGTTCCTGTTCAACACA…		4645800000	4507900000	3997200000	3477100000	5365300000	1120400000	937770000	990650000	1064500000	927370000	2975000000	3111400000	4290400000	3407300000	3063800000
CL1486Contig1	Transketolase-like	GGGACCTGTATGGGGTGTACATTCTCTGGCCTTACCCTAGACCGCCGCCGCAGCAGCACTAACACTACCATGTCGGAGATAAAGACTCAGGACCTGGAAGACATCGCCAACAAGCTGAGGGTACTCTCCATCAAGGCGACGCAGGCCTCCAACTCCGGACATCCAACATCATGTGCTTCCATGGCAGAGATGATGTCAGTGCTGTTCTTCCATACGATGCGCTACAAGTTGTCTGCCCCAAAGGATGCCAGCTCTGACCGCTTCATCCTCTCGAAGGGACATGCTGCCCCCATCCTCTATGCTGCCTGGGCTGAAGCTGGACTGTTCCCACGCGAGGATCTGATGAACCTGCGTAAAATAGACAACGATCTTGAAGGTCACCCAACTCCACGTCTCAAC…		252500000	377870000	294920000	292640000	379320000	60324000	45474000	104090000	29818000	87612000	167260000	260360000	266910000	361630000	334960000
CL155Contig1	Alpha actinin	TGTGCCGCTCGCTCTCCTGTACCGGGTGGATCTCGCCGCTCCCGGTGTGGTGGTTGTGTGGTGTTGTGGTGGTGCCCGTTCGACCCCCTCACTAGCGATAGTTTTGTGACAGCCTTCCCTCCACCTGTTTGGAGAACGACATGGAATACCAGAACGACCAAGAGTACATGGAGCCGGAGGAGGAGTGGGAGCGCGAGGGTCTCCTGGACCCCGCCTGGGAGAAGCAACAGAAAAAGACATTCACCGCCTGGTGCAACTCCCACCTCCGGAAGGCGGGCACCCTCATCGAGAGCATCGAGGAAGAATTCCGCAATGGCCTCAAGCTTATGTTGCTGCTAGAGGTCATCTCTGGTGAGACCCTACCCAAACCCGACCGAGGCAAGATGAGGTTCCACAAGA…		586480000	582080000	641600000	538670000	690870000	82511000	61595000	58718000	85149000	73531000	1199000000	2858400000	1328400000	999780000	850230000
CL1575Contig1	Spätzle-like	ACACGCTCTCGGTCGCGTGAGTCTTGCTCCCTCACTCGCGCGCAAGCCTCCCCACACTCGCAGTATACCCTCCCCGAATCTGTGCTAAAACTAGCCGATAGTGTAGTTCTTGGTGGCAGGACCGCGAACGGTAGTCGCTGTCCAGTGCTAATAGTGATCTAAACATTGTGTGTTGTTCTTCAATTGTCGGCAAATATAAAGAAGAACTCAACAGTATGGTAAGACTTCTGGCCGTGGCGGTGGTGCTGGTGGTGGCGACCAGCAGTTGGGTCATGCCCCAGAGATCGACGCACACACCTTTACTGCCTGGTAGCCGCTTGATCACCGACTCCAGCATCACTTTTCGTGAGAACCCAAATGACCCCGTTGCCAACAAGCTTCGCACCAAAGAGAGGCCAA…		442510000	467080000	641660000	602470000	609230000	97387000	102990000	60592000	80238000	312960000	617010000	497970000	265250000	500490000	952560000
CL15790Contig1	Dual oxidase	TATGCGCGAAGATCTTGAAGCATATCCAGGTTACAAGCCAACGACGGACCCTCAAGTAAGCCACATCTTCCAGTCGGCCGCTATGAGGTTTGGACACACCTTAGTGACCTCCGGAGTGCACCTGAGGGAGCGGAGTAATGAAGGATGCAATACCGTGCCCTACACGCTGGTGCCAGAACAAGGGCACGCAGGAGGTGTCAGGACCTGCAACTCCTTTTGGAGGTCCCCGGAAATCTTCAGTCATGACCAGAACAACTTCGAGAAGTTTCTGATGGGATTGAGCAGCCAGAGCACTGAGAGGGAGGATAATATAATTGTAGAAGATTTACGGGGTCGGGTGTTTGGTCCCCTGGAGTTCTCGCGACGAGACCTGATGGCTGTCAACATCCAGAGGGCTCG…		491080000	517880000	558370000	504100000	473730000	66116000	83829000	64018000	110190000	41490000	399480000	342970000	348330000	605140000	419390000
CL1583Contig1	S-formylglutathione hydrolase	AAAGCTGGATCCCAGGAGCATGCAGCCAAGCATGGTTTTTTGGTGGTAGCTCCTGATACTAGCCCTAGGGGCTGTAATATTGAGGGAGAGGAGGAGAGCTGGGACTTTGGTACTGGTGCTGGCTTCTATGTTGACGCCACCACAGAGAAGTGGAAAACACACTACCGCATGTATTCCTACATCACCAAGGAGCTCCCTGCTGTTATTGCTGCTAACTTCAAGGTAGACAGTGACAAAGCTGGCATAATGGGACACAGCATGGGTGGCCATGGAGCTCTGGTATGTGCCTTCAAGAACCCTGACCAGTACAAATCTGTGTCAGCTTTTGCTCCAATCTGTAATCCTATTAATTGTCCTTGGGGAGTTAAAGCTTTCACTGGTTATCTTGGTGACGAAGAC…		242370000	205360000	164490000	159250000	167240000	29314000	43029000	35090000	53573000	28266000	139880000	74060000	186000000	186070000	149000000
CL15872Contig1	Hemocytin	ATGTTTCCCTTGAAGGACACCCACGACATCAGTGTACCAAGCAGACGTGCCCAACTATTGAAAGTCATCCTGACCGTGGTCGTTATGAACTGGGCAGTGTAGAAACACCAGGTCAATGCTGTCCCACAGTAACCAGAACTGCCTGCATTGATGACTATGAAGTTATTAAGATTGGAGAGACATTCAGTGACCCCCTGAACGCATGCCGCAGTGTTGAATGTGTCAAGACCACAGAAGGCAAGGTGGATAAGATAGAGAAGATCTACTCGTGTGATGAATCCTGCCCTGCAGGTTGGGAATATGAACCATCGCCTCTCTACCCGCAGCAGTGCTGCGGAAGAACCACTTGAAAACGGTGGTGGTGTTTTTTGAA		355580000	138700000	153850000	111630000	188500000	31783000	42389000	26332000	36380000	26738000	612680000	466990000	684730000	118340000	185420000
CL1594Contig1	Protein disulfide-isomerase A4	CAGGTCGGGGTGGCCGGTTAACAGCAAAGTCGTGTAGTGAAGACAGTAACAAGAACATGGCTATGAGGCTCCTCGTACTTCTCGCCTTCCTGGCCTCAACCCTCGCCGATGATGTTCTCCAGCTCGGCGATGCTGACTTTGACAGCAAAGTTGGGAGTTACGATACAGTTCTGGTGATGTTCTACGCCCCCTGGTGTGGACATTGCAAGCGGTTGAAGCCAGAGTTTGAGAAGGCGGCTACCTCCCTGAAGACAAGCGATCCCCCTGTAATGCTAGCTAAGGTTGATTGTACAGAAGATGGGAAAGATGCATGTGGCAAGTATGGAGTTTCAGGATATCCAACATTAAAAATTTTCAAGGGTGGAGAGCTTTCTTCAGACTACAATGGACCCAGAGAAG…		1547100000	1204200000	1208800000	890340000	951300000	162300000	159640000	187640000	231050000	166020000	1114200000	856800000	1090000000	1242100000	1233100000
CL161Contig1	Eukaryotic translation initiation factor 5A	TGCCTCGCCCCGGCAACACACGTGTGAGCGCACCCTCTCCCCAACCCCGCTGCCTCGCCCCGGCAACACACACACCTGGTCACCACAGATATGTCAGAGGAGCTGCAAGCAGATTTTGAGGGTGGTGATTCGGGTGCCTCCCAAGTGTACCCCGCCCAGTGCTCCTCTCTCCGCAAAAATGGACATGTTGTGATCAAGGGACGTGCTTGTAAAATTGTGGAAATGTCAACTTCAAAAACAGGCAAACACGGACATGCAAAAGTTCATCTTGTTGGTATCGACCTTTTCACTGGTAAGAAATATGAAGATATTTGTCCCTCGACCCACAATATGGATGTGCCTGTGGTGAAGCGTGCTGACTACCAGTTGATTGACATCTCCGATGATGGCTTTTTGTCT…		199440000	96297000	143190000	144650000	109020000	14283000	21322000	12611000	18134000	8446700	140950000	106020000	212550000	138270000	184430000
CL16262Contig1	Fibrillin 2-like	GATCCTACCAGTGCCAGTGCTATCGAGGCTTCAAGATTGGCCCCAACCGTGACTGTATCGATGTGAACGAGTGCCTGATCAACGTTGGTCTTTGCCTCAATGGTCGCTGTCGCAACACTGAAGGTTCATTCAGATGCGTGTGTGCTGATGGCTATACCCTCACGCCAAATGGAGAGCAGTGTCGTGATATTAATGAGTGCTCTGAGCGTGATGATGTGTGCCCTGCCCCTGGACGTTGCCAGAATCTGATGGGTTCCTTCATCTGTGACTGCCCAGAAGGATTTGAATTGGCTATGGATGGAATGTCATGCATTGATATTGATGAATGTGATACTGTTGAGGACATCTGTGAAAATGGTGATTGCACTAATGGGCGAGGCACATTCCAATGCATTTGTC…		522710000	338800000	244170000	495290000	413830000	12903000	15358000	16147000	19790000	20360000	233840000	1213600000	499030000	214850000	112400000
CL1629Contig1	Nucleoplasmin-like	GTTGACAGTCCTTCCCGGCAGCCGCACGTGTTCACTCCACGCTCTCCTACACTAACAACGATCCCAACATGCGAGGAGGAATGGAAAAGTCCTTTTTCTGGGGTGTCACGCTTGATGCAAATCACAAGGACCATAAATGGGAGGGAGCAACCACCGAAAATACTGTTGATTGTACGGTCACAACCCACACACTATCTGTAAGACAGGTGGTGTTGGGGGCTGCTGCCAAGGAAGGAGAGGCTAATGTGGTAGAGTTGGAGGTATTGGGTTACAACGATAAGAAAGTTAAGATCCCCATTTGTGTTGCAAAGACTGGTGGCTCTTATGTCACAAATGTAGATATCCTCATAGAAGACCAAGCAGCCACTTTTCATCTGACCAAAGGTTCGGGCCCAGTTT…		203920000	116150000	118850000	152230000	101000000	17032000	15862000	15816000	29519000	15117000	158890000	141550000	170610000	132940000	146780000
CL1656Contig1	Ribonuclease H1	TGTTGACATCATCGCCTCGCAGATGGCATGAGGCGGCTCTCATCTCTTCTGCTCCGCAGTCTGGCTCTCTCCCCATCATCATTCCGGTCTCTCCTCTACCTCAGTCGGTCTCTCTCCTCCACACAGTTCTTCAGCGCCAGGATGCCCTTCTACGCCGTCGCCAGGGGCAATACCCCGGGGGTGTACGAGAACTGGTCCGATTGTCAAAAACAGATTCAAGGTTATAAATGTGCTCGCTACAAAAAATTTGCAACTATGGATGAGGCTAAAGAATTTGTCCAAGAAAATTCTCTTACAAACCCAGTTGTAGATCGTCGTGAAAAGCCAGCAGCAGACGCTGAAAAAGGTGCCGAGAAGGAAGCTCCAGAGGCGAGTTCGGTAGAAGCTAGCCCTGACAAG…		212360000	317340000	284600000	190660000	133270000	32684000	50359000	28942000	44840000	23872000	143460000	216080000	164050000	156780000	192230000
CL1659Contig1	AMP-binding enzyme C-terminal domain	TGAATGCAATTCAGACTTACAAGGTTACAGTATTGCCGCTGGTTCCTCCTCTGGCCATTTTTGTGGCCAAGCATGAACTAGTTGAACAGTTTGACCTGAGCTCAGTTACTAACGTGTTCTGTGGAGCTGCTCCTCTTTCTGGAGACATACAAAAACTACTCGCTGATCGGCTTTCAGGTGTCACAGTGAGACAGGGCTTCGGAATGACTGAAACTACTTTGGGAACCCTGGCGAGCGAGTCTCGTGATGCAGGAGCAGTTGGAACCGTTGTTGCCCACTGCGAGGCCAAGATTGTAGATATGGAGTCAGGAGATTCTCTTGGTCCTGGTGAACGTGGAGAGCTGTGCTTCAGAGGTGCACTCATAACGAAGGGTTACCTAAATAACGAAGAAGGAACAG…		232020000	221210000	229230000	221500000	153290000	34196000	39173000	32832000	35820000	29007000	187310000	154140000	233600000	234420000	258430000
CL1678Contig1	IGFBP	AGACGTAATTCCCAGTCAGATGCGGAGCAGCTACCGCTTGAGGTGCAGTATATTTGGAGACCTTTCTCGACCTGTGCTACAGACGAGTGCCAGAATGCTGCGTGGAACTGGTGTGGCCCTGCTGGCATTACTTGCTCTCATTCACATGTCGGCCGGGCTGTCGTGCCTTCCGTGTGAAAAGAGAGTGTGTCCCTTATTGAAATGTGCTTATGGGGCGGAGAAAGACGTGTGCTTCTGCTGCAACCGCTGTCTCAAAGGTGTTGGCGAGGCGTGTGGAGGCATCTGGAACTTGGATGGCTCGTGTGCCCAAGGTTTAGTGTGCAGTAACCCGTCCACTGCAGCTATACCCAACCAAGAACCTGGTGTATGCAAGATCAAAGGAAAGCAGAATGGTTACTG…		1611850000	2463160000	4106160000	2699840000	3600180000	978820000	1004910000	1332570000	939460000	2720750000	4016870000	3470980000	2794210000	3467820000	4103520000
CL167Contig2	Retrovirus-related Pol polyprotein from type-1 retrotransposable element R2	AGACCCTTGAGGGAAGGAGGGCCGCCGCCCTAACCACTGGGTCCTCTGATTCAACCAGCGCTCCAAGCCGCTTGTTCTTCTGTAGGCGGATTGATGACACGAAATCGGGAATACCTAGACCGCCGTCGTTCACGTCTGCATGGAAGAAAGCGCAGGGAGTGTCGTGAGGCAAACGGAGCCAGCCACGAATGGCTTGTCGCATCCGCCGGTCAACTCGTCCCAACTCAGTCTTAAACACAAGACCAAGAACTAGACGGTGGTTCATCTTTGGAATGAGGTGATGCTTAAGTATATAAAGCCTCTGTTGGGGTTTGAGGGGGGCTTTTTGGATGTTGATAAGACCCTCCTCAAAAATGGAGCCGTAGGAGAAGTTTCTACCCTGCGGTCCTACCAATATGC…		1696700000	878930000	738370000	1442200000	2026800000	538840000	740700000	592300000	601930000	260030000	382450000	421580000	679970000	1307500000	1355300000
CL17237Contig1	Far upstream element-binding protein 1	AGGTGGCGGCGGCGGTGGGGATGGACCAGTCTTCATGGGAGGGCCTCTAATGGGTGGTGGCCCTGGTGGTCCCCCTGGTGGTGGAGGTCCACCAGGTGGTGGTGGTGGTCCTCATCGTGGCCTTGGAGCAGTGGAGTCTGATGAGATCCAGGTTCCAGACAAAATGGTTGGCCTAATTATTGGACGTGGAGGTGAACAGATTACACGGTTGCAGCGAGAATCCGGTGCAAAAATTCAAATGGCTCAAGATAGTGGAGGATTGCCTGACAGGCTCTGCACCATTTCAGGACCAAGGGATGCCATCAACCGTGCAAAGGAAATGATTTTTGAAATAGTTTCCCGAGGAGATGGGCCCCCTGACAGACGGGGTGGTCGAGGAATGGGTGGCGGCGGTGGCGG…		214990000	154690000	166060000	157620000	114620000	25458000	26143000	49489000	32237000	21889000	117990000	134990000	186880000	165870000	151310000
CL1728Contig1	Xylose isomerase	CGCCCAGGTGAAGAAGGGACTCGAGGTTGCCAAGAGACTTGGAGCAGAAAACTTTGTGTTTTGGGGAGGCCGGGAGGGCTACCACTCTCTCCTCAATACTGATGTTAAGGCTGATCTCGACCACCTGGCTTCCTTCTACAAGATGGTTATTGCCTACAAGGATAAGATTGGCTTCAAAGGTCAACTGCTGATTGAACCAAAGCCCAAGGAGCCATCACGTCACCAATATGACTATGATGCTCAAACAGTCATGGCCTTCCTGCATCAGTATGGACTTTCAAAGCATTTCAAACTCAACATTGAGCCCAACCACACTACCCTGGCTGGCCACCCTTATGAACACGATATTATCTTTGCGTCGGCATATGGGATGCTCGGGAGCATTGATGCCAACACTGG…		85080000	76773000	137520000	157700000	132930000	8457300	10129000	13406000	15481000	8369000	81064000	96617000	120510000	78355000	101640000
CL17333Contig1	Staphylococcal nuclease domain-containing protein 1	TGCGCAAGAAGCTTATCGGACAAAAAGTTCAGTGCACTGTTGATTACATCCAGCCAGCTCAGAATAACTTCCCAGAAAAGACATGCTGTACTGTCAGAATTGGAGATGTTAATGTTGGAGAAGCAATGGTGAGCAAAGGCTATGCTACAGTCATCAGATACAGACAGGATGACGACCAACGTGCCAGTTGTTACGACGATTTGTTGTCTGCGGAAGCAAAGGCAATAAAGTCAGCGAAGGGTCTTCACAACAAAAAGGAAACTCCAATTCACAGAGTTGCTGACATTTCTAGTGATGTCGGAAAAGCAAAAGGTTTTTTGCCATTTTTGCAACGTGCTGGTCGCACTGAAGCAGTGGTGGAGTTTGTGGCATCAGGTTCCCGTGTTCGTCTGTTTATAC…		103830000	84839000	67429000	67129000	72703000	15704000	12639000	15837000	13875000	11141000	75058000	60811000	65274000	93580000	93697000
CL1765Contig1	Phosphoserine aminotransferase	GGTTACGAAGGGCGAAGGAGGAGGACGCTCACAATCATGGCTCAGCCCATCAGTTACTTCTCGCCTGGACCTGCCAAAATCCCCGATGTGGTGCTGGGGCGGGTGCAGGAGCAGCTAGTGCAGTATGGCACCACTGGTGTCAGCCTCATGGAACTCTCACACCGCTCCAAGGACTTTGCCATCTTCTTGAACGCAACTGAGGCTATCATCAGAGAATTAATGTGTATACCGGACAACTACAAGGTGCTATTTATGCAGGGTGGAGGTTGTGGCCAATTTGCAGCCGTCCCACTTAACCTCATCTCGAGGACAGGCAAGGCCGATTATATAGTTACAGGGTCATGGTCATCTAAGGCAGCGGAGGAGGCTGCCAAGTATGGGAAAGTGAACCAGGTGGTG…		155440000	205200000	118160000	122380000	117000000	18509000	18925000	16677000	22126000	25577000	109270000	138570000	175710000	161430000	206560000
CL1791Contig1	Translation elongation factor 2	TCATGAACAAGATGGACCGTGCCCTACTTGAATTGCAACTAGAGCAAGAGGAACTTTATCAAACTTTCCAGCGTATCGTGGAGAATGTGAACGTCATCATTGCCACTTACAACGATGATTCTGGCCCTATGGGCGAGATGCGTGTAGACCCTAGCAAGGGCTCTGTTGGCTTTGGCTCTGGCCTCCATGGTTGGGCTTTTTCTGTCAAGGAGTTTGCTGATATCTATGCTAGCATGTTCAAAGTTCCTGCTGCCAAGCTCATGAACAAGTTGTGGGGTGAGAACTTCTTCAACAAGAAAACAAAGAAGTGGTCAACAACCAAGAGTTCCGACAACGAGCGTGCCTTCAACACCTACATCCTTGACCCCATTTTCAAGTTATTTGATGCTATAATGAACT…		969840000	852070000	755170000	734190000	756820000	233470000	229780000	240950000	297510000	187770000	646730000	613780000	842410000	922820000	778630000
CL1792Contig1	actin-related protein 2/3 complex subunit 2	GTTATCAGAGTGGTGTTGACGCCCTCCAGCGGCACCTCGTTCTGCTCCTCCTCCTCCCGCGGCCCTCATGACCCTCACACCATGATTCTCCTGGAGATTAACAACAGAATCCTGGAGGAAACGCTCACCGTCAAGATCAGAAACTCTTTAAATGGTAACAAAGCAGAGTCCATTGATGTAACTATAGCAGACTTTGATAGCGTGCTCTACCACTTATCTAATATTAATGGTGACAAGACAAAAATACAGGTGAGCATCTCCCTGAAGTTCTATAAACAGCTACAAGAGCATGGAGCAGATGACCTTATCCAACAAGAATATGGCAGCCTTCTTATGGCTGAGCCAGAGTCTGGTTTTAATGTTTCCCTTTTACTGGATCTGGAGAAACTCCCAGAGGAC…		158110000	195950000	187860000	175240000	194230000	29857000	25334000	30713000	31069000	25259000	155560000	136750000	152660000	201290000	159340000
CL1807Contig1	Nidogen, ldl-receptor	AAGCCTGGCTTCATCTACAGAACTAAGGGAGCAGCAACAATAGACAAAACTGTTTCCTGCAATGAGGTCAATAACTGCCACCCCAATGCACAGTGCATCTATGACAGCTATTCCCAGACTTATTCATGCCAGTGTGATGCTGGATATGATGGTGATGGCTACTACTGCAGTGAATTTGATGTGTCTTGCGATACTATAGACATCTGCCACATCCATGCCCAGTGTCTGTTTGATGATTACGCTCTTCAGCATGTGTGTGTCTGCCTCGAAGGTTACCAAGGTGATGGCCTCGTCTGCACCCCTCAAGATGAGTGTAGCAGTGTTACGGACTGTGACACCAATGCTCAGTGTCTGTACGAGAGCAAAAGTCAGCGTTACAAGTGTGAGTGTAATGATGGC…		3103000000	1384400000	1297100000	1890800000	1976300000	35423000	42502000	34771000	51395000	32612000	1752000000	4023800000	2717700000	764050000	649430000
CL1813Contig1	Debrin-like, Cofilin/tropomyosin-type actin-binding protein	GAGGTGTCGCTTCACAACCATCCCTGGGCTCAACCTGTGCACTCCGGCTTCTCGCCTCGCTCCACTAACACTCCAATCCACCTCTCAACCACCTGCCACCGGCTCCAACGTGATGGCTATGACCCAAGTCGACAGGGATGGGCTGCGGGATGCTTACAGTGACGTCCGCGACGACAAGTCTGAATGCAACTGGGCAGTTTTCAAGTACGATGGGAGTCAAGTCATTGTGTCTGCCAAAGGCCAGACATTTGATGACTTTAAGGCACAGTTTGGTGATGATGAGCGAGCTTTTGCGTATATTCGCCTGCAGACGGGAGACGAGATGAGCAAGCGGTCCAAGTTCCTGTTGGTAACCTGGGTCGGGACGGAAGTATCTCCAATAAAGAAAGCGAAGATGTC…		2142600000	1678500000	1764300000	1677500000	1610000000	398630000	394240000	399460000	332250000	341090000	1807100000	1552700000	1449500000	1699000000	2387900000
CL1823Contig1	Actin, acrosomal process isoform	TGACGTAGCTGCCCTGGTAATTGACAATAGATCTGGTATGTGCAAAGCTGGGTTCGCTGGAGATGATGCCCCAAGAGCTGTCTTCCCGTCGATTGTCGGCCGCCCAAGACATCAGGGTGTGATGGTCGGCATGGGACAAAAGGACAGTTATGTCGGAGATGAGGCCCAGAGCAAGAGAGGTATCCTGACTCTCAAGTACCCCATCGAGCACGGCATCATTACCAACTGGGACGACATGGAGAAGATCTGGCATCACTCCTTCTACAACGAGCTGCGTGTTGCCCCTGAGGAGTCCCCAGTCCTCCTGACGGAGGCTCCCCTCAACCCCAAGGCCAACCGTGAGAAGATGACACAGATCATGTTCGAGACCTTCAACACACCCGCCATGTACGTGGCCAT…		6838000000	6057200000	2689400000	6616800000	7627200000	1232300000	245070000	1610300000	307640000	967020000	6210400000	2411700000	2956600000	7685000000	9349200000
CL1828Contig1	RNA-bining protein 45	AGGAAAAGATGGCGTCTACAGACAAGCTCTCTCGTCGCTACGAGTCCAGGGATAATTTTCATGGTTCTGACGGTGGCAAATATGGCAAAGAATCAAAATATGACGATCCTCCTCATTCTCGATTGTTCATTGTGTGTGGAAAGTCCATCACTGAAGAGGATTTCCGTGAAAGTTTCTCCAAGCACGGCACGATCGAGGAAATATGGGTAGTAAAGGACAGAAACACCGACGAACCGAAAGGTGTTACATACATAAAATTCTCCAAAACCTCGGAAGCAGCACTTGCCATGGAAGAGATGAATGGCCGTTGTATTGGAGGTCATCCAAGACCCCTCAAGGTTCTCATTGCACATAGCCGTGACCAAGGTTCGCGACGAGACATGAATGAAGAGGAGAGAC…		159690000	176190000	151080000	131610000	140290000	22633000	27140000	16212000	30641000	19441000	132320000	143680000	158230000	176730000	141130000
CL1859Contig1	Heterogeneous nuclear ribonucleoprotein K	GACCAGTGGTGTTGGTGCACACCTCCTCCCAGGCCACGTGGACCCCGCTCCTCCCAAACTCATCTGCTGTACTTCACCCTACGTGTGCTCTTATTCACACCATAGTAAAGTGGTGTTCGTGTGTTGTCGAGTGCCTTGTGGTAGTGTGGGTAGTGTTGGTGGTGCCTGGTGGGTTTGAGAAGGTCGCGGAGCTTGCGTGTGGGTCGGGTGATCAGTGAGGAACGAAGCGTGTGTGTGTGTGGCTGAGTGAGAGGCGTTCGTTATCACCTGTGGAAGCAAAGCCACCTGCTGATAGCTTGTGGGATATGCGACGATAGCAGCCCGCACTGCGCTCCTCGTACCCAGACACTAGTTGAGTTCCTAACGTAGCCCCGCGCACTGCTGCTCTACTTCATCTAC…		353240000	240610000	221330000	230690000	249650000	41328000	51914000	39609000	77730000	29946000	204250000	237510000	289330000	335110000	222330000
CL191Contig1	RNA recognition motif, Protein no-on-transient A	AGGAGCGAGCAACGTGGCGGCGGTGGCTACTATAGGGGTGGACGTGGACGTGGCCGCGGTGGCGGCGACAGAGGCGGCGACAGATCTAGCTATGGGGATCGGGATGGCAGCTCTCAGAGGAACCAGCATCAAGACAGAATCATGGAACGTCTAAAACAGCTGGCTGGGCCCTTGCTGGATCTAACACCAAGGGAAGAAACAGTGCGGAAATTTTCTAACCATTGCAGACTCTGGGTTGGAAACCTTCCATTGGACATAAAAGAGGATGACGTTAAGGAACTTTTTAAGCCTTTTGGCGAGTTTGATGAAGTATATTTTGACAAAAACAAAGGATTTGCCTTTGTTCGCATGGATTACAAAAGTAATGCAGAGAAAGCACGCCAAGAACTACACTTGAAG…		249900000	293930000	219900000	195820000	235920000	54084000	59344000	44928000	70160000	48272000	187380000	190170000	236130000	283320000	244850000
CL1956Contig1	Histone chaperone domain CHZ	CTCTGAATGTCAAAGTGAAGACAATGATTCAGAGAGTGATGGACTTCACAATGGTTTTGTTCGGTTCGGGTTTTTAAAGAAGAATAAAAGTGAAGAAAGTGACAATGATTCTGAGAGTGATGCAGAGAAAGAAGAAAAGTCTGACAACTCTGATGACTCGGACTCAAAGCCGTTGGCCAAAATAAAAGCTAAAGATGGTTCAAAAAAAAAGCAAAAACTGTAATTACAAAGAAAAAGGAAAAGAAAAACTCTGAGAGTTCTGACTCAGAGATGGACACAGAAGATAAGGCCAAGCAGCCTTCGAAAAAAGTGACGAACAAGATGAGCAAAGAGTCTGGTTCCTCTAATGCATCACTTAGTTCCGACAGTGAAGAAACTGGAAATCAAAAAGATAAAAAC…		66702000	63592000	66532000	63377000	60353000	11224000	13798000	14661000	25720000	13972000	74777000	64361000	62128000	71137000	57085000
CL1958Contig1	Hemocytin	CAGGATAGCTGGAACTCGTTGAAAACTTTGGATTCTCCATTCGCTTACCATCAAATATTTATTTCAACAAAACAGAAGGACTGTGTGGTAACTGTAACCACAATGATGAAGATGACCTAGTAGACAGGAACACCGGCTTCAATGAGTCTATTGACACATTTGGGCGAAGCTGGTTGTTGGAGAATGAACCACTGACCTGCGGTGTCTTGGAGAAAGATGCTACACTTTGCATTCCACTGCCTCCGGACCAAGACCCATGCCTTAAAATCATGAATGAAGACTTATTTGGAAAGTGTCACCCAGTGGAGGATCCAGCAGCCTATGTGTCATCTTGTCAGCTTGATGCTTGTGGTAGTCGTGAACCCCTGGTAGCAGCGTGTCACAGCCTTGAGGCTTATG…		158670000	58739000	88989000	63855000	93117000	8617000	20178000	22657000	19668000	12142000	327340000	224270000	413960000	91045000	58429000
CL1984Contig1	Sushi, vWF-type A, EGF and pentraxin domain-containing protein 1	GATGGCCCCAACACACTCACCTGTGGGGGCGACGGCGAGTGGGATGGACAGCCCCCATCCTGTCAATCAGAAACTTGTGGGGAACTTCCCAGCATTGCTAATGGGCATGTAGAGGGGGGCCCACTGGTGAGGCCTGGGGAGCAAGTAGTGGTCAAGTGTGACTTTGGCTACAAGCTGGAGGGTGATGCACTAGTCACCTGCAAGGATGACTCAACATGGTCCCGTCCACTACCCAAGTGTATCACACCAAAGTGCTCCAAGCCATCATCAGTCCTTCACGGCACTGTCAAGGTACGGGCTTCAGCCACATCCAAAGAAGCCGTATATAAATGTGATCTTGGTTATGTCCTGGTGGGAGCCAAGACACTGTTGTGTGGTGCAGATGGAGAGTGGAATGGT…		2142200000	2048200000	2146600000	4331300000	2811500000	287250000	408220000	454300000	370390000	347200000	1777000000	5879800000	2977500000	853210000	1342100000
CL19948Contig1	Trypsin-like serine protease	GCAGGCTGTTGTGGCTGGCTGGGGAGAAACACAGAACGGAACCCAGTCACAAGTCCTACAGAGAGTGGTGCTGCCCTTAGCCAGCGTGGAGGTGTGTAACCCACACTACAAGAACGCCCTGCTGGCCGAACAGATATGTTATGGAGGAGCAAGCATGATGGACTCGTGTTTCGGGGATTCCGGCGGCCCGCTCTTCGCCACCTCAGTTTACCCCAATGTTTTGGTTGGCATCGTGTCCTACGGAAGTCCTACGTGTGGCGTGGTGGGCGTCCCCGGCGTCTACACCAAGGTCTCCGCCTACAGGAACTGGATCATCAGCAACCTAACACCATAGCCGGTCACCATAACAAGCACCACGGTACATGACACCATAGCAGGTCACCATAACGAACACCACGGT		121170000	143620000	136070000	161520000	177050000	43156000	41195000	40125000	57146000	21805000	184550000	187050000	184580000	226260000	199260000
CL1Contig1324	Unknown	CCAGACGATGCTGTAGGCAGCATCACTCTCCCAAGCGACGCTAGCGACTCCAGACGATGCTGTAGGCAGAATCACTCTCCCAAGCGACGCTAGCGACCCCAGACGGACACGATCCTCTCTAGCGCTGCGGTGAGCGCCAAACAGGGAGCGTCATGGCTGCTGGCTCCGTGATCTGCCTGGCTGTGGTGGCGGTGCTGGCTCTCTTCTGCACCGAGTTTAGTGAGTCAAAGTGCCTGGAGCCCTCAGGAACTGCGGGAGGCGTCGACGACAGGACGCAGGACCTCCCGGCCGCAGGTCATGTCAACACACCAAATATGGTAGCGCTGACAAAGCCCAGCTCGGGCAGTGCCGAGGGTGAGAGAGGGGGCGTGGTGTCGGATCTCAGGACCAAACGCAATG…		859550000	1615300000	628045000	2545180000	1531024000	213837000	312847000	209379000	245358000	274165000	672568000	1485702000	1491190000	2721110000	238350000
CL1Contig139	Hemocytin	CATTGCGGGCACGAAAAGCAGAGGTGCAATAGGTACGCTAAGAGAAAACTATCAACATCAAGGGCCCAAGACTTATATACAAAATATACAGAACACGATACAGTGGATAATTAATTGTTACATATTAGTGGCTTTATTAAATGTACATAGTAAGTGTTTCTGTAACTAAAGGAGGCTTTTCCTGACCTATTATGCTATTTAACTATAATTTACATAGACGATACACACTCAATTAAAGCACAATATTTACTGATATATTTTTGTGCGTGATTTCAGGGTGTTCCAAAAGTGAGTGTCCGCCAGGCCAGGTGTATAAGAGTGCGACTGACTATACATGTGTTCCTAAGGCAGAGTGCCAGCACACCTGTGTGGAGATCAATGGCACTCTATATATGGAAG…		75990000000	66911400000	98861000000	73493000000	84070000000	14874100000	20040200000	17589300000	21919800000	15750900000	66984100000	57900300000	1851780000	83669000000	76573600000
CL1Contig1485	Matrix metalloproteinase-	AGTGTCAGGGCGACCGGAGCTCGCACTTGGACTCTTGTGAGCGACGGACACTCGACGCCCTCAACTTATTATTATTTTCGTTTATTTTGGATTAATTAAGTGACAAGAACACCGAAGCAGGACTGTGTCAAGTTTTGTTTAGCAACTGAAGAATAATGGCGACTTTGAATCTAGTATTTGGAACAATGGTTCTAGCGGCCATGGTATCGGGTGCTCCAGTCAAATACCAGATCAGTGGTACTACATCAGCGCTGGTATATTTGACCAAGTTTGGATATATGGATCCAGCAGTCACCAATCCACAGTCTGGGGCGCTCATTTCCGGAGAAAATGTTCGCAAATCCATCATGGAATTCCAGGCATTTGCTGGGCTGAACCAGACAGGTGATCTGGATAACG…		99974000	115850000	143080000	112610000	107460000	47195000	45390000	55585000	50763000	71379000	97738000	64534000	129010000	188870000	193820000
CL1Contig172	Serpin-type PI	TCTGGCTGTTCCAAAGTCAGCATCCACTCTCTCAGTCTCTCGATCCTCTCACGGATCGTAATTATTGCTTGTTGCCATTTATTCTAGTGTGTTAGGAATCATGCATTCGCCGTCCCATGGAGGGAAAGCCACATCTCTGCCTCCTTATACTAACCATAAAGATGTTGTGGCGCTTGCTGCCAGTCAGAACAACTTTACATGTGATTTATATGTGAAACTGGCTCACAAGATTGCGGGAAATCTCTTCTTTTCTCCCTTCAGTATCATGTCAGCTTTGGGAATGGCTTATGCTGGAGCTGCCGGCAACACTGAGAAGGAGATGCATTCTGTTATGCATCTGACCCAGGATAAGAAAGCCATCAACAATGCATTTCAAGATATTGTTACAGATCTCAAGAC…		515640000	700140000	790880000	659070000	860280000	182360000	144620000	127740000	140770000	167500000	473620000	532190000	544460000	673540000	525320000
CL2011Contig1	60S ribosomal protein	TGAAGGCGCGAGTGCGAGTCTCTTCCCCAAGTGTGGTCACCCAGGCAGGTCGCCTCCTGCTGCTCTCTTCTCCCTCATGGCAACAAGTTGTGCGCGCCCCTTAGTGGGTGTCCATGCTGATGGTGTAGTGTCTGGAGTTAGTGTGTCGCTCCCCGCTGTATTCCGGGCTCCCATTAGGCCCGATGTGGTGAATTTTGTCCATGACCAAATGGCAAAGAACACTCGGCAGCCATATGCTGTAAACAAGGATGCAGGTCACCAGACATCGGCTGAATCATGGGGCACAGGCCGTGCTGTTGCTCGTATTCCCCGTGTGCGTGGCGGTGGTACTCATCGGTCTGGACAGGGTGCCTTTGGCAACATGTGCCGTGGAGGTCGGATGTTTGCCCCAACAAAGAC…		275050000	158770000	217860000	216760000	153760000	17899000	16761000	13071000	18776000	16390000	188320000	134910000	266170000	184280000	136930000
CL2019Contig1	Synaptic vesicle membrane protein VAT-1	CAGAGGCGCCCAAGGAGATGAGGGCCGTGATACTGAACGGGTTCGGCGGCCTAAAGTGTGTGAAAATCGTGCGGCGGCCACATCCAGCACTGGCAGATGGCGAGGTCCTCATCAGGGTGCAGCTATGCGGGGTGAGCTTCCAGGACGTGATGGTCCGCCAGGGCTTCACGGAAGCCCCGCCCAAGATACCATTCATCCTAGGCTTCGAGTGTGCTGGCGTCGTCGAGGCTGTCGCCGACGATGTCGATAACTTTAAGGTTGGCGATAGAGTTGTGGCATTGCCTGACCACCGCGCCTGGGCGGAGCTGGTCCCTGTCCCTGCCAAATACGTGTATGCCGTGCCAGAGGCTATGCCTCTTCAGGAAGCAATTGCTGTAACCATGAGCTACACTGTGGCTT…		868050000	1173100000	1166100000	909910000	1015100000	126970000	137250000	128890000	184090000	110390000	830170000	815120000	899530000	1279500000	1063400000
CL2062Contig1	Integrin beta	AGTGAGGAGGCGAAGCGTCTACGAGGTTGACGTGGTGCGCTAGGCTGTTGGTGAGGCTCCCTCTATGTCCCTGGTGTGTCGATAAGATCAGAGGATGAGGCACCGAGGGATATTGGTGTGGGCGGTGGTGAGCGTTGTGTGGTTGGTGGTGGTGGGGGTGGTGACGGCCCAGCAGCACCAGCAGGTGGTAGACAAGTGCAACGCTCAGAGGAAGTGTGTTGATTGTATCCAGACACCTGACTGTATGTGGTGTTCCAAGCTTAAGAACGAGAGTGAGCAGAGAGTTGCCAGGTGCCAGCACATCACAGCTGACCCCGCCACCTTCTGCGCCCCCGACCACCTCGAGAACATCACTAACTCTGTACTCATCACCCAAGACACGCCTCTCACAGTTGCAGG…		310970000	512110000	528960000	562490000	600840000	205460000	229170000	200300000	221120000	169120000	359160000	492350000	562340000	678650000	609380000
CL206Contig1	Cystatin	TCAGACTCTCGCAGTCCTTCCACAGCTCCCGTAGCGACAGGAGCCAGGCAGGAGTTCTCTTAGATATGTGGTGGTGTGTGACACTCTCTCTGGTGGTGTGGCAAAGAGACAGAGCTCAGAGCCTATACGCCCAGCATGGAGTGCCCCTACCCGGCCTTCCCCAGCATACAGGGCCAGCATCCTCTGGCACTCAACCCCAGCAGACACGACTAACCCCTGGAGTGGCACTCGCCCCTCAGCCCACAACAGGAGGCGGTGTGCCCCTGCCTCACCTAGTAGGTGGTCGCCCTCAAGCAAGTTTTGAACCTGTGTTGCAAGGGGGTAGTGACACTGTGGTGGTTCCCCTGGGAGGCGTGCCCGTTCCAGGCCTAAGGGATGGAGGCGCGGGAGTGCCACCCT…		494290000	323560000	293520000	358980000	347290000	45145000	62848000	55010000	66049000	50395000	371710000	230310000	599140000	320390000	272030000
CL20754Contig1	Cyclophilin type peptidyl-prolyl cis-trans isomerase/CLD	AGGGGGCGAGCGAGCTGGTCTTTCACTTCAGGACAGACCGCAAGATCAGAGCCGGACTGCTTCTCTCACGAGGAAGTTTTAAGGTCGTCACCATGGGCAATCCTCAAGTCTTCTTCGACATCACTGCTAATAACAAACCTCTTGGCAGGATTGTTATGGAGTTGCGTGCTGATGTGGTTCCAAAGACTGCAGAGAACTTCCGTGCATTGTGTACGGGTGAGAAGGGCTTTGGCTACAAGGGGTCCACTTTCCATCGGGTCATCCCAAATTTCATGTGTCAAGGTGGTGACTTCACTGCTGGCAATGGAACTGGTGGGAAGTCTATCTATGGCTCAAAATTTGCTGATGAAAACTTCCAGCTTCCTCATGATGGTCCTGGTATTCTGTCCATGGCCAATG…		1318600000	1228200000	1355100000	1300400000	1064400000	290710000	223220000	155370000	178430000	171490000	1237700000	1331800000	1356000000	1373200000	1621600000
CL21067Contig1	Unknown	AGTCTGTGGACCTCCTGGACCAGCTGAAGGACACCACAAAGCAGCACATGAATGCGTCTTTGTCTCGCGTGGGCAGCATGGACGGAACAGTTGACAAGATCAACACCAAGGTAGCTGACGTAGAAAACAACCTCAACTACCTGCTGGGGCGACTCTCTCTGGTGGTGTCGGAGTTCAACCTGATGAAGTCTGGTGTAGGGGATGAACTCATGAGACTGAGGGAGAACTTGGCGAAGGAGAACAACGACAATTCTGTGCACTTCGCTGGATCACAGCCACCTGCTGACAGCCGGTACGAAGCGCCTTGGCCGTACAGC		2270300000	1482400000	1306600000	1669700000	1997500000	39354000	20696000	30910000	26961000	15565000	1744800000	2395400000	1877400000	854590000	894270000
CL2151Contig1	linker histone H1 and H5 family	CGCTCTCACGCTCACTCGCTCGCTCACGCTCTCCCACGCACGCCACCTTTATACCCCGCGACTCTTAAAACCTTCACCATTAAGCCCAAGAAAATGTCAGATGAGGAGAATAAGGTAGAGGAGGCGCACGAAGACGATGACACGAAGGACGATGCCGTAGAGGAGACGAGCGAGGCCGAGGGTGACGACGCCAAGGATGACGCCGCTGATCCGCCCAAAAAGCGCGCCAGGAAGGCCGCCGCCACCCCCAAGGCTAAGGGCGAGAAGAAAGCTGCAGCTGGAGCCAAAAAGAAGAAGAGAGTTGGAAAGAAGCATCCAAAGACGATGGACATGATCATTGAGGCTATCGAAAACCTGGGAGAGAGAAAGGGCTCTAGTGTCCAGGCTATTAAGGCATAT…		286680000	137770000	98556000	190620000	92889000	17696000	7092700	6451500	9782700	15673000	128660000	118640000	214050000	139830000	88154000
CL2167Contig1	Profilin	GCGAGGCGGCGTTATCAGCGGGACGTTGAGGGTGGAAGCGGCGACGGGGGTCTGTCAGTACTGCGCTCCGTCCCAGCCGGCTCACAGCTCCAGCAGCACACGGTGCCCGTCCAACACGCCCCTCACCCTGGTGTAGTAACTAACTCAAGATGTCTTGGAACACGTACGTAGAAAACCTGGAGAACACCAGCGGTGTGACGAAGGCTGCCATCTACGGTCTGGACGGCTCACTATGGGCTGCTTCACAAGGCTGGACCGCCAAAACTGAGCAAATCCAAGCAATAGTGAAGGCCTTCGTAGACCCATCAAATCTCAGAGCAAGTGGTGTATGGCTGGGCGAGGACAAGTATTTCTTCTTGAGCAGCGACAGTGAAGTGATAAGAGGGAAGAAGGGCCAAA…		10351000000	8562600000	8195300000	7626000000	8052300000	1557300000	1494300000	2057500000	1567800000	2189100000	7681500000	6674900000	10430000000	8908700000	8841900000
CL2175Contig2	Kazal-type PI	AGCGTGCATTGGTGTTTCCATGGAGAAGATATCAAGGTGCTGAGTCAAACCAAGAAACTGTTGGTAAACTGTTCTCTGCTCCTCTGTCCCCACGTTGTGTCAGGTTGTGAGTGAAGATGCTGTCAAGGGCGCTCCTCCTGCTGGTGCTGGTGGTCCACGGAGAGGCGTTCAGTACTCCCAACTACCCGGTTCCCACGTGCCCCGAGGAGCCGTGTGACCCCACCGAGCTTGAACCAGTGTGTGCGAGTGACGGACAAACTTACAACAACCGGTGCGAACTGAACCAGGCTGGATGTCTCGACCCTAGTATCTACTACTCATCTACCGGAGAGTGTTTACGTAATTGCCCCGCGATAGCTTGCAACCCCGACGAGTACTCCCCCGTCTGTGCCTCTTACG…		1382300000	1673800000	2178400000	1262300000	1729300000	213260000	282100000	100690000	258280000	233580000	2870300000	2609500000	2278200000	1673700000	3111400000
CL219Contig1	Alfa-2M	GAAGACCATTGCCTGCGCAGCGGCCACTGTGCTCGTGACTTACAAATATCCTCTTCCTGGCGTCGTCGGCTAATTTGGCTACTTATTACAAGCAACAGCCATGGCGGCCACGCCCCTATCTTGGCTGCTGAAGATTAGTGCCTTGTCAGTGATTGTCACTTTGTGTTCTGGAAACTACGTCATCACGACGCCTCGCAAGTGGATATCTGGGGAGACTGTTCAAGTGTGCGCCTATATTCTCAACAGCACTTCTACAGAAAACTCCATCACAGTTGCTGTGAAGTCCAGTGATGACCAGGAACATCTTGTGCCTGACAGGGTCATCCAAATTCCGGAAGGTAAAAGTGAACTGTGTGAAAAGGTGTTGGTTCCTTCTCTGACAAGTAATGAAGGTCAATT…		20178000000	8515300000	4750700000	5932900000	18025000000	191940000	96768000	104600000	137750000	124500000	10530000000	27229000000	24173000000	5466300000	4920800000
CL2218Contig1	V-type proton ATPase catalytic subunit A	AAGACTGTCAGACGTCGTTCAGGGTATTGCTGAATTAAGGGAAATAAACTTCGAATACATCTCTCAAAATGGCGGGTGCAATGGTTCGGGCATCAAAACTGCCCAAGTTGCAGGATGCTAATTCTGAGAGTGAACTTGGGAGTGTGTGGGGAGTCTCCGGTCCTGTGGTGACAGCGAAGCAGATGAGTGGATCTGCTATGTACGAGTTGGTGCGGGTGGGTCACCAGGAACTAGTCGGGGAGATAATCAGGCTGGAGGGAGACATGGCCACCATCCAGGTATATGAAGAGACTTCTGGTGTGACTGTTGGTGATCCAGTACTGAAAACTGGAAAGCCTCTGTCTGTGGAGTTGGGACCTGGAATAATGGGTAACATCTATGATGGTATCCAACGTCCAC…		198230000	273180000	277340000	259490000	261560000	84742000	73123000	82441000	89535000	69119000	243540000	195050000	236060000	241330000	244150000
CL2250Contig1	Serine/arginine-rich splicing factor 1	ACCGCCGCGTGAAGACCGCCATACTGGACGCTCTACCATCACGCCGCCTCCCTCAACCGCCATTATCGGCCATGTCGTACGGCAGAGGCAACAATGAGTGTCGCATCTACGTCGGCAACTTACCCCCGGATATTAGGACGAAGGATATCGAGGATTTGTTCTACAAGTTTGGAAAAATTGTGTTTATAGATCTGAAGAACCGTCGAGGGCCACCATTCGCCTTCGTGGAGTTTGAGGACGCAAGAGATGCGGAAGATGCTGTCCACTCTCGTGATGGATACGACTATGATGGTTATCGCCTGAGAGTGGAGTTCCCTCGTAACAGCCTGCCTGGAGCTGCCAGAGGAGCTTCTGGTAGAGGGAGAGGTAGAGGGCCTCCAGCAAGAAGATCACAATATC…		210030000	210470000	168880000	162360000	170600000	34768000	38945000	51005000	45386000	35844000	128290000	137190000	221260000	213430000	159580000
CL2259Contig1	Transmembrane serine protease	TCTCCACCAAGACTCAAGATATCGTGCTGCCAGCACCTGCCAACCTCAGGGTCACGGCAACTACTCTAGAATACATCGACTTACAGTGGCAATACGATGGAGAGCTAAGAGACATGGAGTTCTTGGTGAAGGTATACTACCGTGGAGGAGAGTTCGCCAAAGACCAGGTGACACGAACTACGTCGGTGAGGGTGGTCGACCTGGCGCCTATCACAGACTACACCTTGTCAGTGACGGCCATAAAGGCTCTCCCGGGCGGTCGCCGGGCTGAGAGTGCCGCCAGCAAACTCGTCTCTGCTAGGACGGGAGTCATCCCAGCACAAAAAACAACAACCCAACCAACTCCAACAACCACAACACGAAGACCTACCACCACTTCACCACCACTTCTCCCAGACA…		167580000	161830000	132580000	223060000	243260000	104870000	68288000	88891000	96421000	85588000	183710000	188560000	169360000	168280000	238790000
CL2276Contig1	Calponin homology (CH) domain protein	AACGTGACGGACAACTCAATCACCGCATTGTAAGTGAAGAGCTCACGGGCACTTACATTGATCTGGGCCTGAGGTGTGAGAGGGATGCTTTTGACACATTATTTGACCATGCACCGGACAAACTGCAAGTTGTGAAGAGATCTCTGTTGACATTTGTAAACAAGCAGTTGAATAAGATTAACCTGGAGGTGGGAGAATTAGAAACAGAATTCAGTGATGGAGTCTATTTGTGCCTTCTAATGGGACTTCTAGAGGGCTACTTTGTACCTCTTCATCATTTCTACCTCACACCAAAGACCTTTGATGATAAATTACATAATGTAGCGCAATCATTCGAGTTGATGATGGATGCTGGACTAGCCAAACCCAAGGCGAGACCAGAAGATATTGTTAATGCCG…		76127000	93926000	141300000	93962000	94800000	16070000	20498000	18371000	23652000	14146000	107130000	65882000	81543000	122210000	76703000
CL2307Contig1	Vacuolar protein sorting-associated protein	TGGTCACAAAGGCTACAGAAGAAGACAAAAGCAAGAACTATGCAGAGGCGCTTCGACTATATGAATCCGCAGTTGAGTATTTCCTTCATGCTATGAAGTATGAAGTTCCTAATGAGCGAGCAAGGGACAGCATTCGAGGCAAGTGTAAACAGTACTTGGACCGAGCAGAGAAACTCAAAGACTATATTGGCAAAAATAAGGATAAAAAAAAACCTGTGAAGACTGGAGAAGGAAATTCAGGGAAAAGGAGCAGCAAAGATTCAGACTCTGATGATGATTCAGACCCAGCAAGAAAAAAAATGGAAACCAAGCTGGAAGGGGCAATTGTGGCCGAGAAACCCAATGTCAGCTGGGATGATGTGGCTGGCCTGGAGGGAGCCAAGGCAGCCCTCAAAGAAG…		84748000	101640000	111260000	83100000	110560000	16374000	17045000	14057000	23961000	22243000	74530000	64123000	91871000	96875000	95331000
CL2308Contig1	Lupus La protein homolog	GCTGCCAGCACTGCTTCACGCCCGACGCCACCAGAAGGATATCCAAGTGAGCTGTCACCATGACTGAGGGGGAGGTAACCACCAATGGCCAGACAGCCGACACAGATCAGACCAAAGATGATGAAACAAAAATCATTCGCCAAGTCGAGTATTACTTTGGCGACTATAATCTCCCAAGAGATAAGTTTCTACAGGAGGAGATAAAGAATGATGATGGATGGATTCCTCTAGAGACTATGACAAAGTTCAAACGTTTGGCAGCATTATCTACAGATGTTGCAGTAATATTGGCTGCTCTAAAGAAGTCTTCAAGTGGTGTTATTGAGGTTCATGAAAATAATGAAAAAATACGCCGCTCTCCTTCTCACCCATTACCAATCTTCAATGACGAGTTAAAAG…		210020000	174780000	162420000	170160000	142850000	42207000	51570000	40343000	58923000	32596000	131200000	141470000	179270000	193130000	150350000
CL23139Contig1	Fructose-1,6-bisphosphatase 1	TTACAGCCTGAATGAAGGTTATGCAAACCTCTGGGACCCAGCAGTTTCAGAATTTGTCAAGGGAAGGAAGGCAAAGAAAGCTGGAGCAAGATACATTGGTTCAATGGTTGCTGATGTTCACCGAACTATTAAGTATGGTGGAATATTTATGTACCCTGCCACTGCAGATTCTCCCAAAGGCAAGTTGCGGCTGTTGTACGAGTGCAACCCGATGGCCTTCTTGGTAGAGCAGGCTGGGGGGAAAGCAACTACTGGCAAGATGCCTATTCTGGATATTGTGCCTACAGATATTCATCAACGCACACCCATCTTCCTTGGCTCTACCGATGATGTACAGGAAATCATTGATCTCTACACAAAACACAATCTTTAAAAAATATTTTTGTACTCTAAACAAAT…		99332000	63274000	131110000	117900000	85138000	26367000	22794000	27440000	28851000	34702000	76821000	98102000	128480000	123360000	130930000
CL2321Contig1	Nucleobindin-1	CTACCTGTGTTGATCATTCTTCCAGCATCCAACCACTGATCACTGTTCCAGCATGAGGTGGCGACTGTTGCTGTTGGTGGTGCTGGTGGGCATCCTCGTGGAAGCTCTTCCAGTCAAGGAGAAGAAGCCGGAGGAACACAAGGAGGAACACAAAGAAGACGGGGAGGAGCACTCGGAGGATTGGGAGCTCAATTTGGAATATGGTCGGTATTTGAAGGAGGTTGTTCAAGCTCTGGAGAGTGATGTGAACTTCAGGAAGAAACTAGAGACTGCAGAGGTGGACGACATCAAGTCTGGCAAGATTGCCCGAGAGCTCCACTTCGTCGATCACAACGTTCGCACTAAACTGGATGAACTGAAACGTCGAGAGCTCGAACGTCTCCGTCACTTGGCAGTGAA…		218780000	300550000	302270000	299790000	316730000	106810000	55883000	87130000	69704000	133870000	370110000	348310000	272350000	339970000	378230000
CL232Contig2	Polypyrimidine tract-binding protein 3	TCACCCTTGATGTTCTCTACCAGCGTGGCTCCGACGAGCTGCTGTCGCAGACCGGGGCGGTGAGCAATGGGTCCGTCATGAGTCCGGCGCCCAACCACGCCGATAACAACAATGACGCCAAAAAGGTAAAATTAGACACGAAGAACCCTGGGGCCCCGTCCCGCGTGATCCACATCCGCAACATCCCCAATGAGGTTACTGAAGCTGAGATCGTCCACTTGGGTATCCCATTCGGCAAGGTCACCAATGTCCTCGTCCTTAAGGGCAAGAACCAGGCGTTCCTGGAAATGTCCGATGAAGTGTGCGCCACCACAATGGTTAACTACTTCACCAACTGTACCGCCCAGCTGCGTGGCCGCGCCGTCTACGTCCAGTTCTCTAATCACAAGGAGCTAAAGA…		1550900000	1601900000	1387000000	1511700000	1258700000	222520000	311710000	213520000	293250000	210010000	1162900000	1083400000	1401300000	1376800000	1457700000
CL2356Contig1	Dipeptidase	TGTGTGGCAGTGTGCGTCCTCAGTCAGCTGGTAGGAGGCGGTGCAGCAGGTGGTCTTCGCATCTTTCACATCTTGACCTCATGTCTTCCACAATGGCAGTCCCTGAAAATCTGGTCAAAGTGTTCAAATATGTTGATGATAACAAGACTCGCTTCATTGATGTGCTGCGAGAGGCCGTTGCCATAAAATCAGTGTCAGCCTGGCCAGATGTGCGGGGCGAGATAAAGAAGCAGATGGAATGGGCAAAATCCAAGTTAGAGGCTCTCGGTGCCAAGTGTGAGCTACATGATATTGGCTTGCAGACTCTTCCAGATGGGAAAAAGATTCCACTACCACCGGTGTTACTGGGCCAGCTAGGCTCTGATCCCAAGAAGAAAATGCTGTGTGTCTATGGCCATC…		90403000	110920000	124740000	106660000	110210000	40975000	47974000	36168000	46674000	40027000	78628000	67374000	96915000	123030000	107120000
CL23819Contig1	Septin-like protein	TGACAACAAACATGGCGGCAGTGGCTATCGAACGACCTCCGATTGAGGAGAAGATTCGTACCCTAAAGCTCTCTGGTCATGTGGGATTTGATTCTCTCCCTGATCAGTTGGTGGCCAAATCAACCCAAAATGGATTTACTTTCAACATTCTCTGTATTGGTGAGACTGGTATGGGAAAGTCCACCCTGATGGACACACTGTTCAATACAAGCTTTGAATCGAACCCAGCGCCACATACCCTCCCTGCTGTCAAACTAAAATCTCACACTTATGAGCTTCAAGAGTCTAACGTCAGGTTAAAGCTGACAATTGTTGACACAGTGGGTTACGGGGACCAAATCAACAAAGGCGATAGCTTCACAGCTATTGTTGATTATATTGACAAGCAGTTTGATGACT…		207050000	234540000	230000000	246670000	189420000	72344000	67564000	58105000	57374000	86415000	180720000	185760000	233270000	218670000	204880000
CL23Contig1	Unknown	TTGGTCTCCCTTATGTTTCTATTTATGGTAACCAGAGGGAATACGAAAGACAGTGGATCTGAAATAATAATTAAAGATGCCCAAGATGAGGAGTCTTAGCAATATAAATAAATATTACAAACACAAGAAGAACAGGAGGAAGAAACCCAAATGAAAACTGCTACAAGGAACAGGCTGTGAGACTGGAGGAGGAGGAACAAGAATAAAGATTTGTCTGGGAGAGGAAAAAAAAAGTGAAAGAATTTATTTAAATCTCTGTATAAAGTTAATGATTAATTTGCTAGCAGAAAGAAACTAGCTGGAATATTAGGGCCAAGAAAGTCAGTGTGAACAGTGACTGTTGAGGGGACTCACTTGGGAAGTCACAGGGTAATTCTCTAGCTTTAGCCAAAGAAATCT…		3392980000	2862700000	2452207700	2509816000	2430472000	354139400	355721300	431542000	462553500	564422000	2278850000	1992880000	2618120000	3045920000	2530770000
CL2461Contig1	40S ribosomal S16	CGGTGCGGGTTGCTGTAGCCCTTCCTTCTTGAGCCCTGGCCGAGATGACGACCAAGGAGACCATACCGTCGGTGCAGGTGTACGGCAGGAAGAAAACTGCCACAGCCGTTGCCCACTGCAAGCGTGGACATGGCTTGATCAAGGTCAATGGCCGACCCCTGGAACACATTGAACCCAGGACTCTGCAGTTCAAGCTGATGGAGCCTGTTCTCCTCCTTGGCAAGGAGAGATTCTCCAGCGTCACAATTCGCGTTCGTGTGAAGGGTGGTGGCCATACCTCTCAGGTGTATGCCATTCGTCAAGCCATTTCAAAATCTCTTGTAGCTTATTACCAGAAATTTGTGGATGAAGCCTCCAAAAAAGAGATAAAGAACATCTTGATAAACTATGACCGTTCCC…		120690000	127560000	136460000	113460000	123170000	29823000	29675000	30951000	26297000	21097000	114990000	91677000	94427000	146680000	94128000
CL2494Contig1	Proteasome subunit alpha type-4	GCCATGGAAGCCATTGGACATGCTGGTACCTGTTTAGGCATCCTAGCAAATGATGGCATTGTGTTAGCTGCTGAACGTCGTAACACCAACAAGCTCCTTGATGATGTATTCCTATCTGACAAAATATATAAAATTGATGAGGACATGGCATGTTGTGTGGCAGGTATCACATCTGATGCTAATGTCTTAACAAATGAGCTTCGTGCTATTGCCCAACGACACACCCTTCAATTTGGTGAGCCCATCCCATGTGAGCAGCTCGTCATGAGGCTTTGTGACATCAAACAAGCTTACACACAGTATGGAGGAAAGCGCCCCTTTGGTGTATCGATTCTATACATGGGTTGGGATAATCGTCATGGCTATCAACTTTATCAAAGTGATCCATCTGGGAACTAC…		84908000	72035000	75530000	60439000	48229000	11127000	12330000	11160000	14228000	10703000	60824000	43124000	77780000	72708000	77104000
CL25160Contig1	EGF-domin, fibrillin-like	TTGTTCGGTGAGTGTTCGTGCCAAGACGGATTTGCACCAGGGCCAATGCAAACATGTGAGGATGTGGATGAGTGTGAGGAGCTTGGCCACCAGTGTGCCTTCCGATGCCACAACATGGCTGGGGCCTTCCGTTGCATCTGCCCCTATGGTTACACCTTGGCTCCTGATGGTCGCCATTGCCAGGATGTCGATGAATGCTCTACTCCAGCAAATAATTGCAGGTTCCTTTGCAAAAATTTGATTGGAACTTTCATGTGCATATGCCCTGAAGGATACCAACAGGTGGGCATGACTGATGACTGCAAAGATGTCAATGAGTGTGCCCTCAACCCCAACATCTGTAAAAGCGGTCGTTGCACCAACACCAAGGGCTCCTA		216860000	92236000	90046000	220220000	141250000	13145000	11510000	31712000	10333000	18500000	92577000	428850000	156540000	54202000	60274000
CL25204Contig1	GTP-binding nuclear protein Ran	CCGCCACCTCGAGTCATTGACGGGATTCTGGTCCGTACAGCTCCTGCAAGATTTGTTGCGCCCACATCCTGCGCAATGGCAGCCGAACAAGAAATGCCCACCTTTAAGTTGGTGTTGGTTGGTGATGGTGGTACTGGTAAAACCACATTTGTGAAAAGGCATTTGACTGGTGAATTTGAAAAGAAGTATGTTGCCACACTTGGTGTGGAAGTTCATCCTCTTGTATTCCACACAAACAGAGGGCCTATAAAATTCAATGTGTGGGACACTGCAGGACAAGAGAAATTGGGTGGCCTTCGTGATGGTTATTACATTCAAGCTCACTGTGCCATTATCATGTTTGATGTCACATCCAGAGTCACCTACAAAAACGTTCCTAACTGGCACAGAGATCTTGTC…		312010000	294830000	324670000	305430000	237620000	53675000	55891000	61636000	59742000	49465000	279990000	256590000	280640000	350050000	307190000
CL2534Contig1	40S ribosomal S2	CTTTCCGACATTCTTTCATTCGTGACAAGTCCTCTACAATGGCAGACTCCGGATCTGGCCGTGGAGGCTTCAGAGGTGGCTTTGGCACCCGTGGGAGAGGACGTGGTCGTGGCCGTGGTCGCGGACGTGGCCGTGGGCGTGGCAAGGAGAACGAGAAGGAATGGGTGCCTATTACCAAGCTTGGAAGACTAGTAAAGGATGCAAAGATTAGAAGTTTGGAAGAGATTTATCTTTTCTCCCTTCCCATCAAGGAGTTTGAGATCATCGACTTTTTCCTTGGACCTAAGCTGAAGGATGAGGTGCTAAAGATCATGCCTGTCCAGAAACAAACACGTGCTGGACAGCGTACTCGCTTCAAGGCATTTGTTGCCATTGGAGACTTCGATGGACATATTGGTC…		75822000	71281000	63751000	59527000	71848000	23915000	25209000	18006000	28943000	23632000	59592000	56776000	72135000	82408000	68665000
CL25512Contig1	Laminin-type epidermal growth factor-like domain	CAATGCAAACCAAACTATAATGGAGCTCATTGTGACATGTGCCTTGAAGGTTTCTACAATTTCCCTTTATGTGAAGAATGCAACTGCAACCCTGCTGGCGTACTAGAAACTTTTGGTGGATGCGGTGATGCTCCAGTTGGAGAATTATGCCAGTGCAAGGAGCGTGTCACAGGAAGAATTTGTGATAAATGTGAGTCACTCTTCTGGGACTTGAGGCAAGAGAACCCCTATGGTTGTGAGGAATGCAGATGCCATACTCCTGGTACAGTGGGTGGGATGGCATCATGTGAGTCAGAGACAGGCCAGTGCTTCTGCAAGCCCCGAGTTGGTTCTCGCCGGTGTAATGAATGTCGGGACGGCACATTTAACTTAATTGAAGATAATTTGTTTGGATGTTCT…		214380000	161920000	96807000	139140000	164970000	13289000	16325000	26109000	19645000	12455000	112900000	325320000	152390000	86147000	63854000
CL25529Contig1	C-reactive protein 1.4 Limulus	TGAGGCTCCGACACCAGACGTTGCAGATCTCACTTGTGTGGACGTCTTCAACGGATCAAACTTACTTTTTCATCAAGGTGAGACGAGGATGGCAGCGTGGAGGGGTATACTGGTGGTGGTGGTGACGGTGCTGGCCACCTCTCAAGCATTCCTGTTTCAGCGTCAGACCTCAAACCTCTGCCAGGGAAACAGCCTGTCCAAGCTGCTGCTGAACCAGACGGGCTACGTGCAGTACGTACACTACTTCACTGTGCTCCCCCGCCTCACCTCCTTCACCATGCACTACTGGTTCAACCTCATCAAAACCAACCGCACCTCAACCTCCTTCAACTATGGATTGAATGAGTTGAGCACCAACAACAACCTGACAGTTCAGCTGGTAAATGAGGGCCGGCAGTT…		86468000	108170000	66384000	72354000	96350000	45616000	52453000	61340000	36840000	58368000	66265000	83811000	98613000	111740000	160940000
CL2552Contig1	Cathepsin L	AGCAGCGTGTCAGTGTTGTGACGGCAAGAGACAAGATGAAGTGCTTGGCAGCATCCGTGTTGGTGGCCGTTCTGGCTTCAGCTTCGGCAGTTTCTTTCTTTTCTGTTGTGTTGGAGGAGTGGGAAGCTTTCAAGCTTGAGCATGGCAAGAAATACGAAACTGATGTTGAAGATTCATTCCGCATGAAAATATTTACGGAGAACAAACACAAGATTGCTTCCCACAACAAGCTGTATTCTACAGGACAAAAGTCATACAACCTCAGAATGAACAAGTATGGGGACTTGCTTCATAATGAATTTGTGTCAACAATGAATGGTTTCCACTGGAACCATACAGGAAGCTACAGGTCTAACCGCCTGTACACCGGTGCCAGCTTTATTGAGCCAGATGATGATG…		250620000	185850000	179140000	143720000	159570000	47352000	52410000	64704000	86523000	50612000	83271000	134680000	199960000	183300000	155670000
CL25966Contig1	PDGF/VEGF-domain	GGGCTGTCATGGCCGGGATCACGAGCCGGTCCTCCAGCGACAACACCCGCATCATCTTCCCGGGCTCGCTGCAGCTGCCTGAGGACCTACACACGCTGGACATTGAGAGCCTGCTCCGCCTCAACACCATCTCCAACATATCAGATTTCATAAAGATGTTCAACCTTCAGCTGCCGGAGGAGAAGGATGAGAGCCTCATGGTCAACTCCAGGTTCGGCAGTGGTCAGGACATACCAGCCGAGACAGCTGTGATGGCTAACTGCAAGCCCGAGCTCCGGACTGTGGTGCTGGACCTGCCCGTGGAACCCAGCACCATGTTCTTCCCGACCTGCGTCAGGCTGGAGCAGTGTGGAGGCTGCTGGATGCCGGGGGAGGGCGGAACCGGCATGTCATCCCTGG…		319650000	305750000	293160000	394540000	418330000	361480000	385660000	333950000	222990000	174760000	237480000	336860000	448880000	219620000	693090000
CL26167Contig1	Multiple coagulation factor deficiency protein 2 homolog	GCGGCGCAGCAGAGGGTGGCCCCGGGGGTGCCTCAACAGCAGTACCAGCAGGGAGGCACAGGGCAGCAGCAGGTACGGCCACCTGCACCGCCTCAGCAACCTGCTCAACCCCAGGGAAATGCTGGTGTGTCGCCGCAGCAGTACCGGCAAGCACCGGGTGTACCACCACCACAACAGCAGGCGCAGCAGCAGCAGCAGCAGCAGTATCAACAACCACAGTATCAACAGCAGCAGTTCCAGCAGCCAGTGCAACAACAATACCAACCACCACCTCAACAACCCCCTCCACCTCCACCACCACCACAACAACAACAGCAGCAGTACCAGGCACCACAGCAGGCTGGAGTGGCCCATCAGCCTCATAACAACCAGAGAGTCCTTCACAACCCCAACTTGAGC…		178610000	285020000	229790000	292280000	287360000	57693000	45865000	63364000	22612000	61751000	265620000	226640000	233540000	285490000	265320000
CL26389Contig1	Sushi, vWF-type A, EGF and pentraxin domain-containing protein 1	ACAGGCGATGATTACACCTATGGTGCTACTATCCATTATGAGTGTGAAGAGGGATATGAGCTTGCTGGTGTGGCTAATAGGACCTGCCAAGTTAACAAGGAATGGACAGATTCAGAGCCCTTCTGCAGAATTATTGAGTGTCCTAGACCGGCACACTTGGAGAATGGCCAGACTATTGGAGAGAGCATCAAGTATCGCTCCATTCTCTCATATGTGTGTGATGCTGGCTTTAGGCTTGAAGGTCTCGCCACCAGGACATGTCAGAGCAATGGCAACTGGACGGGGGAGCAGCCTGCGTGTGTCGAACTATTCTGTGAAGTACCTGACGAAGTTAGCCCGCCTTGGCCGTACAGCAGCTTACACCACAG		1839700000	1374700000	1319200000	1960400000	1686100000	96112000	192370000	154440000	182660000	127380000	905630000	4479200000	1610800000	571810000	669460000
CL263Contig2	Endothelin-converting enzyme 2	ATGATTGCAACAAGTGAAGAGCCGACTACAACGATTGCAACAAGTGAATTAACAACCATTCTATTCTACACTGAAGAATCAACAACTCTGTCGTCAACAAGCGAAGAACCCACCACAGTGCAGTCAACAACCGATGACTCGACTACAGTATTATCAAGCACAGTATCCTCAACAACTACAGTATACCCTATGTTAACAGAAAGTAACGTGACTTGCACTACTGTAGCATGCAAGAGGCTGGCGGCGCGGATGTTGGACATGATGGATCTCGGCAACATCGACCCTTGTGAGGACTTCTATGGGTACTCATGCGGGGGAGTGTTGGATGACCCATTCCTGACCCCTGAGGACCCCCAGCTAGTCACGCGTCACCTGATCAAAGATGCGTTGGAGCGAGTG…		1326300000	1254900000	1254500000	1209800000	1171600000	420760000	383920000	364860000	369900000	404500000	1018700000	1054000000	1283700000	1357800000	1731000000
CL26569Contig1	Src substrate cortactin Hematopoietic lineage cell-specific protein	GAGAGCCAGACTGACCACTCCAAGGGTTTTGGTGGAAAATTAGGAGTGCAGAAGGATCGGATGGACAAAGCTGCTCATGTCTTCTCTGAGCCACAGGGGGGAATTGGAACCAACTATGAACCGACAAAACCAGAAGTGCAAGCCTCGTCAACGGCATCAAGTCTGCGTGCTCGCTTTGAAAATTTAGCAGTAAACCAAGAAGATGAAAGAAAGAAACAGGCAGAAGAAGATAAAAAGAAGCGATATGAAGGCGATGCAGCCATGATTCAGAAAGAAAAAATGCGATTGATGCAGCAACAAGAAGAGGAAGAGGAAAGGCTAAGGAAACGTAATGAAGATGAAGAGAGACTTAGGGAGAAAAGGAAAGACCTCATGATGCAACACCAACAAGAGCTGGAG…		127770000	142550000	132430000	178210000	151880000	31054000	27367000	38399000	38310000	28499000	134400000	145220000	116290000	186750000	144510000
CL2682Contig1	Laminin G-domain	TTAAATGGGTGAGATGCCGAGCTTGCTTGCCTGGTAATGTTAAACAGTTTTCAAGTACACCGGACACAATGTTCTTTGGTGGCTACCCTGGAGAGCATGATTTCAGAGAAATTACAAATGAGGACTTTAATGGATGCATTGACAACATTGTCATGTCCTCTGTTGCTGTGGATCTTTCCAAGAGCAAGGAGTCTATTGATACAGCTCCTGGTTGTCCAATCAAGGTAGCCAGTCTGGTATCATTTGACAAGTCATCTCCAGGCTATGTCAGATATGGAAGTCCTGAAGGTAATGGCTTGCAACTTGTCTTCAAATTCAAGACTGATGAACCAGATGGTCTAATATTGTACACATCTACAAGGAACCAAAACAGCTATCTCTCTCTGTCGCTAGCAGAAA…		835020000	515120000	345580000	436130000	405010000	20219000	27097000	25995000	29247000	18121000	349250000	1127300000	701240000	250720000	220970000
CL2711Contig1	EGF-domain fibrillin	TGGACCAGGGGGCGGAGGGAGAATAAACGGTGGACGAGGCTTCAACGGTGCTGTTGATGGAGTTAATGGCAATCGTGTTGATGGCGGGGGTCGCAGACCAGACTTGGGATGCCAGACAACATGTCTAAATGGAGGGGTGTGTCAAGGAAATCGGTGTGTGTGCCGTGCAGGCTACAAGGGGGAGCACTGTGCTGAACCTGTGTGCCAGGAGCCATGCTTGAATGGTGGTCGGTGTGTAGGAAAAGATCGCTGTGCGTGTGTGTATGGGTTCACGGGCAGGCGCTGTGAAGCAGATTACAGGACGGGCCCATGTTTCACAAAAGTTCAACATGACATGTGCCAGGGTCAGCTGCCAGGTGTAGTCTGCACAAAGCAGTTGTGCTGTGCCACCATCGGCAA…		788750000	463500000	390070000	761590000	638060000	14126000	13020000	17407000	16731000	13464000	445140000	1983800000	759120000	380290000	241450000
CL2716Contig1	T-complex protein 1 subunit gamma	AGCAGTGTCGCGTGTTGGTGTGGTCTGGTCAGCGGCTCCCACAACTGTACTCTTAACACCACCAAAATGATGGGCGGAGGCCAACCTATCATTGTTCTTAACCAGAACACCAAGCGGGAGAGCGGCCGCAAGGTGCAGCTGCAGAACATCAACGCTGGCAAGATGATAGCTGATGTTATACGTACCTGTCTTGGGCCACGATCAATGTTGAAGATGTTGATGGACCCCATGGGTGGCATTGTGATGACTAATGATGGAAATGCTATCTTACGAGAAATTACTGTCCAGCATCCAGCAGCGAAGCATATGATTGAAATTGCACGGACTCAAGATGAAGAGGTAGGAGATGGCACTACAAGTGTTGTAATCCTTGCCGGAGAAATGTTGGCAGTGGCTGAA…		134950000	122900000	107320000	123050000	111040000	9087400	10080000	13765000	12282000	5823700	123870000	104530000	120330000	127660000	120690000
CL2723Contig1	BRO1-like domain, apoptosis-interacting	TGTGACCAGCCTGTCCTCGCAGTTCTCCAGGATGTCGGTCACCGCTGAAACTCTGGGCTTACCGCTCAAGAAAGCATCTGACATTGACATTTTAAAGCCGCTGAAGAATCTAATAACTTCGCGCTACCAGACGGCGGAGCAGGAAAGCTACATAGGTGCCATTAATGAGCTAGCGAAGCTGAGGACATCGGCTGTGTGCAGGACGTTGGATCACCATGAATCATCCCTGGATACACTCTACAGGTATTATGACCAAATTGTTGCCCTGGAGTCCAAGATTCCTGCAGCAGAGATTCAGATTCCATTCAAGTGGAAAGATGCATTTGACAGAGGCTCCATTTTTGGTGGTCGTATAAGCCTAACTGTGGCATCATTATCTTATGAGAAAGTGTGTGTTCT…		96738000	95481000	118880000	81084000	87183000	16455000	23897000	15595000	27769000	11793000	74360000	44329000	83112000	96943000	87500000
CL2745Contig1	Copine-like protein	TAGTGTGTGTCTGGCGCTGGCTGTAACTGTTTCATCTATATTAACTTAATTCCCGAGGAGGAGGATGCAGGCAGGAGGTGCATCACCAGTGGGACTGCCACCTGGCCCACCTCAGATGGTGCCGATGTCAAAGGTGGAGCTGAGTATTGAGGCAAAGAACTTAAAAAATCGTGATGTCCTGAGCAAGAGTGATCCCTTGTGTATTGTCTATATGAAGGAAACTGGACAAGATAGTTTTTATGAGGTCGGCCGCACAGAGATGATTAAGGACTCGCTGAACCCACAATGGGTTCGTGGGATTGAAGTGGATTATCGATTTGAGGAACGACAGATTCTTAAGTTTTCTATATATGACTGGGACAACAAGAGCACAAATCCAGATGATCAGGACACACTGGG…		130120000	157860000	176240000	158000000	68381000	33914000	44576000	36052000	50593000	35440000	113500000	87168000	156830000	178810000	120730000
CL2758Contig1	tRNA (uracil(54)-C(5))-methyltransferase homolog	ATTGTTACAATGGTCTGTCCCCGGTCTTGATCAGACGTAAATGTCGGTGATTCTCCATACATAATTACTTACCAAAAACCCTGAAGCAGGGAAAAAAACTTACTTGTTGATAATAGCCCTCATATTGTCTTTATTTCATTCTAATGGTTTAGTGTTTGTCCATTTGTACAAAAACATTCATGCATGTATGTGTCGTACAGAATATCCCTTCAAAATATCCTGTTTACCAACAATATTCCCTTCCCAAATAAATGGTGCAGAACAAGTATATTAAGTCTCAAAAGAATACAAAAATGTATAATATGCAATAAAAGAAGTGAAGAAGGACGCGGCGCGTGGTGCTGACGATTGCTGCTGCTTTCCTGCTCTACACCCATCTCTTGACACTTGTTACTGCTC…		255420000	291810000	257910000	253950000	252170000	48002000	55710000	43679000	65523000	49206000	232870000	210570000	247230000	269630000	266340000
CL2762Contig1	Ubiquitin-conjugating enzyme E2 variant 2	CGAGCTGTTGGTCCCGGCGGCGGCTGGAGTCATATTTGGAGTGGCATTTGTCGTGTTTAGCGAGCCTTGTGACACCCACCTCAGCCTCCCGGCGAGGCCCTCACCCACCTCACCCATCTCTCACCCACCAGCAGCGACGTGGGCGGCTGTTCTGCGAAAATGGCGGCGCCCAATACAGTGGTCCCGCGTAACTTCCGCCTGCTAGAGGAATTGGAGGCCGGCCAAAAAGGTGTTGGAGATGGCACCATCTCCTGGGGGCTAGAAGATGACTCGGACATGACCCTTACCAGTTGGACAGGCATGATCATTGGGCCACCCAGGACTAATTTTGAAAATAGGATGTACTCCTTAAAAGTAGAATGTGGTTCTAATTATCCGGATGATCCACCAACAATTCGC…		177720000	169660000	248550000	207610000	185550000	34106000	30274000	35048000	36268000	28177000	181970000	178680000	178730000	276650000	209110000
CL2770Contig1	Glutamate dehydrogenase 1, mitochondrial	GAGGTTCGAAGGCGATCAGATATTTTGAAAAGTGCGATATCTTGATCCCTGCTGCCATAGAGAAGGTCATCCATAAAGGAAATGTTCAAAAAATTCAAGCCAAGATTATTGCTGAAGCAGCCAATGGTCCTACAACACCTGCTGCTGACAGTGTTCTTCAAGACATGAACGTGCTGGTCATCCCTGATTTGTACATTAATGCTGGAGGTGTAACTGTTTCCTACTTCGAGTGGTTAAAGAATCTCAACCATGTATCATATGGTCGCCTTACTTTCAAGTATGAAAGAGAATCCAACTATCATTTGTTGGAATCTGTTCAGGAGTCTCTTGAGCGGCGATTTGGTCGTGTTGGTGGCAAGATTCCCATCGTACCATCCGAGTCTTTCCAGGAACGCATTT…		186270000	247820000	209410000	141670000	151640000	25992000	25028000	31237000	24499000	24731000	181030000	203870000	166870000	203820000	119670000
CL27766Contig1	Unknown	CGTCCCCTTTCTCAATTTGTCAAGTCGGTGCACCCGTTCCCGGGCTTCATGGCAGGCAGGAACCCGTTCCTAGACTTGGGCCTGATCCGCCTGGAGCGGCGCGTCACCTTCTCCCACCACGTCCAGCCAGCCTGCCTCCTCACCCACAGGTTTCCCACCCAGAAGATCGCTGCGACCTTCAAGCGGACTGAGAATATATTTTACTGGGAGTTAGTACTGCAGAGTTACGACGACCGCTGTGACTCTCCACGTGGCGTGTGCTCCAGTGTCATCAAGAATGACACCATCCAGTTCTGTGGATCTGGTTTTGGACCAAATCCTTTAGGAGTTTTAAGCAAGAGGT		78298000	70836000	43425000	71520000	83238000	30100000	19165000	25659000	23748000	82197000	44617000	69114000	69332000	60319000	69570000
CL277Contig1	Integrin-linked protein kinase	AGAGAGTTGCGCAGGCATGTGTGTTTACTAGCTGGTGAGAGTGACGAGTCCGGGCCAAGGAGAACCGGCTAGACCGGCGACCAGAAGCTGTGAACATGGACGACATCTTCCATTGGTGCCGTGAAGGCAACACTGTACAGGTTCGACTATGGCTTGACGACACCGAACATGACATGAACCAAGGAGATGACCATGGCTTCTCGTTGTTACACTGGGCTTGCAAGGAGGGACACTTTGGAATTGTAGAGATGCTGGTTACGAGGGGCGCTCGCATCAATGCCACCAACTTGGGCGATGACATTCCCCTTCACTTGGCTGCTGCCCATGGTCACCGGGATATTGTTAGTTATCTCCTTCGGCACAAGGCAGATGTCAACTTCATCAATGAGCATGGAAACA…		310190000	385400000	408160000	301530000	364160000	56546000	75618000	70569000	86423000	66990000	301580000	257750000	274960000	403190000	312580000
CL2796Contig1	Laminin subunit beta	TGTTCCAGACATGGAAGGTGTACAGATACTTCGCTTATGACTGTGCTGATGCTTTTCCGGGAATCCATCAGGGTCCTCCGTCCTCTATTAATGATGTAGTTTGTGAATCTCGGTATTCAGCTGTTGAACCATCTACAGAGGGTGAAGTAATATTCAGAGTTCTGCCGCCAAATATTGAGATAGACAACCCATACAGCGATGAAGTTCAAAACTTGCTAAAAATTACAAATCTTCGTGTCAACTTCACCAAACTTCATACTCTTGGTGATCAGCTTTTAGACAATAGGCGTGAAATTAAGGAAAAATATTATTATGCTATCTATGATATGGTGGTGAGAGGATCATGTTCATGCTATGGGCATGCATCACGCTGTCTGCCACTGCCAGGCGTAGAAGATC…		1174400000	728640000	498780000	658710000	694410000	24544000	39125000	53097000	57682000	15897000	580760000	1578100000	833160000	303400000	320070000
CL2805Contig1	Laminin EGF-like	CAATCGCTTTGGTCCCAACTGTGAGCGCTGCAGGGATAACTATTATGAACGTAAAGATGGTGTCTGTATCGCTTGCAACTGCAATGATATTGGCTCACGCAGTCTTCAGTGTGCCAGTAATGGAATCTGCCAGTGTAAACCAGGAGTGACGGGAGACAAGTGCGACCAATGTGCTTTGAACTACTTCGATTTTGGACCTCAGGGGTGCACAGCGTGTGGCTGCAGCCTATCAGGTAGTCGCAATAATGAGGCGAGTTGTGACCCAACAACAGGTGTGTGTGTGTGTAAGGATCATGTAGAGGGGCAGCAGTGTCATCAGTGCAAACCTGGATACTTCAACCTAGACGATATTAATGAGTTTGGCTGCACCCCATGCTTCTGCTATGGCCACTCCTCCAT…		884200000	559030000	354980000	556320000	507710000	14947000	22480000	24140000	25852000	15358000	467700000	1272800000	621540000	353790000	232980000
CL28130Contig1	Ras-related protein Rab-5B	TTTCTTAGCTATTGCCAAGAAAATATCGTTAACATTCATAGCAGTCTTAGCTGAGGTTTCCATGAAGAGCAGGGAATTCTCTTCTGCGTATGTTTGAGCCTCCTCGTATTCCACCATCCTTTTATTGGCTAAGTCTGCTTTGTTGCCTGCTAAGGCAATGACAATGTTGGGAGATGCCTGTCGCTGAAGTTCCTTTACCCAAGTCTTTGCTCGACCAAATGTGTCCTGATTTGTAATATCATAGACGACGATGGCTGCCTGAGCACCACGGTAATACATAGGAGCTAGACTATGGTACCTTTCTTGTCCAGCCGTGTCCCATATTTCAAATTTTACAGTAGTGTCATCCAAACATACTGTCTGTGTCAGGAAGGCCGCACCAATAGTAGATTCTTGGTA…		68599000	56834000	68118000	62213000	56086000	13842000	16739000	12368000	16001000	12617000	63996000	43251000	61724000	74705000	50392000
CL2823Contig1	Serpin-type PI	TCAGCCCGTGGCAGTTGACTAAGTCGGTGGTGTGTCCTAGCTGCTCCCTCTCGACACTGCCTTGCTTCTACCACCAGTGAACTCTTCACCTTGAGTCCATAATTGTCTGCTTGGATTGTATTTTGTAAAAGTGGATTTATTGACAGTGGCTGTTACTACATTCAACCCCATTTGCAGAACTAGCGAATTCCTCGTTCTCGCCTCCAGCAGGAGCTGTCGACTTAGGCTCTGGAACACCGTCCAGGGCAACTGAAAGTTGTCTGTTTTCAACACATCCCCAGCTGCTTGACCCACGTCCTGGTCCACCTGGAGGACCTGTACACCTTGCAAGAGACTCGTGATCTTCAGAGTATGGCGGGAGTGGGTGTTGTGAAGGCGGTCCTGGTGTTTGCTGTAGCG…		1899500000	2310000000	3405200000	2750000000	3124500000	759840000	1030600000	881720000	1001100000	865020000	2728900000	2220200000	2509500000	3028500000	2857100000
CL28330Contig1	Myosin light polypeptide 6	TGAGAGGGGCGAGAGGCAAGAGTTTCACCAGCGACGGCACCATGGCAGCGTTCTCTGAAGACCAGATTGTAGAATTTCAGGAAGCTTTCTGCATCTTTGATCAAAAGGGTGATGGTAAAATCCAGGTATCACAGATAGGAGAGGTATTGAGAGCCCTTGGCCAGAACCCAACAGAATCAGATGTAAAGAAACTTTCCCATCAGCACCGACCAGAGGAGAGAATCAGCTTTGAGGTTTTCCTGCCTATTATGCAGACCATCTCACGCCAGCGACCAGTCGATACAGCTGATGACTTCATTGAGGGTCTTCGTCATTTTGCGCCTCTACCCCCGTATCGTATCTCCCTCACAGAAGAAGCCCACCACTACACTCAGAA		910430000	859900000	917130000	755840000	941890000	188960000	219950000	164860000	168590000	149690000	749740000	808630000	1034500000	871910000	1083700000
CL2848Contig1	EGF-domain Fibrillin2	TGTGCGATGGTGGCCAGTGTCGTAATACGCCAGGGAGCTACCAGTGTATCTGCCCATCTGGAACACAGCTTAATCCCAGCACACATGTGTGTGAGGACGTTGATGAGTGCAACGAGCTTGGGGAGGATGCCTGTGTGGGTGGCACTTGTGTCAATGTCATTGGCTCGTACAGGTGTGAGTGTGAAGAAGGAACAATTCTCGACTCGACTGGCAGGTATTGCATTGACAACCGACGAGGGTCATGTTGGACTAAGGTGAAGGATGGTCACTGTGAAAATAATCTGCCCAAGTTGACTCTCAAATCAGAATGTTGCTGTACTATTGGAAAAGCTTGGGGTTCCCCATGTGAAATCTGTAACCTTGCTGACTGTGACTGTCCTATTGGTTTTGCAAAGATGG…		524000000	289060000	231630000	507180000	387260000	8723100	8391000	8823100	9169200	9754500	276420000	1085300000	472380000	186040000	111530000
CL28538Contig1	Integrin alfa	AAGACCCTGTTGAGCTTGACTCAAACGTGACTGTGACTGTTATTCCACCTCTTGCACTCTTCTTGCCTTCTTCCCACGACTGTGAATTTCCAGGAGGGACTCGTACTTTACTTGTGTGCCGCCTTGCCAACCCCATTACTAAGGATGGAAAGGATGTAGTGGAAGTTCATCTGGATGCCAACCGACTGACTGACAAATCTCAAAATGTATTTGTGGATGTGGTGGTGTGGGGGGAGGGGCAGGAAGTCCGTCCTCAAGATAATTCATTCTCCCAGGAACTCAAGCTCGAAGCCCATGCCAGTCTCAAGCTACATGGATCCTCTAAGGAAGAGCAAGTCTTATATGAGCGTCTGGGGGAAGATAAAATCAACATAACCAAAACTCTAAGTTTCATTCACC…		77629000	95569000	118920000	132700000	128280000	10120000	15856000	7008200	11718000	9385300	78462000	101440000	120880000	124650000	152950000
CL28554Contig1	Histone 2A	ATCAAAATCGACGGAACGCAAATCGCCGCACACACACACACCACTTGTAGCAGAATCAACATCTAGCCATGTCAGGACGCGGCAAGGGAGGCAAAGTAAAGGGCAAGTCAAAGTCCCGTTCCAGCAGGGCCGGACTTCAGTTCCCCGTGGGCAGAATTCACCGTCTGCTACGCAAGGGCAACTACGCCGAACGCGTTGGGGCTGGCGCTCCTGTATACCTGGCAGCTGTCATGGAATACCTTGCTGCCGAAGTTCTGGAGCTTGCTGGCAATGCCGCACGTGACAACAAGAAGACCCGTATCATCCCACGTCACTTGCAGCTGGCCATCCGCAACGACGAGGAGTTGAACAAACTTCTATCTGGCGTAACCATAGCCCAAGGAGGTGTTCTTCCTAACA…		6734600000	7806200000	7092300000	4742200000	8180400000	2746600000	1803000000	1497800000	1071400000	838980000	8383600000	4277200000	6705500000	9172500000	8185100000
CL28604Contig1	40S ribosomal S3-A	GGCACGAGGCCTCGTGCCGAATTCGGCACGAGGAAGAAGAAAAAGTTCGTTAAGGATGGTGTGTTCAAGGCAGAACTTAATAGATTCCTCACCAATGAGTTGGCAGAAGATGGCTACTCTGGTGTACAGGTTCGCCACACCCCTGCAAGGACAGAGATCATCATCCTTGCTACCCGCACACAGAATGTGTTAGGTGAGAAAGGGCGACGCATCAGGGAGTTGACATCATTGGTACAGAAGCGTTTCGGATTTGCCGAGGGGTCTGTTGAGCTGTATGCAGAAAAGGTGGCACAACGTGGTCTGTGTGCCATTGCTCAGGCCGAATCCCTTAGATACAAACTCGTCGGTGGTCTTGCAGTCAGGAGAGCATGTTATGGTGTGCTCCGGTTCATCATGGAG…		376700000	344630000	356220000	284430000	300350000	53687000	48528000	49646000	61707000	42524000	312060000	290860000	349030000	395780000	340560000
CL28610Contig1	Easter-like	CACTAGTGAAAGTTTTAAGCACAGTTACGAGCTGTCTGTTGTGAACTAAGTGAAGCAGTTTGAACTCGTGATGGCACAGAGAGTACACTGCGCGCTACCAGGCTGGTGCTGCGTACCGTTGCTGCTGCTGTTGCTCCAGCTGACTGCTGCTCAGAGAGCCACCTGCCCAGACCAGTGCATCCCACTGTCACAATGTCCCCAGTTGCTGGAGCTACTCAAGAAACCCAGCCCTGAGAACATCGGTGCTCTTCAGCGAGCCACTTGCTCTTATGAAAGAGATCCCAAGGTGTGTTGTCCATCAAAACCTACATCAAAACCAACCTCATTGTTGCCCAGGAAATGTGGTGAGGGCCCAGACCTCAACAGGGTCGTTGGTGGAACCATTACGCCTATAAATAC…		149300000	199680000	191680000	188590000	249660000	80465000	46853000	70686000	72486000	59742000	153150000	169630000	126510000	136460000	140460000
CL28697Contig1	Calcium-transporting ATPase sarcoplasmic/endoplasmic reticulum type	AAATTTTGTTAATGGCTGCAGTCATATCATTTGTGTTGGCTTGCTTTGAAGAAGGCGAGGAAACTGTCACTGCTTTTGTTGAACCGTTCGTTATTCTGCTCATCCTTATTGCTAATGCCATAGTTGGCGTATGGCAGGAACGCAATGCAGAGTCAGCCATTGAAGCATTAAAGGAATATGAACCAGAGATGGGAAAGGTGATACGTGCCAATAAACCTGGTGTACAGAAGATACGTGCTCGAGAGATTGTTCCAGGAGACATTATTGAAGTTTCAGTTGGTGACAAGATTCCAGCTGATATGCGATTAATCAAGATACATTCCACCACCCTACGTATTGATCAATCCATCTTGACAGGAGAGTCTGTTTCTGTTATCAAACACACAGATATTATTCCTG…		77782000	102730000	78808000	77790000	66465000	13769000	14138000	10856000	14845000	13304000	71617000	48238000	73958000	100310000	77519000
CL28708Contig1	Serpin-type PI	GACACTCTCCGCACCGCCCTCGCCAGCCTCGAAAAACAAGAAGTCGAACTCCAGCTCCCAAAATTCAAGCTGGAACAAACCATCATAAATGAACTTGTTGATGCTCTCCAGCGTCAGGGGATCAAGGACCTCTTTACGTCTAACGCCGACTTGACAATCTACGACCCATCAGGGCGGCTGAGGGTGAGCAAGGGGATCCACAAGGCCGTGGTGGAGGTCAACGAAGAAGGCTCCGAGGCCGCCGCCGGTACGGGCTTAATTGTTACATTTTCACTCCCACCCAAGCCTAAGAAGTTTATTTGCAACCACCCATTCGTCTTCCTCATCCAAGACAACCACACCAACAACATTCTCTTCCTCGGCGTCTACAGGAAGCCACAAACCGACTAGGAATTATTT…		204960000	219230000	170410000	154420000	223140000	134520000	133700000	60039000	107460000	360540000	48300000	72318000	128060000	96327000	197170000
CL28761Contig1	NADP-dependent malic enzyme	GCTTGATCCACGTTCTACTGCAGTTTGCTTGATCCAGGCCCTGCTGCATGGAGTCTGCATAATCCACACTGCTGCAGTCTGCTTTAACACGTGATCTACTGGAAAGCTGATTTAATCACATTGTTGGACCTCTGCTAAACTAAATGTCGAGTTGATTACAACTAATACAGCACATAAACATATTTTCAGCAGTGGGCGTGCGGGTGGGCAGGCCAGAGTGCTCCTCGGCAGCATGGACCAGCTATACAGGGACCGTGTGGGCCAGCGACCTTTCCACGAGCACACAGGCGACAATATCTGCCCCAACATGATACGCGGCATCGACTACATCAGAGACCCCAGGCTCAACAAGGGTATGGCCTTCACCCTGGAGGAGAGGCAGGTCCTGGGCCTCCATGG…		153070000	249980000	136350000	217360000	192500000	80022000	74337000	52714000	88955000	63208000	132280000	113950000	163620000	188740000	109110000
CL28778Contig1	Astakine 2	AGTCGTGTAGAAAACGTTGAGTCTAGCAGTCGTCTCCACGCCTCTTGAGTCTTTTTTACCACGTGTCGTCTAAGATCACACTAAGGATAATGCTGGAGCGCAGTGGAGTGATGGTGTTAGTGTTGATGTGTGGCGTGACCATGGCCGCCCACCGCCGCCTCGGTCACTGTAGCAGCACCGCCTCCTGTGGTCCCTCCTCCTGCTGCCGCGTCGGACAGATGAGGTACAGCATCCCAACCTGTGTTCCGCACGGCGACCTGGGTGACTGGTGTAAAATCTCCGCTGAGTCCCAGGACATGACCCTGAATTACCCCAACGATCTCCAGATCAAGATTGAGGACGGGTACTTGGGCATGTGCCCCTGCCGGGCAGGACTGGTGTGTTCCAGGACCTCCTCCA…		1357300000	1949600000	2267600000	2249900000	2332200000	689700000	1069400000	468460000	1095500000	571390000	1881900000	1739100000	1219300000	1725500000	2676300000
CL28782Contig1	F-actin-capping protein subunit alpha	CAAGGAAGCGACAGACATGAAGGCGTGTGAGAGTGACCCGACCACAGAGAGCTGGAGGAGTGCAGTAGAGACACAGTTAATGCAGTATGCAAATGACCACTACCCACACGGCGTGTGCGCTGTGTACGCCAGGGCACAGGGCTCGGCAGTAACACTAACCATGTGCATAGAAGATCATCAATTTCAACCTAAAAATTATTGGAATGGGCGGTGGCGATCAACCTGGACGGTGACTCTAGGAGGCGGCAGTGTGGAGTTAAAGGGGGTTCTAAAGGTGCAAGTTCACTATTATGAAGATGGAAATGTCCAGTTAGTCACATCTAAAGATGTCAAGGGTAATCTAACTGTTGCTGGGGAGGAAGAAACAGCTCGAGAGCTAGCGCACTTCATAGAGACAGC…		108330000	112100000	89129000	118870000	171320000	31886000	26687000	20036000	12895000	20480000	80052000	83514000	89256000	169500000	132280000
CL287Contig3	Heterogeneous nuclear ribonucleoprotein H2	AGACGCTTGTTGACCCAGCCAGTAGGTTCACGCTCCTGTATCACGGGTTAGTATATCGCCCCACTCATTTTACTTTTTGGGTTTTTGGTGGCATCGTGTAGCTCGTCGTGTTGAGCTGTGCCGCGAGGACGCCGCGTGAGATACCAACTATTGTGCAGAAGCCGCTGTGATGTCTGACGGAGAAGAAGAAAAGCAAATCAAAATGGGTGAAGGTGATGAAGAAACTGTGGTCAGGGTTCGTGGCCTACCGTGGTCAGCTACTGTGGAGGATGTGGTCAAATTCTTTGATGGTGTTAGTATAAAGAATGGTCGTGAGGGTGTTCACCTCACACTTTCCAGAGAAGGTCGGCCCAGTGGTGAAGCATATGTAGAAGTTGCCACAGAAGAAGATGTGACTTT…		526080000	512490000	508660000	445930000	457380000	81438000	93548000	59303000	93754000	71427000	405510000	343890000	521020000	515440000	506400000
CL28942Contig1	Fructose-1,6-bisphosphatase 1	CTACGGTACGTCAGGAGGTGGTACACAATACACTCGCGCTCCTCCAGTCTTCAGATACCTGTCTATATCTTCCAAGATGACGTCTACAAATCAAGCAATCGACACGAACTGCATGACGCTGACGCGTTTCACGTTAGCAGAGCAAAAGAAGATTCCTCATGCTACTGGCGATCTGACCCAACTACTAGTTAGCATCCAAACCGCTGTCAGGGCCATATCAACTGCTGTGAGGAAAGCTGGCATCGCCAAGCTGTATGGTTTGGCTGGTGATGTGAATGTGCAGGGAGAAGAGGTGAAAAAGCTGGATGTACTGGCCAATGACCTCTTCATCAACATGCTGACCTCCTCATACACCACCTGCCTCCTAGTCTCCGAGGAGAACAAGACAGTAATTGAGGT…		72318000	79829000	119620000	104860000	69206000	15560000	10524000	14126000	21280000	14844000	100910000	87211000	96500000	140280000	108830000
CL28990Contig1	EH domain-containing protein 3	GATGGGTCCCCCGCCTACATCGAAAGTTTGGAAATGCTTTCCTCAACCGGTTCCAGTGCTCACAAGTGAACTCCACAGTGCTCAAGGGACTGTCTGTCATTGACACGCCCGGCATCCTCTCTGGGGAGAAGCAACGGGTGGACCGAGGTTACGAGTTCACGGGTGTCTTAGAGTGGTTCGCAGAGCGGGTGGACAGAATTATTCTGCTCTTTGATGCTCACAAACTTGATATCAGTGATGAGTTCAGGCGGTCCATTGAAGCGCTCAAAGGACATGACGATAAAATCCGTATTGTACTTAACAAGGCTGACATGGTGGATCATCAACAGCTGATGAGAGTATATGGTGCTCTAATGTGGTCTTTAGGAAAAGTGCTTGCCACTCCTGAAGTAGCACGTG…		106400000	97782000	97276000	101920000	102220000	19088000	19762000	20389000	16625000	24183000	83592000	75732000	81697000	103370000	69051000
CL292Contig2	Probable ATP-dependent RNA helicase DDX17	CCTGTCTTTCTACGTGGGTCTTCAGCGGGTGCTTGTAACATCGCTCCGCCTCGCTCCGCCTCGCTCATAGTTTTTCCATCTTCAAGCCCACAGGAGCTAACATCTACTCCTATTATAGTTACATTTTAAAGTTTAGTCTTAATAAGAACAAAGAAACGCCGTCATGTCGTCATACAGAAATCGCAGTAGGGAGGACTGGGGTTCACATGGAGGGTGGAGTCCTGCTGGTAGTGCACGACCATCATTGAAAGGGAGGCAGCCAGGTGAACGTCTCAGGAAGCCGAGGTGGGACCTGTCCAAACTGACTCCCTTCGAGAAGAACTTCTACCAACCCACACCTATAGTACTCAATCGCCCAGCTTACGAAGTTGAAAAATATAGGAATGAGAAAGAAATTAC…		841420000	757270000	620640000	593400000	537190000	171910000	172950000	134340000	191430000	129650000	491880000	512380000	715880000	819970000	524060000
CL29322Contig1	Ras-related protein Rac1	TGTACGGCCAAGGCGTTGGGGGTTTAATAGGACACAGCACAGCACGGATGGCTTCGTCAAACACAGTCTTTAGTCCCTTCTGGGTTAGAGCAGAGCACTCCAGATACTTTGTGGCACCAACCTCCTTTGCCATAGACAGACCCTGAGGGTATGAAATGGGAGTTAGCTTCTTGTCCTTAAGTTTGTCTAAGGTTTCACGGTCATCTCGAAGATCAAGCTTTGTGCCCACTAAGATGATGGGTGTGTTGGGACAGTGGTGCCGCACTTCTGGATACCACTTTGCTCTGACATTCTCAAAACTGGCAGGGTTAACCAGAGAGAAGCAGATAAGAAAGACATCAGTTTGTGGATATGACAAAGGACGCAAGCGATCATAGTCCTCTTGACCTGCTGTATCCC…		150110000	122950000	160270000	140970000	164260000	33421000	30796000	36350000	32934000	24388000	131150000	138720000	128350000	143840000	129720000
CL29331Contig1	Adenosylhomocysteinase	CGAAAGACTAATCGAACCACTCGACGATCAACCTGGATATCGCTCACTCGTGCTACAGACCACTACGCTTCTCCTCGCTCCTGCCACGCTTACCATGACTGCCAAGCCACCCTTCAAAGTTGCCGACATCAACCTTGCCGATTTTGGTCGCAAGGAAATTGTTATGGCAGAGAAAGAGATGCCGGGGCTGATGAGTCTGCGTCAGAAGTATGGGACAGAGAAGCCACTGAAAGGTGCCCGGGTGGCTGGGTGTCTTCACATGACCATCCAGACTGCTGTTCTCATCGAGACACTTACTGAGCTTGGGGCAGAAGTACAGTGGTCGTCGTGCAACATCTTCAGCACCCAGGACCACGCCGCGGCTGCTATCGCCAAGTCTGGTGTACCGGTCTATGCTTG…		76527000	64838000	77934000	56061000	58983000	15000000	18164000	17359000	28199000	15021000	74712000	56320000	60955000	51817000	81000000
CL29376Contig1	Glycogen phosphorylase	GGGGTGTTTAAAAAAGAATCACAATAGATTTTTTTTTAACCTGTGTGGGTCCCCCCCCCCACCCCTGGCAAAATTTGTCATACGACTACGTAAACGTTGAATCGACGTTGACAACGTTAATTCATCGTCGATTAAAAGTCACTTGAACATATTTTGCCTGCTGGGTCATGGTTAAAAATAACTTTTGTTATTTCCTTTCAATTAATGTTTTATCAAGTCTTATAGTTCATACGCCTCTGTTTTCTCAAATCTAAGTCCCACAACTACCTTCCATACATACTTCCTAATAATATTTTTCTAGAGTAACCTTACTTCTCCGCAGCATCTGTCTCACGAGGCTCGTGGGGAGCTGGAAGCTTTTCCCAGGATGGTTCTACACCCCAGATCTCTCTCCCATAC…		507680000	785980000	737270000	576570000	734100000	181065000	137136000	115214000	165880000	144840000	997340000	2351570000	1099420000	1024700000	840870000
CL29398Contig1	Echinoderm microtubule-associated protein-like	TAGCTAGAGGACGAGACTGCAGAAACAATGTTTTCCAGTTGCCGACCGGGGAGATTGTTTACTTTGTTGCTGCGGTGGTGGTCCTGTATAATGTGGAGGACCAGATGCAACGACATTATCTCGGTCATACTGACGATATTAAATGCTTGGCAATACACCCCAACAAGCTGCTCATTGCAACCGGCCAGACTGCAGGACATGACCGTCGAGATGCCAGGCCGCACGTTCGCATCTGGGACAGTGTGAGTCTCAACACCCTTCACATCATTGGAATCAGCGACATTGAGCGCTCTGTAGCATGTCTCGCCTTCTCCAAAGCGGATGGTGGAAGTCTGTTGGTGGCTGTAGATGAAGCTCCAGATCACAACATGTCTGTCTGGGACTGGTCTCGAGGTGAAC…		187170000	273930000	182700000	158250000	166320000	23007000	26350000	17053000	33191000	24022000	112310000	117150000	114500000	147200000	170070000
CL29409Contig1	Talin-like protein	AGAGGGTCTCTGCACGTTTGCAAGCTCTCCAGATTTTGCATCTGTTCCTGCAAGAATTTCTGGCAAAGCTCGGGAATCTCAGGAGCCAATCACATCTGCAGGAAAGTCGATCATCAGTGGGTCGTGTTCCATGATTGAATCGGCCAAGAGCCTGGCTGTTAACCCCAAAGACCCACCTACTTGGCAGTCATTGGCTAGCCATAGTAAGAGTGTTTCTGACAGCATTAAAAGTCTTGTGGCATCTATCAGGGATAAGGCACCAGGACAGAAGGAGTGTGATGAAGCCCTTGACAAGCTGAACATGAATATCAGAGACTTGGATCAAGCTTCTCTACGTGTCTTGGACCAGAATCTTGAACAGCACAGCGAAAACAGTCTCCAGGGATACAATGAACAAGT…		249980000	316890000	316470000	269580000	272890000	38644000	45713000	41989000	46066000	29295000	240100000	252070000	263760000	297620000	299690000
CL29492Contig1	Isocitrate dehydrogenase [NADP] cytoplasmic	CGATGTTGAATTAAAAGATCTTCCTTGCCGTCCAGCTGACAGACTACCGTTAGCTTCTTCTCATCCCAAACTCTCTACAAAATGGGGAAAACCACTTGCGGGCCAGTGGTGGAGGTGCTCGGTGACGAGATGACCCGAATCATCTGGGACATTATCAAGCAGAAGCTCATCCTTCCCTTTTTGGATATTGAACTTCACACGTATGATTTGGGGATTGAGAACCGCGATGCCACTAAAGACCAGGTCACGATTGACTGTGCTCATGCCATCAAGAAATACAACGTAGGCATCAAGTGTGCCACAATTACGCCCGATGAAAAGAGGGTGGAAGAGTTCAATTTGAAAAAGATGTGGAAGTCTCCGAATGGTACCATACGTAACATCCTTGGTGGCACCGTT…		359280000	440140000	359320000	361250000	353700000	83485000	67059000	68896000	86764000	71785000	336020000	266400000	345090000	383780000	356360000
CL29493Contig1	Actin-related protein 2/3 complex subunit 1A	GATCCGGACACGGCGTGTTGTGTTAGTCACCAGGTGTTAGCGTAGACTGACCAGAGTCCGCTAATATCCCTCAATATATAGTGTTGCAGTGTACCTGCTCCAAGTGACACATCATGACAGAAGTGTTTCAGTTCGGTCTCGTGCCTATCACCTGTCATGCCTGGAATAGTGACCGAACCCAAGTTGCTCTAAGCCTCAACAATAATGAAGTGAACATATATGATCGGTCTGGATCAGAGTGGAAGCTGCAGGAGACACTTCAGGGCCATGACCTGCGTGTCACTGGAATCGACTGGGCTCCCACTACCAACCGAATTGTGACCTGTGGAGCGGACCGAAATGCTTACGTGTGGACTTGTGGAACAGATGGAAAATGGAGTCCTACCCTTGTACTTCTAC…		398680000	398440000	408460000	358870000	441920000	53242000	48270000	63859000	67837000	48939000	334020000	306630000	369310000	394710000	378470000
CL294Contig1	Serine/threonine-protein phosphatase	GGACACCCTCGACCTCCGCCTCACAGGAACAACAACACCCAAAATGGCGTCGAGCGAGACTACCACCGACGACTCTCTCTACCCTATTGCCGTGCTTATCGACGAGCTCAGGAACGAGGACGTGCAGTTGCGTCTTAACTCTATCAAGAAACTTTCCACTATCGCTCTTGCACTGGGGGTGGAGCGTACGCGAAGTGAGCTGATTCCGTTCCTCACAGACACAATATATGATGAAGATGAAGTCTTGCTGGCACTAGCTGAACAGCTGGGCTCGTTCACTCCACTGGTTGGAGGGCCAGATTCTGTTCACTGTTTACTACCGCCCCTCGAGTCTTTAGCTACAGTTGAAGAAACAGTTGTGCGAGATAAAGCAGTCGACTCGTTGAGGAGAATTTGCGA…		141600000	150480000	144490000	153190000	130530000	32448000	37094000	33882000	32324000	36326000	130340000	144710000	161200000	163360000	156410000
CL29502Contig1	Masquerade	GAAAAACAATCTCATCGTCATGAGTGGAGCATCACACGGCAGCGGCGGCACTGGCACTATCGTAGATGTGTCAGGTGGCGATCAGCATCAACAAAGTGGGGGGAAGACTGTGGTAGCAGGGCAGTGCGCCGAGACGCATGACTGTGTCCCCACATATCTCTGCCATGACGGAAAGATCAACACCGCCGGAGAAGGCCTCCTCGACCTCCGCTTCAGTTCTAAGTGCGTTAATCCTAACTACCCGACGGTGGCGGCCGTGTGCTGCGCGTACCCATCCTGCAAGGCTGGCAACCTGTGCGTGGCTCACGGTGCCTGCGAGGGAACCATCGTCAAAGACTCCGCTGGCAAATATGAGGATTGTTTTGTGGGCCCCAACTTGGACCCTGGAATCTGCTGCAC…		34547000000	33446000000	42367000000	47668000000	46583000000	15083000000	12101000000	10283000000	14173000000	13168000000	55735000000	54388000000	60976000000	48290000000	71047000000
CL29508Contig1	T-complex protein 1 subunit alpha	TTATCATGGCTCGGTTTACAGATGCCGCCGCCACAGCACGCTCCCACGCCCGTCTCTACAGTACAATTATACACCAGCAGGATGACGGCAGACTCCGTGCTCTCCATCCAGGGGAAGCGCACCACCGGCACCTCCGTCAGGACGGAGAACGTTATTGCTGCCAGTTCAGTTGCCAACATTGTCAAGAGCTCTCTTGGCCCAGTAGGACTCGACAAAATGATAGTTGATGATGTTGGCGATGTGACAGTTACCAATGACGGAGCCACTATCTTGAAACTGCTGGAGGTGGAGCACCCAGCTGCACGTGTGTTGGTGGAGTTGGCACAGCTGCAGGATGAAGAGGTTGGTGATGGCACCACCAGTGTGGTGATCATTGCTGCAGAGCTACTAAAGTCTGCT…		130050000	111820000	124130000	112690000	73947000	25981000	27442000	23448000	33537000	25213000	112300000	106210000	125470000	138420000	94999000
CL29532Contig1	Myelin expression factor 2	CTTGATCTACCAGAAGGTCGAAGCTGCTTCAAAAATTTCATCTCCCAACATCGTGAACATGGCTGAAGATTCAGGATTCAAGTCTGACGGCCGTGACAGGTCTCGTTCCCCTGCTGACGATGACAGCCGTGATATGGATGGGGAAACTGATCGTAGTGGCGATCGTGACCGCAGTCGTCGCATGGATCGCAGTAGAAGAACAGAAAGAACGAGGGGTGGTTCAAAGCGTGGGTCAGCAGAGACTCGCATATATGTCTCCAATATTCCCTACGAGTACAAGTGGCAAGACTTGAAAGATCTTTTCCGCAAAGAAGTTGGTGAGGTTGCATACGTAGAAATGTTTAATGATGAAAACAACAGCCCTCGAGGATGTGCCGTTATTGAATTTGAGACTGTTGA…		421840000	363560000	367340000	296290000	282100000	98509000	104270000	86484000	103160000	105500000	344330000	345740000	416610000	451700000	413580000
CL29559Contig1	Moesin/ezrin/radixin homolog 1	ACTTTTGAACCAGCGCTTGTCGGGAGCACACGGTCCGCTCCTTGTCTTGTTCTACAACCCACAGTTTACCGTACTTGCACCAGTGATCTACTACTACATATCTCTTAATTCTCACATTGCTTGAGCAAACTTCAAGATGGTGCAGTTGGTAAATGTTCGGGTCACCACCATGGACGCGGAGCTGGAATTCGCGATCCAGCCCAACACCACAGGCAAGCAGTTGTTTGATCAGGTGGTCAAAACTATTGGCCTCCGTGAAATCTGGTTCTTTGGCCTACAATATGTTGACTCCAAGGGTTACACCACATGGCTGAAGCTGAACAAACGGGTTTTATCTCAAGATGTGAAAAAGGAAACTCCTCTCCAATTCAAATTCAGAGCAAAATTCTATCCAGAGGA…		1985300000	2297000000	2165300000	1965200000	2054600000	378640000	298220000	317200000	398820000	317310000	1879500000	1573800000	1783500000	2499900000	2205400000
CL29561Contig1	Superoxide dismutase [Mn], mitochondrial	TTTTTTTTTTTTTTTTTTTTTTGCAGGAGAAAATTTTATTTGATACAATACAGTTTAAATTATCTTTAATGCATTTTATCACTATCCACTGAACACAAGCAAGTAATTTTCTAGTTATAATAACTGATGCCAGTGCGATTATATTCACAGTTCCTGTATTAATAAACGTGCAACGTGGATATTCAGAACTGCTCATCTGGTGTCGATGACCTCACAAATGGGAAGCAACTGCAGTGCTTAGAGGCTGTCCAGAGGTGAAGTTCATTAGTCAGTGTCCAGCAGACTTGCGGGCTGCTTCAAAGCGCTCATTCACATTAGACCAATTTATTACATTAAAGAATGCCTTGACATACTCTGCACGCAAGTTCTTGTACTGGAGATAGTAGGCGTGTTCCCATA…		644250000	618450000	578890000	510020000	604660000	124350000	180180000	131670000	179170000	212910000	509240000	432230000	584100000	584990000	721430000
CL29575Contig1	Beta-1,3-glucan-binding protein	AGGCTGTGTTACTAAGTGTCGGCCGACGGTAATGAAAATATATTCCTTCAATGGAAATTTGAAAGGGAAGGCGCTTACAGGGATTACTTCTTGAAGCTTGGTCGAGAGTCAAGGTACGGAATGCTCAAATTAAAGGGAACTATCACTGATATCGCTCACATCGACATCGAAGGGGGCTTTAAGGTCGGGCCATTTCAACCAGAAGAATTTCTATTCACGTCAAAGTGGAACAAAGGCCCTGATGGCTCTGTGACTGGAGAAGGATCATATAGCTACGGGGATCACCAAGGGAGCCATAGCCTGGAGGAGTTCCGTCGGGATGCCGCTGAAAGATCCGCCACCTTCAGATGGACATCAACCTCAAATATTCCTGATTATGAACAGATTTCCGTATCTGGA…		5513100000	1083400000	1444000000	1030600000	3606900000	12504000	7855900	6985100	11555000	8893500	3258400000	2802800000	2326700000	672880000	423570000
CL29582Contig1	Talin-like protein	CGGTGATTTAGATACAACAATTATGTTTGCCACTGCTGGCACACTTAATGCTGAGAAAGAAGGAGAAAACTTTTCCGATCACCGTGAATACATTCTGAAAACTGCCAAGGCGCTGGTGGAAGACACCAAGACACTTGTGGCTGGTGCAGCATCGTCTCAAGAACAGTTGGCTGTTGCTGCACAGAATGCAGTAACCACAATAGTTCAGCTGTCAGATATTGTCAAAAGTGGGGCCTCCTCACTTGGAGCCAACAACCCTGAACCACAGGTGATGCTATTGAATGCTGTCAAGGATGTTGCAATGGCTCTCGGAGATTTAATTCATGCCACCAAGGCTGCATCTGGCAAGTCGCTCCATGATCCTGCGATGACTACACTGAAGGAGTCGGCAAAGGTTAT…		371070000	384220000	445390000	385220000	413920000	86674000	85381000	103660000	76045000	96139000	332730000	383390000	406640000	499790000	449440000
CL29596Contig1	Polyadenylate-binding protein	TATTTCATTTAACGTAGGGTCTGTTCACGTGTGGTTGTGTGTCGCTAATTTTATTAGTATCACACACCACTCGATAAAATCTTTGTCAAAAAACTAAAAAAATAACAAAAAAAATATAAAATAACAAAATCTCCCATAAAAATTGCAAACGGTTTTAGAAACAGAAGTATAAAAGAAGCAAGTTTGTGTTCGTGATATTGTTGGTGTAACTTGGCTGCAAAATGAATCCCAGTGGCCCTAGCTATCCTTTAGCCTCCCTGTATGTTGGAGACCTCCATGCAGACTGCACAGAGGCAATGCTTTTTGAAAAGAATACCATGATCACCATCACAATAAACCACAACTCTACATCTACAACCACTCTTGCCACGACTGCAACCAACTGCTCCGAGATGCTAA…		102840000	101230000	97477000	103610000	143290000	30620000	25634000	22297000	25552000	34252000	117930000	127010000	125970000	132990000	136410000
CL29598Contig1	HSP70	GCAGACGATATTTCTACCTCTTCTGAGCCTTCCTCCAGCAAGTGTCACTCTTCACCCTCTACTGTACGGTCTACGTTACTGTTGTGGTTGGACCGTTGTATCGGAATTCTTCTACCACATTCTATACGGAATGAGGTGTTGGACAGTCTTAGCCCTTGTGGCTGCTGTTGCCGTTGTAACGGCGAAAGAGAATAAGAAGGAAGATGTTGGGACAGTTATTGGCATCGACCTAGGAACCACCTACTCTTGTGTGGGAGTCTTCAAGAATGGCAGAGTAGAAATTATTGCAAATGACCAAGGAAACCGTATCACTCCCTCCTATGTAGCTTTCACTGCTGATGGCGAGAGACTTATTGGAGACTCTGCTAAGAACCAGCTGACTACAAACCCTGAAAATAC…		2288600000	1225200000	1916500000	1242000000	1395200000	216130000	222380000	217900000	323490000	203160000	1858000000	1375000000	1539300000	1624600000	1653000000
CL29599Contig1	Charged multivesicular body protein	ACAGGGCGCTGCAGAAATTTCGATATTGTGTCGCCCCACGCGCTTTCCACTACAGAAAATGAGTATTTTTGGGAAAATCTTCGGCGGCGGGAAGAACGAGAAGGCCCCGACGACAGGGGAAGCGATCCAGAAGCTCCGAGACACCGAGGAAATGTTGATCAAGAAACAGGACTTCCTAGAAAAGAAAATTCAACAAGAAATCGCCACGGCTAAGCATCACGGAACCAAGAACAAGAGAGTGGCTCTGCAAGCACTAAAGCGCAAGAAGAGGTATGATAAGCAGCTTCAGCAGATTGATGGAACTCTGAGTACTATTGAGATGCAGCGAGAAGCCCTCGAGTCAGCCAACACAAACACCAATGTTTTACAAACTATGAGCGAAGCTGCCAAGGCTCTCAA…		94688000	107100000	140720000	116540000	140880000	21076000	24890000	18304000	37719000	55910000	116060000	89796000	110180000	114570000	115350000
CL29608Contig1	Long-chain-fatty-acid--CoA ligase	GGCCAAGCCAGACGAGAAGCGCCAGGGAGGCTCCGACCTACACTTCGCCTCTATATATCTCCCGTCTTCTGTTTATCATCGCTCTTCTCATGGGATTACTCTCCATACGACGAGATCTCCGCGCGTGGTGAGGTGTGCTTGCAGCTTGTACCTCATATCTTGGATTTTTACAAGAGCAATTTAATTTTTAGAAATTGAACACACATCTCACGTCATCATGGGAGTTGAGAAAGGAGGCATTTGTAATGAAGATGGTTATTGGATCAAAGGAGATGGAGGTCACAAGCATGGCTTTGAACTCATGGAGAATCTGAAAAAAGTGAACGCCACCACGGTGCCTGCCATTCTTGAGTATGCAGCTAACATCCACGGTGAAGCAGATTGCATGGGCACCAGGAA…		241570000	279670000	143960000	268190000	261480000	59239000	54131000	47976000	64001000	61460000	161820000	170650000	212840000	306020000	245360000
CL29616Contig1	Eukaryotic translation initiation factor 3 subunit E	TTCCTTTCCTCAGACAACATGGCGGAGTACGACCTGACCTCCAAGTTGGGGCCGTATTTGGACCGCCATTTGGTCTTCCCTCTTATGGAATTCTTATCTGTGAAGGAGATCTACGATGAGACAGATTTGCAGAGGGCAAAATTGGAGCTATTGTCCAATACTAACATGGTGGATTTTGCAATGGACATTCATTCATCACTTTACCCTGATCAGCCTGTTCCTGCAGAACTTCCAGAGCGCAGGTCTCGAGTTGTGTCAGAATTGAAACACCTTCAGACAGAGACTGACCCCATCTTCAAAATCTTCAGTGATACTGAAGTACAGAAGCAGATGCAGGCATCTCGTGACCACCGAACCCTCATGCAATACCTGGTTGAAAAGCATGACTTCCGGCAAGAA…		23031000	31532000	34322000	19740000	19746000	6537400	6335300	6725100	7834300	5288800	23699000	21931000	25822000	30041000	29587000
CL29630Contig1	Transaldolase	CCGACTGATGCCACGACGAACCCTTCACTCATCCTGCAGGCAGCCACCATGGGGGTGTATGCCTCACTTATCAACGAGGCTGTCGAGTATGGAATGGAAAAGGGCCATAACAAGACTGAGCATGTGGCCCATGCAATGGACAAGCTGTTTGTGTTGTTTGGCTGCGAGATCCTCAAGATTGTCCCTGGTAGAGTCAGCATTGAGGTTGATGCTCGACTAAGTTTTGATAAGGAAGCCAGCATCTGCAAGGCCCGGAGATTCATCTCCATGTTTGCTGAGGAAGAGATCGACAAGGAACGTATTCTCATTAAACTTGCTTCTACCTGGGAAGGAATTCAGGCAGCAAAGGTTCTTGAGGAAGAATACGGCATCCATTGTAACTTGACGTTGTTGTTTGGC…		1164100000	1563400000	1911700000	1505300000	1570600000	713270000	444980000	541230000	660440000	618170000	1637800000	991350000	1490300000	1586900000	1740000000
CL2964Contig1	RNA-binding protein	TACACATTTTAGACGCACCGCTCAGTGTCGCCACCACGCTCCCGCACACGCCAGGATTTACATCTTATTTCTCCCAGGTCTACATTGGATTTGAAGCCTACAATGTCACGTGGTAGGGAACGTGATCGTCGCCGCTCTCGTAGTCGCAGCAGGAGCAGGAGCAGGAGTAGGGGGCGCAGTAATGTTCCTAGTCGTAGAGAGGGAGTTGTATCGGATGTGACATCTGATCCAAAGACAGTTAACGCAAGAATTTTTGTTGGGCGTATCAATGTCTCCATGACAAGAGAGATGTTAGAAGAGCATTTTTCCCAGTATGGAAAAGTGGTTGGAGTGTCAATCACAAGAAATAAATTTGGGTTTGTACAGTTTGCAGATGAAGAGGAAGCCACAGCTTGTCTT…		137830000	146310000	123290000	112480000	112490000	22529000	22024000	15060000	28621000	20390000	82426000	65893000	129010000	137050000	157370000
CL29719Contig1	Mitogen-activated protein kinase ERK-A	TCTAGACGCCATCGGAGAAACACTCACGATGACGGAAGATCGTCCAGCAGAGGGAGAAATTGTCAGATGTCAGTTGTTTGAGGTGGGCCCACGCTACTTCAACCTCTCCTACATAGGAGAAGGAGCCTATGGCATGGTGGTGTCAGCTAATGACAGTGTTACCAAAACAAAGGTGGCTATAAAGAAGATATCTCCTTTTGAACATCAGACATACTGCCAGAGAACCCTTCGAGAGATCAAAATACTAACGAGGTTCAAACATGAAAATGTGATAGATATCCGTGACATAATACGATCCCAGAAGATAGATGCAATGAAGGATGTTTATATTGTACAGTGTTTAATGGAAACCGATTTATACAAGCTTCTCAAGTCCCAGAAACTGAGTAATGACCACAT…		146350000	152640000	177340000	162030000	146150000	22940000	20163000	25150000	27242000	15264000	160500000	117260000	131610000	149260000	145100000
CL29727Contig1	Arginine kinase	TACGCCGGCGAGGGACCTTCCGATGGGGAAGTTGGGTACGGAATGACTCCGTGTCATGTTCCTCTACCTTCGATTCCAAAGGAGGTGAGACAGACCGGACCTCCCCGAGCTTAAGGGTACTTACTTCCCACTTGCTGGCATGACAAAGGATGTTCAGCAAAAGCTCATCGACGACCACTTCTTGTTCAAGGAGGGTGATCGCTTCCTGCAGGCTGCCAATGCTTGCCGTTACTGGCCCGCTGGTCGTGGTATCTACCACAACAATAACAAGACCTTCCTTGTTTGGTGCAATGAGGAAGATCACCTCCGTATCATCTCTATGCAGATGGGTGGTGACCTGGGCCAGGTCTACCGCCGCCTTGTATCTGCGGTCAACGACATTGAGAAACGTGTTCCCTT…		3516200000	3743200000	3376700000	3295700000	3579900000	672140000	847900000	705280000	777520000	729960000	3086400000	4070900000	4229400000	3887500000	3113900000
CL29825Contig1	Unknown	CACACAAGAGAATCTTCAGATTCCTCTTCTCTGCACAGGCCAGCTGGAGGAAGCTCTTATCCCTCCTACAGACCAGTATCAGGAAGCTCCTCAGAACAGCCTAGTGAAGAATCACAAACATCTATAAATTCGTATCCCACTTATACATCATTTTCTGAAGGTTCTTCAACATATGACTCCCCATCTCACTCCTCACCACACGCAGGTGCCCGCCAGACGAGACCTGCAAGCAGTGTTAGAGGATCAAGTACAGTTGCAGGAGGCACACTGGTACAACAAAATATCAGACACCCCAAGCCAGACCAGTCCATTAAACAGATTTCACAAGAGAGCTCTGAAACCACTCACAGAATAGAATCTGCTGGTAGCTACAGGCGACCCTACGTATCGTCAAGACCT…		2522700000	3304900000	2592500000	3847900000	2645100000	46184000	52866000	37797000	55101000	31629000	3046200000	6151600000	3699000000	1711100000	1650800000
CL29883Contig1	Heterogeneous nuclear ribonucleoprotein A1	GACGAGGCCGGCAGCTGTCGGACGCACTTCTCCAGAGCTCTCGTAGTTACTTTTTGCAATTTTCTCCCGTGAGCATCGGTCCAACGAGCGAGCCAAAATGGTAAAGGAGCAGGAACATTCGGAGCCGGAGCAGATGCGAAAGCTGTTCATTGGTGGATTGGACTACCGCACCACCGATGACAGCCTGAAGGCATACTTTGAGCAATACGGCGAGATTGTTGATGTAGTAGTAATGAAGGACCCCAAGACTAAAAGATCCAGAGGCTTTGGCTTCGTTGCATTTTCCCAGGCTTATATGGTGGATGAAGCACAGAAAAACAGACCTCATAAAATTGATGGTCGTTCGGTGGACACAAAACGTGCAGTACCACGTGATGAAATTGGTAAACCTGAATCTGG…		2026700000	1670700000	1488900000	1657000000	1570700000	299100000	334290000	272840000	332270000	386970000	1502900000	1494000000	1695000000	1807100000	1832200000
CL29966Contig1	Prosaposin	AGGTGTGGTGGGTGCAGGTGGTGGTAGTGGTGACAGTGGCGGCCTACCGTCAACATCACATGACCGACTCAGTCTTACCCACACACCCTCCTACGACGCTGCATTCTGCCTCTCTCCCTCACACAACTACGTCATGAGGGCACTGCTCATCTTAGTCACCGGCCTGGCAGCATGTGTGCTATCAGGAGAGAGCACTTTGCTTGGAACAAAGAAGTGCACTTACGGTCCTGGTTACTGGTGTGATTCGCTAATCAATGCAAAGGAGTGCAGTGCTGTTAAACACTGCATCCAGACTGTGTGGGAGAAGCAGAGACTGCCAGAAGACAATGATGACATATGCACAATTTGCAAGAATATGGTTCAGGAGGCAAGAGATCAGCTCCTCAGCAATGAAACACA…		119300000	143720000	148390000	89651000	203830000	70692000	55456000	74695000	76860000	54964000	57428000	104150000	37350000	83886000	160590000
CL29973Contig1	Vitamin K-dependent protein C	TGCCAGACGTTATCGGAAGCAGTGTATGTACTCTCCTTTGCTTCTTTTGTGTTCGGGCAGTATGACTCGAGCGGGCGCATGGGTGTCCACTTTGGTTGTGGCGGCAGCGGTTGTGGGCGTGATGGGTGATCCCAGGGCCTGGCCCCGCCACCCAAGACAGGCGACCCCGCAGACTAGCGACGAGGAGTTTCAGTGCCTACTTGAGATCTCGGCCAGTATCACCAGGCCCGAGTGCCAGAAGTACGTCACTCCCACCCAACCCAAGCAAGTTGGGCCACAGCCGACCGCCCCGCTACCTCCCCAAGGGTGTGTCTGTACCCGACACTGGCACTGCAAGGACAAAGATGCTCAAGCAACAGATGACAATGGCGACCTGGTGGGCATCGTGAACATCAGGAG…		427150000	516090000	439460000	420910000	497690000	173010000	156120000	135710000	187620000	149570000	271090000	317570000	290210000	306670000	315330000
CL29Contig1	Unknown	GGAACCGGCATCAGCTCCCGTTTTGGGGCTAACCGTGAGAAAATGACCCAAACCGCCAAGCTCCACGAGTTGTGAGGGCGATACATGCATCGATAGGTCCGGCACGATAGGGACATGCGGAGACCAGCATGGTGGCCATAACAGAACCTAAGGCCACTACCGCACAGAGTGTGACAAGGATAGATGCTCCCTATACGGGAAGGGGTACGATAGGACGCAGACCTGAACCGACCAGCACTGGAATGACTGATGGAATACTTCTAAGAGTGTCTCGCACCAATGTGAAGACACCAACAGTACTCTCTCTCCCGGTGGATGTCACGGCCTTCCCCTAGTGTGGCGTGGTACAGCTCAGGATCTACTTCCCGTCAGCAGTAGTAGGACGAAGAGGACAGCTCC…		60176000000	67800000000	65238000000	62603000000	68627000000	10644000000	10465000000	10522000000	9034800000	10673000000	59753000000	49470526000	62414688000	70264000000	64359000000
CL30038Contig1	Unknown	CCACTCCTCCCTCTCATCACCACACTACAGTTGTCCACGCTCCGAGCTGCACGCTCTTGCTCCTCGCCAAAAAAGTGAAGTTCTTCAAGATGGTGAATCGAAAATTCTGCTTCGTTATGAAATTGTGTTTATTACTGTCACAAGTGGTGCCGGGGCAGCAGCGGTGTCCTCTGACACGAGAGGAGAAGATTCAGTACCGTGATATGATGAGCGATGTCGTGTGTATGGGCCCCAAGGACGCCCTCGTGCCCCTGCCGGTGCCGGATGGTTATGACTTGGTGCACCCCAGCGTGTGGAAGGTCAAGCGGTGCACAGGACACATGTGTATGCAGCAGGACGAGCAGTGTGTGGGTGTTGCTGGCAGGAACCTCACCATCAAGGTTGATGCCATGAAGGTGA…		114090000	133300000	101640000	94652000	118890000	32043000	103710000	68144000	85026000	28095000	43290000	77033000	68163000	135290000	65478000
CL30101Contig1	Unknown	GTGCTTCTTGGTGCGGGGGTGGGTGGGGACCTGGGAAGAGTCCGGCTACTCAGGAGGCTCTCACCTCAGTCTTGATGGCGTCAGGATTGGCCGCCTCCTCTCCGGGGCCATCAACATCTACGGCCTCCAGTCTTTTGCCATGACAAACTGCACCGTCGCCACACTCTATAAAGAAGCCCTCAAACACAAGAGCCTCCCTCAGTCACAGGTTGTGGCCAAGGACGAGAAGAGTTCTGCCACCTTCAAACACAACAACTTTGTGAATGCCAATGGAAAAGCCTTCATCAACCTGTGTGGTGTCGAGAAGCTTATGTGGCACAACAACTCCTTCATCAATGTTACCATTCCTCCCTTTAGACTCCAGGAACTAGATTGTGAAACACATCGGGATTGGAAGAG…		75889000	144090000	77370000	99767000	92908000	19344000	28373000	21649000	24594000	26730000	62471000	115630000	88750000	104800000	64775000
CL30129Contig1	Heat shock cognate 70 NAD-specific glutamate dehydrogenase	ACACCTTCATATGTGGCTTTCACAGACACAGAACGCCTTATTGGTGATGCGGCAAAGAACCAGGTGGCCATGAATCCAAACAACACAGTTTTCGATGCAAAGAGACTAATTGGTAGAAAGTTTGATGACCACAATGTCCAGGCTGACATGAAACACTGGCCTTTCGATGTCATCAATGAGAACACTAAGCCAAAGATTCAAGTAAATTACAAGGGGGACACTAAAACTTTCTACCCAGAAGAAATTTCCTCAATGGTGCTAATAAAAATGAAGGAAACAGCTGAAGCATATTTGGGAACTACAGTGAAGGATGCAGTTGTTACCGTCCCAGCGTACTTCAATGATTCTCAGCGCCAGGCTACCAAGGACGCTGGAACCATCTCCGGTCTCAATGTGCTG…		1292500000	1246500000	1257600000	1043400000	1140900000	46649000	44212000	46048000	54490000	38678000	1054800000	860620000	1217400000	1452900000	1334700000
CL30132Contig1	T-complex protein 1 subunit theta	GTACGGCTGGCATTGGTAATGATGCTGCCACAATCATTAAAGAACTGGAGATTGAGCACCCAGCTGCCAAGTTGATGGTATTGGCTTCCCAAATGCAGGAACAGGAAATGGGTGATGGCACAAATTGGGTCATAATTTTTGCTGGAGCACTTCTAGAAGGTGCGGAGGATCTTATTCGCATGGGTCTCACACCAACGGATTTAGCTGATGGATACCAATTGGCTTTGAATAAAGCACTAGAGATTTTACCAAATTTAACATGTTGGGAAGTTTCAGACCCACGAAATATTGATCAAGTAACTAAAGCTCTTCGCACAGCTATAATGAGTAAGCAGTATGGCAATGAGGATTTCTTGGCAAAACTTGTAGCCCGTGCCTGTATTTCTATTCTTCCGGAAA…		218430000	180100000	173600000	159220000	156150000	39844000	45455000	41361000	48476000	41052000	191400000	157660000	195220000	198670000	144920000
CL30141Contig1	Actin-related protein 2/3 complex subunit 3	AGTGATAAGGACAGCTGGGCCGCGCCTCACACCTACATTGATTCATAATGCCGGCATACCATTGTGGCTTGGTCCATCCTGGCTCAGCTGTGGGAAATATGGCTATGCTCCCAATAAGAACCAAATATAGAGGCCCTGCTCCTATCATGGCTGGTGATGGCCTTGATGTGGTAGATGAAGCACTGCAATATTTTAAGGCTAATGTATTCTTCAGAACATACGAAGTTAAGGGTGAATGTGATCGTACACTGATCTACGTGACTCTATACATTACCGAGTGTTTGAAGAAGCTTGCAAAATGTAAAGACAAGAATACTGGGGCCAATGAGATGTACTCCTTAGCAGTCTCAAAGTTCCCTATTCCTGGAGAGCCGTCATTCCCATTGAATGCTGTGTATG…		78115000	68882000	68919000	69394000	78273000	21476000	23148000	29713000	36432000	39247000	42681000	52126000	83143000	64483000	86466000
CL30468Contig1	Serpin-type PI B11-like	ACCACACCCCTTGACGCCATGCTGCGACGCCTCTCCCATACCACCCTCCAACACGCCCTAACAAAAATGACATATGAGGAAGTCATTCTCCAGTTCCCAAAGTTCAAGCTGGAACAAACAGTCAATGATGAACTATTAGTGGCTCTTCAGCATCTGGGAATCCAAGACCTGTTCACCAACTCTGCTGATCTCTCGAATTTTGATCCTAGAGGCAGACTGCTGGTTACCAAGGGAATCCATAAAGCTGTGATAGAGGTGAACGAGGAGGGCTCTGAGGCTGCTGCTGCCACAGGCTTAATAGTGGACCTTAAAATGAGTTTACAGACTCGGGAATTCACGTGTGACCGACCCTTCCTGTTTTTTATTCTAGATAACCAAACAAACAACATTCTCTCTGCA…		327530000	427360000	367940000	393570000	480390000	60884000	87861000	97935000	98546000	750620000	376460000	325680000	327910000	324490000	628670000
CL306Contig1	WAP-domain	TCAGACCTCTCCCTCCGAACCCGGGCCTGTCTCCGTGTCCTCCCAGTGATTCTCCCGGCTACTTCTGTAATGAAGGGTGTCAGGGGGACGTCCAGTGTGGCCCCAACAAGTTCTGTTGTCAGGTGGGCTGTGGCAAGACCTGTATGGGCAGATTCCAACGAAAACAATCGCCGACCTGTCCTCCCCCTGACCCGTTGATCCGATGCATTGCCTTCGTCCACTCTTGTAACAATGATGCGGAGTGCAGGAAGTCTGGCACTCGGGGCCACTGCTGTCTGGAGCCCGCATGTGGCAACCGCTGTGTTGCTACCACCCCAAAACAGTGGTGAAAACCTCTATAACATTTCTGTGAAGGAATAGCAGGGCTGCCATTGGTTGAGAAGACAGCCGGGATTGATT…		548060000	619880000	1036000000	910350000	1581900000	125160000	248140000	634860000	100750000	183370000	453740000	920350000	570740000	1137900000	1321300000
CL30985Contig1	Unknown	AAGTGGAGAGGAAGGTAAACAGTTTACCCAATGACGTCTTAAATAGTTTGGAAGACAAGCTGTCGCCGCTCAACGACCATATTGTTCAAGTGAAGCAAGACATGTCGTCCCTGGCGGCTCAGAGCGACTTGGTGGAGCTGAAGGGTAAACTCTCCACTCTTCTCTCAACAACCAGCGCCGACCTCAAGCAGCGTCTGACGTCGCTAGCTACACTGTCGCACGTCTCAGACCACACTCAGCAGCTGGACGCTCGCCTCACCGAAGTCAGAGACCTGCTCACTGATGGATGTGTTGCGTCAACCACTGAAAACACTCAGACCTTAAACCAAGTGTTGAACACAGTGTCGTTGAACAAGGACAGCATCGACGGTCTGTCTACGGCTCAACAGACAGTTGTCA…		2279100000	2161400000	2870800000	4697300000	3131000000	52044000	57252000	106920000	105180000	60940000	3235400000	3493700000	8973200000	921390000	1780300000
CL31199Contig1	SCO-spondin-like	GGACAACGACTGGAGCTACGCTGACGGCACACTGGAGACCAACATGAACTCCTTCCTCCAGGCGTGGCAGGCCAAGACCCTTGGCGAACGGTGTCTGGACCGGCCAAAAACTAAGCACCCGTGTGGCCGAAAATCTATAGCTTCCGAAGCGGAGAAGTTCTGCTCTCGTCTCCGGGATGACCGCAGATTTGAGGAGTGTCGCCAGGTGGTGGAGGTGGAGCCCTACATCAATGCTTGCCGCTGGGACTACTGCGGCTGTGACTCTCAGGATCGGGAGACATGTTCTTGTGAAACCTTCGCCGCCTTCTTCAGGGAGTGTATCAGCGTTGGGATAAACATCCCAGACGGCTGGCGCTCACAGGATCTCTGCCCAATGGAGTGTGAGTCTGGCAAGGGGTA…		563190000	296780000	290260000	254520000	465190000	11123000	23250000	22295000	21010000	12912000	895210000	788100000	823590000	187770000	214620000
CL31238Contig1	4-coumarate--CoA ligase	AGTCCCCTCCCGTTCACGGTTCAGGCCAGACGCTTATACAGCAACAGTTGGTTCTCTTCACACACACGTACAGTCTTTCCTGCTGCTGTGGTGGACGCTGCAGATTGCTGGTTCAGTCTACAGTACCGTGAACACAACTACACTGCAACACGACGTCTCACTACAGCAAGATCTAATTGGATATAAGGATACATCATTTAAAACTAGAGGAATGATGGTGTGCAAGGGAGTGGAGAAGGATGAGCACATTCATCGATGTCTGTGGGACAATGTGGGTCCAGTACCAGATGAACCATTTGGTCAGTATCTCATGGACAAGATGAAATTTTCTGCAGAGAAAGATGCACTAATAGATGCTGTATCAGGCGAAAAATTAAAATACAGTGAGGTGATTTCCTT…		150680000	157770000	165850000	137470000	118160000	17927000	21560000	11473000	26353000	15803000	141390000	102720000	147950000	167990000	141650000
CL31353Contig1	Unknown	ACAGTTTCTACCACACAACCACCGCCATCACCACAGTTTCTACCGCACAACCACCGCCATCACCACACCAACATGATGATGCGCGCTGTGCTCGCTCTCTGCCTCGCCGTCTGTGTTCTCAGTGTCCCTTCACCTCAAACCTCTGGGGGTGACGATAAGTGTGGCACCTGCGTCACCAGTGCCTGTGTTGACATCACAAGATACTGTATCCCTAACGACCTGGTGAAGGATGCTTGCGGCTGCTGCCTCATCTGTTCTACGAGGCCCCTAGACTTCACGCAGCGCCACCACCAGCACTGCCGCTACCCCTGGGATGACGACCCTGCTGACTTCGGCCACACCTACGGCACACACGGCAGGTTCTGCCTGGCTCTGGGCCACGACCTGGGCAACACCCTA…		5589500000	9625500000	7213400000	7163100000	9193000000	2876690000	3082890000	6745060000	4182900000	1416180000	8333700000	7082620000	4032020000	12273980000	14791180000
CL31355Contig1	Filamin-like	TTTGCCGCCGCAGTGTGGTGATGCCGTGATAACTCGACGCGTTCAACCCCGTCCGCAGATAAGAAGAGATAACCACGGCGACCATCCGTCCAACAGAAACTTGCAGGTGCACAGGATACTGACACATTTCCGTCGTACCACGCACGCCCACCCATTATCATAATCTGTTTATGTCGTCCGTAAGCAATTGCTCACTTACACTCGAGAGCTGACACTTCACGCTTGCCCAGTTACAAAGCACTCTACTGTGGACACTTCTCACCCCAATACTCTTCGAATTTGGCGCGTGTAAGGTGTAGTGCGGTTGGTGTAGCAGCGTGAGGCCCCGCCCCCAGCCCCTCCCCCGGTGACCGCAGCAGCAGCAGCAGGATCAGGTGCGTCAGGATGTACGGGCCAGGT…		1217700000	1131200000	1237100000	1097500000	1208100000	189550000	200940000	203620000	206850000	135560000	933300000	900070000	1100000000	1055000000	1339000000
CL31501Contig1	Unknown	AGCAGGAAGATCTCCAGCTGGAGGAGGGACCAGCAGGAGAGACGCAGGAGAGCTCTGTACAGGACGACGACACCAATATATCGAAGACCTACACCGAGGACGACGACGAAAGCTATTACCCCGAGGACTACGAGTACCCCTTGAACTATGATTACTACGAGGACGAAGAGCTCTTCGAGGCCGAGCCCGACGAAGAGGACTCATCCCCCGAGGTGGACACGTTCCCCGAGGAGACCGACGAGGACCGGCTGTGGCTCTCAGACAAGGACCCAGACTGGACGCCTGAGGACCACGACAACACCAAGGACACCCAAACAGAGTATGGGCAGACGCTACTAAAGATCGCACAGCTGCTGCACAGTGGCGCTAGTATCCTCCTGGACGAGGAGGCTCCGGCCA…		7193500000	8574300000	7659400000	8697400000	8929100000	1392600000	1101300000	1357400000	1505400000	1431400000	6258600000	5995700000	6546900000	10155000000	8999200000
CL3152Contig1	Probable GMP reductase	TGTTCTGGCGCCACCCAGGCCGGATAGGGCCTTGCAACCTCCCGACCGTCCTCACTGAAAGTGATCACAATGCCGCGTATCGACACTGATATTAAGTTAGACTTTAAAGATGTTCTCCTGCGACCCAAAAGGTCTACCCTGAAGAGCCGTTCGGATGTTGAACTAGAAAGGACAATCACCTTCAAAAATTCGAAGCAGACATGGAAAGGTATTCCAATCATTGCTGCCAATATGGACACTGTAGGCACTTTTGAGATGGCAAAAACCCTATCTAAGCACAAGTGTTTTACAACAATCCACAAGCACTACAGTGTTGATGAGTGGAAGGAGTTCGGTGAGAACAACAAGTCCGTGCTGGAGTATGTGGCTGCGTCCTCAGGCATCTCCAATACTGACTGG…		47967000	61604000	57599000	54075000	45635000	9082600	9391700	12608000	16708000	10318000	48136000	37655000	49785000	42013000	55144000
CL31607Contig1	Unknown	CTAACCGAATCTGGGGAGTTTTTGAATGATTTCATTGATTCAATAGATTCAGAAGAATTAAAGAAAAATAAGGCAGAATGTGAAGTTCATGCAGAAAATAATGAGGATGATAATGAAAATAATGAAGAGAGTGACAGCACAAGTGAAGACAGCAGTTCTCAGGATGAAGACAGCTCACCTGATGACAAGGAAGGAAAAGAAAATCAACCTCTAGACAATGAAGACAAAGATGATGGCTCTGAAAAATCTAGTGATGACGAACAGAGTAAATTACTCCAAGACGAGGCAAATGCTACGGTCATTGAACCTACCAGTGTAAAGAAGACAGGGAAGCAACAAGAGTCACGACCCCTCTTGAATGCAGATGAAGCAGATATTATAAAAAGCAAATCATCAGAA…		278260000	283830000	294810000	310240000	311630000	84785000	80613000	86237000	97022000	77511000	325910000	225740000	270610000	305660000	358200000
CL3179Contig1	Dipeptidyl peptidase 1	AGTCATCTGCCAGCCACATCGGGAGGAGGCTGCGACTTCCTGCTCCTCCTAACTCTACCTAATACTGTGTTTGGGAAAATGTACGTGTGGCTTTGGGCAGTGGTGGTGGTGATGTTGGTGCATGGGACTCACGCTGATACACCAGCTAACTGCACGTTTGATGATATCCGAGGAGACTGGATATTATATGAGACTGAACGCACTGGGGATGCTAAGATTGACTGTGATAATATGGGCCCCATTGTGCACAAGAAGACAATCGGCCTCATGTACCCGAATGTTGCCGTGGACGAGTTTGGGAACGAAGGCACCTGGACCATGATCTACAACCAGGGCTTCGAGATCAGAGTCTCTGGAAGGTCATACTTTGCCTTCTCCTTGTATGAAAAGAGTGGAGAA…		237250000	250840000	274020000	143600000	335460000	49589000	70601000	41188000	66986000	59164000	129930000	164230000	174370000	106590000	157420000
CL3214Contig1	SH3-binding, glutamic acid-rich protein	AGTCTGCAAGTGGCAAGGGTGGTGTGAGGTATTGCAGTGCTCAGCTCTCTCGTGTTTCAGTGATTCCGTATCTTCGTGTTAATCGCAGACATGGTCATCAAAGTCTACGTCTCCACCATCTCCTTCAGTCAGGAGGTTAAAAAAAACCAACAGCGAGCTGTTATGATCCTGGAGAGTAAGAACATCCCGTTCATCACCATCGACATCACCGATCCGGGCCAGGAAGACTCCAAAGATTACGTGAATGAGAATGCTAAGCCCAAAGGAAACAACAGGGTACCCATGACACCACAAATTTTCAATGAGGCTGACTATTGTGGAGACTTTGATGACTTGGATATGGCAAACGAAACTGATTCACTAGGAGAGTTCTTAAAACTGACAGAGCAAGAGAAAAAG…		345930000	317740000	393040000	356970000	419260000	97774000	142710000	154120000	178060000	98154000	357730000	339000000	431470000	339820000	517520000
CL3222Contig1	Hemocyanin, ig-like domain	GCCTTCTTCAGACTTCATAAATATATGGATAACATATTTAGGGAACACAGAGACACTCTTCCTCCATACACTAAAGAAGAATTGCAGTTCCCCGGTGTAGAAATTGAAAACTTTTGCACTAGTGGCCTTCTCCAAACATATTTTGAAGATTTTGAGTATAGCTTGATCAATGCTGTTGACGACACTGCAGAAATCGAAGATGTAGAAATTTCAACTTACATACCTCGTCTGAATCATGAAGATTTCACTTTCAACATCGACGTCAACAACCACAATGATCACGAAGTCCTGACCACAGTCCGTATATTCGCCTGGCCATACAAGGACAACAACGGCCTTAAATACTCCTTCGATGATGGACGCTGGAACGCCATCGAGCTTGACAAGTTCTGGATTAAA…		417390000	372600000	331730000	912450000	304850000	5236500	62221000	86948000	67361000	4343100	307400000	492240000	778530000	257100000	424870000
CL323Contig1	Heat shock cognate 71 kDa protein	CCGCCATACACGCCCAGAGCGTTGCTGCAGTAGCATTACGTCACTCCTCACTCCCGCCCCTACGTACTTGTCGTAATGCCTAAAGCTGTAGGCATCGACCTTGGCACCACTTTCTCGTGTGTGGGTGTATTCCAGCATGGGAAGGTAGAAATCATTGCAAATGACCAGGGTAACCGTACTACTCCCTCTTATGTGGCATTTACTGATGCAGAGAGGCTCATCGGTGATGCTGCAAAGAACCAGGTAGCAATGAATCCAAATAATACTGTTTTTGATGCGAAAAGGCTGATAGGCAGAAAATTCACCGATGCCACTGTTCAAGCAGACATGAAACATTGGCCATTTACTGTTATTAATGATGGTGGCAAACCAAAAATTCAGATTGAATACAAGGGCGAG…		139970000	158350000	152120000	137400000	119440000	144180000	159840000	132160000	174530000	130750000	121400000	122560000	146870000	203920000	185760000
CL3268Contig1	LIM domain and actin-binding protein	TAGTTCTGCAGTTGACCAACTACAGATTTCTACAATTGAATACCCACTGAATCGTGCAATTGATCATCATTTGAAGTGCATTCAAGTGATTTCAGCAGAACACTGAACCATCTGTCCCCTGGCATCTTTGTAATGGAAGGGCTGGATCACAATGGGGCCGTGAAAGGAGACGTCCAGCAGCCACAGCTGGGCCAGGTAGAGGAACACTTGGCCAGGAGCATCTGTCCTGACCAACCTGTGCACGAGCTTGACCAACAAGCAATCCCAGATCAAGAGTCTAAAGAGCAAGGTAATCAAGAACATCAAGCAAAAGAGCAGATATGTCAGGAATCACAAGTTGAAGGATCAGACCTCAGGCAAGAAATTTGTGAAAACTTTGACCTTAGCCAGAAAGTTACA…		418300000	393220000	511290000	493570000	399780000	39866000	24978000	34441000	38996000	35390000	565450000	541480000	479580000	567230000	389430000
CL3295Contig1	Laminin subunit gamma-1	GATGAAGCAGACCAGCTAGCTAGTAGGGTAGCAGGAACGGACTCTACTGTAAGTACATACGAGGCTCAGGCAGAAGAGGATCATCAGCAGGTGATGGAAGCTCAGGAAAGAGCTAACCAAGCCAAGGATCGAGCAGATGTTGCTAGTGCTAAAGTTCGTGAGGCATATGAAGTGGTACAGGAAATCCTAGATATACTGGAACGTTCTCCAGACCTTGACCCTTCACAGCTGGATACCTTAGAACAGCGCCTGGAAGAGGCATGGCAAACTTACTACCAAAGTGGTGTGGAAACTACAGTTACTGAGCTTATAGAAGCACGTAGTTGGCAAGAACGTCAGATCACTCTATATGAAGAGGAGATTAGAAGACTCCAAATTGAGGTTGTTAATATAGAAGAA…		780410000	465890000	326320000	468130000	380970000	10631000	18411000	21221000	22437000	7447400	386040000	823030000	564610000	197370000	207650000
CL3297Contig1	Peptidyl-prolyl cis-trans isomerase B	GGTGATTGTGGACGAGGAAGGTGGCGGCCAGAACCAAGCTCAAGTTCATCATGAAGGCGTTGGTTGCCCTCGTTGCTCTCTTGGTCGTCTTCTCTGTGTTTAATAGAGCTGATGGACAGGCGACTGCGAGTAAGGGACCGAAGGTTACTCACAAGGTGTATTTTGATATAACAATTGGAGGAGTGCCAAAGGGCACTGTTGAAATTGGCCTCTTTGGGAACACTGTTGAAAGAACTGCAAGGAATTTCTTTGAGTTGGCTCAGAAGCCTGAAGGTGAAGGCTTTAAGGGATCAGTATTCCATAGGGTTATCAAGGATTTCATGATCCAGGGTGGAGACTTCACCAAAGGTGATGGTACTGGAGGGCGCAGTATCTATGGGGAGCGCTTTGCTGATGAAA…		1350600000	1247200000	1114500000	1092800000	1015500000	179630000	198890000	203090000	249600000	169470000	973330000	1063400000	999270000	1124900000	1274300000
CL332Contig2	Septin-like	ATGGTGGAGCAGAGGCAAGTGAGAGCTTGACACAGGTGGCACCATCCCCTTCCTTCCAATTGTCTTGACACCACCCGTGCTGGCATCACCCCTGTAGGCACCTTGTAACACACGCAACACAAGAGTTAAACTTGCAGTAAAGCTTGGCATCGTGAGCGTGGCCTGAGGGTAGGATGCCTCAGGCTGGCCCTGGCATGGCTCCAGCTGAGGGTGTGACCTATGTGGGCATCGACACCCTGCAGGAGCAGACGAGGCTAAAAGCTCTCCGCCGTGGCTACACCTTCAATCTTCTTGTCGTTGGTCGTAGTGGACTGGGAAAGTCAACCCTGGTGAACACACTGTTCAAGGCGAGCGTGTCGCGCAGGAAATCGGGAGAAGAGGAGCCACTACCTTCCACCA…		282010000	355200000	374250000	307440000	320540000	55674000	59324000	57293000	56382000	49622000	282670000	290990000	290960000	355510000	370410000
CL339Contig1	WD repeat-containing protein	TGGTTATGGTGGGCTGGGTGGCGGCGTCTGCTGAGGTGTGTCAAGTGCAGCTCTCGGGAAAATGTCATATACCAACCTGTCCATCTGGGCGTCCCTGCCCCGCACGCAGAGAGGACAACCCATTGTTTTGGGTGTAGATCCTAAAGGAAAGAAGCTCCTTTACGGTCATGGGAACTCTGTGATTATCCGCAATATTGAGAATCCGGCCATTGCTGATGTGTATACAGAGCATTCAATCCAAGTCAATGTGGCTCAGTATGCTCCTTCAGGATTTTACGTCTGCTCAGGAGATCAACATGGTAAGGTGCGCATCTGGGACACCATTAACCCTGAACATATTCTCAAGGCGGAGTACCAACCCTTGGGAGGTCCAATTCGGGATATCTGCTGGTCTCAAGA…		342900000	338130000	303130000	300220000	350370000	67929000	69162000	55037000	84762000	77528000	216050000	263950000	307970000	346750000	306870000
CL340Contig1	Calponin-3	GCCAGTTGACTCTCGCTCAGTGAACACCCTCGCACCAGCCGCTCTCGTGGCCTTCCTCCCCCTCTGGATAACCCCAGTGTTTAAAAAATATATAAAATGGCATACCACGGTCCCTCCTACGGCCTCAGCAGGGAGTGCCAGATGAAGAGCCAGGCCAAATTCGACCTGCAGCGTGCCAGGGAAGCCTGTGATTGGGTGGAGGCGGTGACGGAGGTGCCGCTCGACTGGCCCACCTCCGACGGCCTCATCGACCAGCTGGCCTTCGGACACGCCCTTAAGGACGGCATCGCTATCTGCACGTTGCTGAACCACCTTCAACCAGGCTCGGTCAAAAGAGTTAACACAATGAAGGCCCCATTCAAACAGAGAGAGAACGTGGAGATGTTCCTCAAGGGTTGT…		996430000	1107800000	1115300000	1057200000	1088100000	272760000	228240000	185520000	156790000	205800000	909570000	1147700000	1321900000	1341830600	1269700000
CL3433Contig1	T-complex protein 1 subunit beta	ATCTTGGTAGACATCAGCAAGACCCAGGATGATGAGGTGGGAGATGGTACAACGTCCGTGGTTGTTCTGGCTTCTGAGCTGCTGCGAGAAGCGGAGAGGTTGGTGTCGATGCGGATCCATCCACAGACCATCATAACTGGGTACCGCAAGGCCACAGACGTTGCTCGTGAAGCTCTCACAAACTCTTCACAAGACAACTCTGCCAATCCAGCCAAGTTCAGAGAAGATTTGTTAAAGATTGCCAAAACTACCCTCAGCTCAAAGATTCTTTCTCAACACAAGGAATTCTTTGCTAAATTGACTGTTGATGCCGTGTTACGACTTAAAGGTTCTGGCAACCTTGAAGCTATCCAGATCATTAAGAGGCAGGGTGGCACCCTTGGAGACTCCTTCCTTGAT…		110780000	140740000	119580000	131170000	129550000	41794000	51555000	45603000	48806000	39395000	118710000	100880000	124620000	124390000	157410000
CL34406Contig1	Hemocytin	AGACCCCATCTGCGATGAAGGTTACATTGTGGTTGAGGTCAATGGAACTGGTGATGAATGCTGTGGACCAAGAAAGAAGTGTAAAGTGAAACCTACTGAAGATTGTCCCCCACCAGTGGAGCCCAAGGATGGGTGCAGCTATGGTCAGCGACAAAAACTCATAGAGGCACCAGGCGTGTGTCCTCAGTATGCCTGTGTATGCATGGAGCAAGAAGACTGCCCGCATGTGACCACTCCTGATGATAATGCTCTTAAACCAGGAGAGAAGTGGACGCTAGACGAGTCTGGGTGTTGTGCCAGATACGTGCCACAGTGTACTGGTGTGTGTCCAGTGGTCACTTGTCCTGAATTCCACACCCTGACAGAAGAACCATTGATTGGGTTAGAGTGTTGCCCTAA…		504940000	242280000	314970000	244670000	307600000	17267000	51996000	43534000	64499000	25358000	1154600000	810920000	1097500000	239810000	262890000
CL3472Contig1	Vinculin	AGCTGCAAAAAAAATGGCATTGCTAATGGCCCAACTTTCTCAACTCGTACGGGGTGAAGGTGGCACCAAAAAGGATCTCATTTCATGTGCCAAGGCTATTGCTGAAGCTTCTGAAGAAGTGACACGTTTAGCAAAGGATCTTGCACGGGAATGCACGGATAAGCGCATGAGGACGAATCTCTTGCAAGTATGTGAACGTATCCCAACCATTGGAACACAGCTGAAGATACTCTCGACTGTGAAAGCAACAATGCTTGGAGCTCAAGGCTCGGAAGAAGACCAGGAGGCTACAGAAATGCTGGTAGGTAATGCCCAGAATCTCATGCAGTCAGTGAAGGAAACCGTTCGTGCTGCTGAAGCTGCATCGATCAAGATTCGCACAGATGCTGGTATCAGGCT…		178360000	166190000	243820000	199220000	240930000	120450000	103570000	110170000	83699000	90633000	126490000	174310000	202270000	154690000	225290000
CL34847Contig1	Ubiquitin-like modifier-activating enzyme 1	AGCGTGCGCTTGTAGATGATCGACCACAGTCATTTGAGGATTGTGTACTCTGGGCCCGGAAACATTTTGCTGAACAGTTTCACAATCAGATAGTACAACTTCTTCATAACTTCCCGAAAGATCAAACCACTTCAAGTGGGGAACCATTCTGGTCTGGTCCCAAGAGATGCCCTCATGCTCTCGATTTTGATGTTAATAATGAATTGAATCTCGACTATATTGTTGCAGCTGCTAACTTGAAAGCAGAGGTCTATGGCTTGACTCAAATACATGATCGTCAAGTTATATCTGATATTGTTAGTAAAATTAATATCCCAAAGTTTGTTCCTAGATCGGGAGTTAAGATTGCAGTCACGGATGCTGAAGCAGAGGCTCAAAGTAATCAAATAGATAGTGAGC…		158400000	128170000	123610000	145420000	108790000	31875000	33615000	28164000	38990000	28665000	112850000	79983000	131980000	149540000	148730000
CL3538Contig1	WAP-domain	CCAGCGGACCTCGTCATCGTACCTGTTCCTCCAGCATCTCCTCCTGCCTATCATGCTGCGTCTTGTGGTGATAACCATGCTGGTGGTGGCGGTGGTCGGTCAAGGATGCAACTACTACTGCGACAAGCCTGCAGGACCTAACAAAGGAGCTAAATACTGTTGTGGCCCAGAGTTCATACCTTTGAAACCGGAAGAAAATCACCCTGGCAAGTGTCCTCCTGCCTTGAGGACATGCACTAAGTTCCGTCCACCACAGGTGTGTCCACATGACGGACATTGTCCCTTCAACCAGAAGTGCTGCTTTGATACCTGTCTCGATTTACACACCTGCAAACCTGCCCACTTTTAATAATTAACCTGAAAAGGTGAAGGCAGCTGATGTATTTCGTCCCAAGATGG…		1288300000	1214300000	1962800000	1136900000	1158600000	106250000	108240000	78502000	181360000	121990000	1263100000	1916000000	1970300000	1400100000	1563100000
CL3540Contig1	Heat shock protein HSP 90-alpha	AGTTGATGTCGCTCATCATCAACACTTTCTACAGCAATAAAGAAATCTTCCTGAGAGAATTGATCTCTAACTCTTCTGATGCTCTGGACAAGATACGTTATGAGTCGTTGACTGATCCTGCAAAGCTAGACAGTGGCAAAGAGCTGTTCATCAAAATAGTGCCAAATAAAAATGACCGGACTCTTACCATAATTGACAGTGGCATCGGCATGACCAAGGCTGACCTGGTCAACAACCTGGGAACCATTGCCAAGTCTGGCACCAAAGCCTTCATGGAGGCACTGCAGGCTGGTGCTGACATTTCCATGATTGGTCAGTTTGGTGTGGGCTTCTACTCTGCATATCTGGTGGCTGATAAAGTGACTGTCATCTCTAAAAACAATGATGATGAGCAGTACA…		885480000	782290000	757570000	718420000	763490000	137620000	122360000	122070000	169710000	117680000	865470000	732720000	738170000	896160000	800020000
CL3550Contig1	Talin-like protein	AGACTCCAGAGAATGCTGCACAGCAGCTTACAAACTCCAGCAAGACTGTAGGCTCCACCATGGCACAGTTACTAACATCATCTTCCCAAGGTAACCAGCATTTCACAGGCTTGGCTTCCCGTGACACTGCACAGGCCCTCAAAGAATTTTCTGATGCTGTTCGAGGTGTTGTTGCTACAACCACGGAGCATACTGTAAGGATTCGACTTATAGAAGCTGCGCGAGAAGTAATGATCAAGTCTTCAGAGCTAATTGAAGAAGCACGTATAGTTGTACAGGGACCTCAAAGTGTTGCTTCACAACAGAAGCTCGCTCAGGTTGCTAAAGGAGTATCCCAAGCTCTTAATATGACAGTTAATTGCTTGCCAGGACAGAAGGATGTTGATGATGCTATAATGA…		338770000	341780000	340610000	345380000	385990000	59425000	61547000	57665000	42711000	57427000	282750000	297820000	299020000	387910000	442820000
CL35Contig4	Unknown	AGCATTGGTACTCGAGTCAGCAGCGATAAAAATTACAAGAGTCAACGACTTTGATTGGGAATCATTGTGTCGCAGGTGTGAGTGAGAAGAGCTGCTGGTCGTCCCTAGTTGGCTTCTCTCTCTGCTTCAGAATTTGAGAATAGTTCCAGTCATGGCTGGTGTAAGATTGGTGCTACTGCTGGTGCTGGTGCTGGCGGCCACCACGTACGCAGACGACGAGGAGTGCAAGCCGGCGGAATGTAAGCTCATTTTCTGTGACTACCCACAAGGCTGCCTCTATGGCACTGTCACCGAGCGTTGTGAGTGCTGCCCCAGCTGTGCCCAGGGTCCTCAGGAGCTCGACGGCACAGGGAAGGATAGGCAGAAGAGGTCTCTGGTAAGGGCTGGCTCTGCCCAGAG…		3030400000	2469200000	2820400000	2566000000	2219100000	534130000	663860000	308600000	601610000	504210000	3085200000	2619900000	1735800000	3580100000	2449500000
CL3633Contig1	Pseudouridylate synthase 7 homolog	AGAAGTTAAAGAAGTTAAAGAAGTAAAAGAAGTAAAAGAAGTTAAGGAAGATAAGGAAGATAAGGAAGACAAAGAAGTTGAAGAGGTAAAAGATGAGAGTTCAGATGGAAAAGATGAGGATGAGGAAAAAGAAAAAGATTCAACAAAAAAGGATGATGCAAGCAAAGACAAGAAAGCAGAGAAGACTGAAACCACCTTAAAAGAAAATTTACCTGCACTGACAGAAATTTGGATCAATGTAGATTTTACAGATGAGGCAGGAATTGCTCTCATTCATCAGGCTATCAAGTCAAAATACCGTGGTGTTGACAGTGTCTATGGTGAAACACCAGATGGAGGAAGATATGTTGTCGTCAGAAAGAGAAAAGCTGGTAGTGTGCGGCGGGACAAGACAGGATG…		285940000	317860000	306340000	309560000	252010000	70696000	73936000	66138000	81592000	96725000	252090000	251460000	309110000	345720000	294750000
CL3656Contig1	Glycogenin-1	TTCTGTGACATTGGATGGCCAGACTGCTTTAATTCGGGCATGTTTGTGTTTGTGCCTTCTTTAGACACTTATGGGAAGCTCCTTCAGCATGCAGAAACAAAGGGTAGCTTTGATGGTGGTGACCAGGGTCTTCTCAACACCTTCTTCCCAAATTGGAATAGTGTGTCTTTTGTATACAACATGGTTGCCTCTGCAACATACACGTATTTGCCAGCATACAAACAATATGGAGCAAATGCCAAATTGGTTCACTTCTTGGGTGCCCTGAAGCCATGGCAGCACAGTTACGACGCTAGTTCTGGTTCGGTACACACGCCACCTGGCTACGAACACCTTTCATCGTATCTAAACTCCTGGTGGACCATATATCTCCGCCTAGTTAGACCAGGTGTCCCCGAA…		52745000	87410000	51928000	64186000	96840000	56448000	47646000	63918000	43858000	37292000	58307000	48508000	57610000	64627000	98258000
CL37240Contig1	Teneurin-4	GTACGGCCAAGGCGGTTATGATACGAGGATGTTACTTTCAAGTCTCCTACACTATCTAAAGTACCTAAAATCATATCATATTTCATATCATAATCAGACTGCTCCTTTCCATTGATTTCAACCTCAACTCGTCTTGGGCGTGCATTTCCGTCATACAAGAATCTCAGTTTAGCAGAATCCAAGCCAGAAGTTGTTCCAAACCTAACTCTCTGCTCCTTGACAAGTCCAGAATGACATTTGTTATCGCTGCGTAGCTCAAATCCTCTTTCTCTAACAGACACAGTTCGCAAAAGACCAGTCTCTGCATGATATCCATATTCAACTGATCCATCACCAAATAGCTGCAGATGTAAATGCCCGCTGTTGTCATAATGGTAAATAACACGACTAGCTTGATGT…		170110000	91233000	62039000	91576000	119400000	13810000	12963000	10903000	8648800	11358000	65091000	191950000	97262000	43489000	59181000
CL376Contig1	Calreticulin	AATATCTACGGCAGTCATCGGTCGGTGAGGAGTGAGGGAAGGGACTTCAAGCTGTGACAGACGTGTCCATACAGCAGTCATGAAGATCTTTTTGTTCGCCGCCCTTTTGGGTGCTTCTCTTGTTGAATCTAAGGTGTTTTTCGAAGAGAAGTTCGCAGATTCAGATTGGGAGTCTCGTTGGGTTCAATCTGAACACAAGGGAAAAGAATTTGGCTCCTTTAAATTGACCCCGGGAAAATTCTATGGTGATGCTGAGAAAGACAAAGGACTTCAAACAAGCCAGGATGCTCGGTTTTACGGCCTATCGACCAAATTCACACCCTTCAGCAATAAGGACACTCCATTAGTTGTCCAGTTCTCTATTAAGCATGAACAGAATATTGACTGTGGCGGTGGATA…		2620279000	2073423000	2057700000	1903300000	2009000000	390935000	365450000	495665000	203630000	380393000	2154600000	1741350000	2011213000	2535814000	2419388000
CL377Contig1	Eukaryotic initiation factor 4A-II	AAAGGACTTACTGTCACAGTCAAGATGTCTGACAAATACGATCACCAGAAGGATGGGGAACCCAGAGATGGGGAAACACGGGACAGGGATGAGGACTGGGGCTCAGGTGGTGGAAATACTGGAGGAGGAAACACTGAACCCAAGGACTATGATGGCCCAGCTGGCATGGATGTGGATGGTGTTATTGAATCCAGCTGGACTGAGGTAGCAACAAGTTTTGATGACATGAATCTAGGAGAATCTCTGTTGAGAGGTATCTATGCCTATGGTTTTGAGAAACCATCTGCTATCCAGCAGCGTGCCATCTTGCCTTGCATCAAGGGACACGATGCCATTGCCCAGGCTCAATCTGGTACTGGTAAAACCGCTACATTTTCCATCTCTATCCTTCAAAGAATT…		463060000	521820000	471840000	419880000	417540000	73157000	78695000	62692000	82338000	59648000	444530000	398880000	505790000	574170000	484110000
CL3798Contig1	Myosin heavy chain, non-muscle	ACCACACAAGCTGAACAACAACAACAACAACAACAAGCACAACAACAACTCCTACAACAAACGGGCAGCGTCTACAAGTCCGGAGAGCTAGAAGCACAGCTTTTGCAGGCTAACCCCATTCTTGAAGCCTTTGGTAATGCCAAGACAGTCAAAAATGACAATTCTTCAAGATTTGGAAAATTCATCCGCATCAACTTCGACAATTCAGGTTATATTGCTGGTGCCAACATTGAAACGTACCTTCTGGAAAAGTCTCGGGCCATTCGTCAGACACATGATGAACGAACATTCCACATTTTCTATCAGTTACTGGCAGGAGCTAACCAACAGCAGAGAAAGGACTTCATCTTGGAAGATCCCAAACACTACAATTTCCTGACCAGAGGAAAGATCCAGGTG…		6541300000	7230900000	7773200000	6706100000	7007800000	1481000000	1231200000	1297000000	1393900000	1363700000	7140100000	6471300000	7149900000	7461600000	7874900000
CL380Contig2	Angiotensin-converting enzyme	AACGGCAAGTGGGAGACCCTGAGTGATCCCTTCGTCAGGAGGCAGTTCAAGTTCATGTCCATCCTCGGCACAGCTGCCCTTTCCAAACAAGACCTCGAGAAGTACAACAGCCTGGTGACGGAGATGTCGACGTTATACAGCACAGCCAAGATCTGCGACTACAAGAACCCCAAAAACTGCAAGCTGGAGCTTGAGCCAGACCTGACGCGCATCCTGAGGTCGAGCCGGGACTACGGGGAGCTGGAGCACGTGTGGAAGATGTGGCGCCATCAGACGGGCCGTAGGATCAGAGATCACTACAAGCTCTTCGTCAAACTGGCTAACAAGGCGGCCAAGCTCAACGGCTTTGACAACATGGGAGACATGTGGCTCTACCCATACGAGTCAGATGTGTTCCGT…		387340000	542220000	585270000	537430000	705680000	128830000	126780000	91183000	137580000	110340000	508030000	583620000	545330000	642930000	738280000
CL3849Contig2	Transcriptional activator protein Pur-alpha	TGTCTCGTCTGCTAGTCTCCCTAGGCTCCCTCCGTTGAAGAGTCGCCCTGTAGCCTGAGGATGCCGCAGAGTTATGAAGCCTCACAATCCGACATGCCAGGATGGCAGCAACAGGTGGGGGAGCAGGAGCTAGCCACGAAGATGCTTCAGATCCAGAGTAAGCGGTTCTACATAGATGTCAAACAAAACAGACGTGGGAGGTTCATGAAGGTGGCGGAGATTGGCGCCGATGGCAGAAGAAACCAAGTGTTCCTTGCCCTTTCTACAGCAGCGGAATTTAGAGATCATCTTTCTCTATTTAGTGACTTTTATGCTAATCTTGGTCCACCAAATCCCGACACGTTACCTGAAGATGGTAAACTCAAGTCAGAGACTATGGTGAAAGACAACAGACGGTAC…		52274000	50481000	65173000	52844000	51839000	18645000	21837000	29288000	24444000	12288000	47989000	58013000	60016000	60677000	83159000
CL384Contig1	Calcium-transporting ATPase sarcoplasmic/endoplasmic reticulum type	CTCCCGTATGTTCATCATGGACAAGGTTGAGGGTAATGATTGTTCTCTTCTTGAATTTGAAGTTACTGGCTCCACCTATGAACCTATTGGTGATGTATACTTGAAAGGTGGTAAAGTTAAGGGATCTGACTTTGAGGGATTGCAAGAACTGTCTACCATTTCCTTTATGTGTAATGACTCTTCCATTGACTTTAATGAATTCAAGAATTTATTTGAGAAGGTTGGTGAGGCAACTGAGACAGCCCTTATTGTCCTTGGTGAGAAGATCAACCCATACAATATGTCTAAAACTGGTTTGGATCGCCGCTCTGCTGCTATTATTGCTAGGCACGATATGGAGACAAAATGGAAGAAAGAATTCACCCTGGAGTTCTCACGTGATCGCAAATCCATGTCTTC…		455950000	475981000	418917000	396824000	239640000	82640000	74459000	73384000	100750000	69332000	358675000	259298000	461167000	493417000	346473000
CL3857Contig2	Poly(U)-specific endoribonuclease homolog	TACCACGACCAGCGCATCCCACCTCTTCTCTTGTGACCAGCGTTAAGGAACTGCCTGCCAGAGGTTAACAAGGACAGACAAGACGAAGGTTGCATATGTATAGTTGCAGGTGAACTGTTCTAGCAAGTGATCATGGAGGGCCAGGTGTTGTGGCTGATACTGTGTGTAGTGGCAGGGAGCAGCTCAAGGAGAAGGTCAGGAAGCAGCAGCGCGACAACCTCCATCTCCACCAATGAACTGCGGCACCTGACGGAGGAGTTACTTACCATAGACACGGGGCTCAGCCAACCGTCTGTCAGCCGTCAGGGCAAGACCTCGGGTAGTTCTACTGGAGACTCAGCCAACCACCCACTGATTGTTAACGTTCCGAGAGCAACAATGGGCAAGCCAACAGTGGAA…		106700000	89049000	112360000	68234000	141550000	23067000	19719000	28786000	31426000	29339000	154770000	101110000	73376000	85660000	172000000
CL3868Contig1	Ras-like GTP-binding protein Rho1	CATTACGCCCCAGACCCCCGAAGGTGTGGCCCAGCAGCCATATTGGATCCCGGCCGCGTCGCCCTGCCCGACAATCTTGAGAATTCATGGCGGCCATACGGAAAAAATTAGTGATAGTCGGGGATGGTGCATGTGGTAAGACATGCCTTCTTATAGTCTTCTCAAAGGACCAGTTTCCAGAGGTCTATGTGCCAACAGTATTTGAAAACTATGTAGCTGACATTGAAGTTGATGGTAAACAGGTGGAGCTTGCTCTATGGGACACAGCAGGTCAAGAGGACTACGACAGACTTCGTCCCCTCTCTTATCCAGACACAGACGTCATACTAATGTGCTTCTCCATTGATTCTCCAGACTCTTTAGAAAATATCCCAGAAAAATGGACTCCAGAAGTCAAAC…		188790000	106120000	113670000	107190000	89813000	15509000	17358000	20292000	14271000	10639000	109590000	94554000	98186000	106730000	101280000
CL3881Contig1	Laminin subunit alpha	AATTTCTGCCAGTGCTGCAAAATTAAAGGAAGATGCTGTTCAGTCCAGTGAAGAAGCAGATGGAGCCATTCTCACCATATCTAATGTTGAAGGGTTGTTAACTGAAGCGGCTGAAGATGCACGTTTGCTAATGAGGAATGTAGCTGAAGGAGAAAAGGCTATAGAACTAGCCCATAAACAAGTTGAGAGAGTGGAGCAGATAGCTCCTGAGATGACTCGGCTTTCTTCTAAACTTCGTGGTCAAAAGGAAAAAATTCAGGCTCTTGGAATTGATGTTGGGAATCGTCTAGAAAAGCTAAGACGCACAATTCAAAAGACACGTGAGTTGTCCAACAAGATTAAAGTTGGTGTATCGTTTCTGCCTAATACTACAATTGAATTAGAAAATCCAGAGGACCT…		1335500000	586330000	415800000	547030000	786590000	18263000	27135000	32671000	36469000	26088000	577170000	1430600000	967590000	350500000	387100000
CL3899Contig1	Unknown	GGCACGAGGATGAAGTGTCTCCAGAGTGTGCTGGTTCTGGTGCTGCTGCTAGCAATGGTAAGCGCCCAGAACACTAACACCACCAACACTAGAATCGGAGGCTTTGCAGGCGGGAGTGGACTTCTTCCAGGACCTGCAATCGGAGGCGGAATAGGTATTCCAGGAGGTGTACTCCTTCCTGGAAGCTTCCAGGGAGGTATCAGTGGTGGAATCATTCATCAATATGGTTTAGACTGCAGTGGAAACAGCCTCAGTCCTCAGACTGGCAACTGTAGATACTACCTCCGTAACCCCGTCAACCGTCGCTACTATTGCACCAGGAATCAAAAACCTGCCTACAAGTGTCCTCCGCTTCGACCCGATTGTCCAGACACCCGCTCCGGGCCGCCCGTCGAGTGC…		99377000	53877000	193570000	109050000	196240000	25234000	18705000	12012000	31642000	28019000	86624000	181280000	118780000	149630000	146400000
CL391Contig2	WAP-type domain	GCGGCCACACCTCACACCCTCACCGTGGTGGGACACGCGGCCACACCTCACATTCTTTGGAGGATGGCAGGAGCGTGTGTGGTGATGATGGTGGTGGCGGTGGTTGGGACGGCCATGGCAGCCACGCCTCGACCCTGCCTCATCCACAGCCCCAAGGTTGATGTTAGAGGCTGCATCAACAGCTGCCAGGCCGAGGACAAGCCGGGCTTCTTCTTCTGCTGCGACAGCAAGGGTACGAACTCTGGGAGGTGTCCCAGGACCCACCTGCAGAAGGAGGAGAGGGAGGTGCTCTGTGACACCAACCAGTTCAACTATCCTGACCACCTCAGCTGCAAGCAAGACTCAGACTGCCACCTGTGGGAGAAGTGCTGCTACCTCCCTGAC		1544400000	1917600000	2946800000	2283600000	3140900000	574810000	458100000	496610000	537710000	491420000	4136100000	3567100000	2322100000	3083100000	4458400000
CL3972Contig1	Sulfatase-modifying factor 1	GATCTTCTTATTGCTGGGTCTCAGAGCAGTTAATCTGTGTCTCAGTAATGAGCAATACAGAACGTCCCAAGATAATAATAACAAGTTTGAAAGTACATCTGAACACGTTGTTAAAGCTGGTCAGCTTAACGATAAGACCCCAGAAGATTCTCTGGACACTAAACCAGGTTACAAATATGGCTCGGGGCGCACCCTGCAGATGGTCGAGATCCCCGGAGGCAGGTTTATAATGGGCAACAACGACTCTATAACCCGTGTTGAGCGGGATATCGCCGCCAAATGGGTAGAGATTGACACCTTCTTTATGGACGTCTATGCTGTATCTAATGCAGAATTTGAACTATTTGTTAAGGCAAACAGCTACACGACAGAGGCTGAAAAGTTTGGCGAATCGATTGG…		345680000	234990000	284730000	280950000	360140000	47126000	20267000	30109000	37990000	39133000	240970000	285430000	439350000	409830000	497070000
CL3978Contig1	Calponin homology domain Plastin-like rotein	TGGAACGGAGTGGCGACGGCTAGTCCGAGTCTGACAAAATGGCTTCGAGGGATAGTACGACATCGTTCACCGACGACCAACTGGAGGAATTGTGTGAAACATTCAATACGATTGATCGAGATGGCAATGGGTTCATTGATATGTCAGAGCTCAAATCTGCTCTCGATATTGTGGGCTTCAAGCTTCCTCAGTGGCAAGTACGTAAGATGATCGAAGACTGGGACAAGAGCACTAACGGACCTGGCAAAGGAAAACTCAGCTTCGACGAGTTCCAGAATATGTGTGCTGGCTTGAAGGCTCAAGACATTGCTAGCTCATTTAAAAAAATGGTGAACAAACGTGAGAACCTGGAAACGCTGGGAGGCATGTCAACGGCATCCTCAGAAGGCACTACCCACT…		1104500000	1196400000	1274600000	1139400000	1108400000	224390000	221330000	277050000	293630000	217600000	1037000000	870860000	1207600000	1258200000	945320000
CL3996Contig1	Peptidyl-prolyl cis-trans isomerase FKBP14	GGCACGGCAGACCGTACACCGCACCCGCTCAGTTAACGTCTATGTCCATTTGATCCCACAATGACTAGACGAGCAGTCCTTTTGTTAGCCTTTGTGGCTCTCGCCTATGCTGGAGAACTAGAGGTGGAACATATAGAGAAAGCAGAGTCCTGTGAGCGGCCGTCCAAGAAGGGTGATATGCTCACCATGCACTACACTGGAACACTTGCTGCCGACGGAAAGAAGTTCGACTCTAGCGTGGACCGGGACCAGGCGTTCACATTCCAGCTGGGCGTGGGCCAGGTGATCAAGGGGTGGGACCAGGGCCTGGAGGATATGTGTGCTGGAGACAAGCGTCGCCTCACCATCCCTCCCGAGCTGGGTTACGGTTCCCGCGGTGCTGGCGAAGTCATTCCCCCA…		397180000	411240000	371730000	364580000	374490000	77344000	71874000	101820000	97079000	73744000	403390000	317050000	391520000	398180000	351760000
CL4064Contig1	Kallikrein-like serin protease	CCAGTGCTGGGTGACCGGGTTCGGGAAGGACGCCTTCGAAGGTGTGGGAGAGTTCCAGCGCATCCTGAAGGAGGTGGACGTGCCCGTACAGGACCCCTTCGTCTGCCAGGAAAGGCTCAGGAGCACTCGCCTCGGGCAGACATTCACTCTAGATAGAAATTCATTCTTGTGCGCTGGAGGTATCGAAGGGAAGGACGCCTGCACGGGTGACGGAGGGGCCCCCTTGGTGTGTAGGCCGGAGAGAGGGCAGTGGACAGTAGCTGGTCTGGTCGCATGGGGTATTGGCTGCGCCACCAGCGAAGTCCCAGGCGTCTACGTCAACATCGCCTCCTACGCTGACTTCATCCGTCGGTACGTCAGAGTGTAGAAGCCCTGGTCTGCCGACTCCTCCCCCGCCCT…		3345200000	3442600000	3392100000	3682100000	3667600000	1363200000	1022500000	888090000	1094500000	1324200000	3930800000	4076400000	3910000000	3659300000	4895700000
CL4181Contig1	Peroxidase	AGGCCCGCGAGTTGCATCCCGACTGTATGCCCATCTTCATCCCTGAGGACGACGCTTTCTTTAACCAGTTTGGCCAGCGTTGTATGGAGTTCGTGAGGTCGATGCCGGCCGTGCGGCCCAAGTGTAACTTTGGGCCCCGGGAGCAGATGAACCAGATTACCTCCTTCATCGACGCTAGCAATGTGTACGGCTCGAGTGTTGAGGAGATGAAGGAGCTAAGGAGCTTCAGTGACGGCCTGCTGAAGGTGGGCACGCCGGGACACCCCCTCCTCCCGCCTCACCCCAAAGAGTGTAAAGACACCTCCGGCAAGATGTTCTGCTTCAAGGCTGGTGACAGCCGGGTGAACGAGCAGCCGGAGCTGGCCGTAATGCACACCATCTGGATGAGGCAGCACAACA…		38579000	75372000	86630000	72430000	82300000	66972000	49280000	75710000	59537000	33957000	86775000	80947000	72218000	110770000	187840000
CL423Contig1	VMO1	ACAGATTTGTCTTCGCGGTGGTCCAGACTAAGTCTTCAGACGAGGTTCTAGCGAGGATGACGAACACTTTCATAATCCTTCTCTGCGTCGCAGGTGTTGTGCTGGGGAAGGACTCCACCATCCGTTCCAACAATGGAGGGCCTTGGGGTGACTGGGGGCCAGAATCTCACTGTCCCCATAACAGCTTTGCCACCGGCTTTGCTCTTAAGGTGGAGCGACCAGTTGGCGATTCGGACGACACGTCCATAAACGGGATCAAGTTGTTCTGCACGTCTGGCAACGACGGCTCCGAGACAGAAGTCACCTCCAACCAGCAGCAGTGGGGCAGCTGGACCGATAGGCGTCAATGCCCCCACGGTCGCTTGACTAGCATGAGGCTGCGAGTTGAGGGGAGGCAAG…		9981800000	13843000000	9834700000	10959000000	16838000000	6750800000	7285800000	13797000000	8770900000	9683000000	2992200000	3149900000	5837500000	6950600000	2231700000
CL4245Contig1	Heterochromatin protein 1	AAAAAGGTCGTGAGACCTCCACCTAAAAAGAAGCCGAGGGTTTTGGCCCCTAGTCCTAAGGGAAAGGCTCAGATACCAATCGTTCCTCAAGAGTACGAGGTTGAAGCAGTTGTGGATCATCGTGTGCGTGGACGCTTCACAGAATACAAAGTTAGATGGAAGGGCTTTGGCCCCATGGATGATTCGTGGTTACCAGAGGCAGAACTGAATTGTGACAATCTTCTGAATAAGTACTTCAAGACTGCTGGCCGCAACTTGGAAGAGTCATTTGAGACCAAAGAGCCTTTAAAGAACAAGACAAACAAGAAGGGAAGTGCAAAGAAGGAGACAAAGACAAAACATAAAGATGAAGAAGAGGATATGGAGGAAGAAGAGCAGGAAGAAGAGGATAATAATACA…		335200000	273280000	228360000	324160000	223740000	54182000	61063000	51956000	60038000	55308000	314670000	283000000	304360000	273490000	205690000
CL429Contig1	Thrombospondin type 3 repeat	TGTGGTCCAGACAGAGACCTGGACGGGTGGCCGGACTACGACCTTGGGTGCGCCGACCCGCGCTGCCGCCAGGACAACTGCGTCTTCACCCCGAACTCTGGCCAAGAGGACTCCGACAACGACAACATCGGCGACGCCTGCGACGTCGACGCCGACAACGACGGCATTCCCAACAGTCCTGATAACTGCCCGCTGGTGCCCAACCCCGACCAGGCCGACACGGACCCCGCCGGCGCCGACAAACAAGGGGACGCCTGCGACAACTGCCCCACCATCCCCAACCTGGACCAGGAAGACAATGACAAGGATGGCATCGGCGATGCTTGTGACCCCGATATGGACAATGATGGTGTCCTCAACCGCCAGGACAACTGCCCGCGAACACCCAACTCAAACCAG…		316800000	294580000	212870000	287480000	287790000	11154000	43369000	17909000	27931000	13284000	158510000	924800000	300220000	117650000	101710000
CL432Contig2	Reticulon	GGAACAGGCGGGGGCATTCGGACTCTACCTCAGACACTGGTCGCTGAACGGTCGGTGGCGGCGGTGTGTTGTGGCTTCTCTGTGTCAAAGTGTTCCCCTACCTTGTGTGCGGTGATTTGCCCTGGATATATTAGCGGAAATGGAGTCTGAATCACCTGTATCGGGAGCCCAGGCCAACGGAGGCTCTAATGTGGAGTGCGACACTTCTGCTGACGCCGCGGGCTCCGGAGCAATCGACCTGCGCTGCATCATAAACCCCATGGTTGACCTGATCTACTGGCGTGATGTGAAGAAGACTTCAGTCGTATTTGGAGCATTCCTAGGGCTGCTGCTCTCTCTAGCCTATGTATCGTTCATTTCTGTACTCTCCTACACTTCGCTGACCGTCCTTACTGTAAC…		125540000	159800000	126160000	130820000	120760000	15632000	21603000	23907000	26958000	16989000	142720000	97783000	134320000	138960000	158540000
CL433Contig1	ATP-dependent RNA helicase Ddx1	CCAGCCCACACCAGCAAAGACGACGCCAGAGGCTCAACCTAAGCCAGGGAAAAAAGTGACAGACCCTCAACCCTCGCCTGCAAAGAAAGTACCGGGACCTCGAGGAGCTGTAGTAAAAGATGAGCCAGAGGATTCTTCAAAGGATGGCTATGAAGATGCACCAGATGATGTGGATATAAAAACTGAACAAGACAATGGTTTAGAAACTGAAGTAAAAGAAGAATTTGATGCTGAAGTTAAACAGGAATATGATACCAAACAAGAGCCTATGGATTGTGAAGAAACTGAAGCAATTAGGCGAGGTGAGAAACGAGCACTTTCACGGTCTCGTTCTCCTGACGCAAAGAGATCTCGCCCAGATGTTGAAGAATTGCGAATTGAAGATGAACCTGAAATGGA…		401180000	426710000	407880000	345070000	329880000	81264000	98527000	78844000	103690000	65700000	312870000	314250000	382980000	387640000	332490000
CL434Contig1	Delta-1-pyrroline-5-carboxylate dehydrogenase, mitochondrial	CCTGCCGCCAGCTCCATCACCACCATGCTCGCCTCCGCCAGGATTTCTCTTCCTTGCACCATCCTCAGGCTTCATGCTAGAGCTGTTTCAACTATTGTAAAAGATCTCCAGATTACTGACTTCTCTGTGGAGAATGAGCCTCTTATGGGTTACCTGCCAGGTAGCCGTGAACGCACTGAACTTGAGGCTGCCATTGCTAAACATGAGTCCCAGGTAGTAGACGTGCCTATCATGATTGGGGACCAGGAGTACCGCACAGATCTAGTCCAGCACCAAGTGATGCCCCATAAACATTCCCACAAGTTAGCCAAGTTCTACTATGCAACATCAGAGCTTGTACAGAAAGCCATCAACACTGCGATGGCAGCAAGAGTAAACTGGGAGCGCGTTCCCCTGAAT…		120620000	180700000	115150000	107360000	153360000	105120000	108070000	75847000	105750000	91198000	130560000	104000000	111180000	90067000	168500000
CL4354Contig1	MBL	GGTTCCATGGGAAGCCGGGAGGGATTAGTGGATTTGGTGGTGCAGGGGGAGTCGGTGGATTTGGCGGGGCAGGAGGAGTTGGTGGTGCAGGAGGATTTGGTGGTGCTGGAGCGGGAGGAGTCGGTGGATTGGTTGGTACTGGAGGCGGTGGACAGGCACAGGAGCAGCCTCTCTCAACCAAGTTCTGTCCGGCGTACATCAGTCCCCAGGTTCACGTATCTCTGGGTGGAAGCAACTACCACTTCTCCTGGTGCGTTGACGGTGGGCAGAAGTACGTGTGGCAGCAAGCCAACAGTTACTGCAAGCAGCTGGGACCTGGGTGGGGCGCTGTGAGCATAGAGTCCCCGACTGAGAACCAGTTCATCTCCACCATCATCGACAAGCACAGCCTACCATACA…		4713300000	5486200000	9376000000	8694400000	7789200000	4009900000	2760700000	3133300000	2515000000	3366300000	8006200000	8549000000	9212600000	5282900000	9974900000
CL4490Contig1	Laminin EGF-like (Domains III and V)	AATTGATATGACTGCAGAGTTCATTAAGCTGTGTGGACAAGATAACTTCAATATTGAAGCTAATGCTACAGGTTTCTGCAAAGATGCAGCATTTGAACTGACAATGGAATACAACAGTGGAGCCTTACCTTGCCAGTGTGACTTTTATGGATCTGTTAGCTTTGAATGTGAGAGTTTTGGTGGACAGTGCCCATGTCATCCAAATGTTATTGGTCGCAAGTGCAATCGCTGCACGACAGGATTTTTTGGCTTTCCTGACTGTCAACCTTGTAACTGCCCATCTACAGCACTCTGTGATCCCATCAATGGTGAATGTATTTGCCCACCTCGTGTGGAGGGCGATCGTTGTGAACGTTGTGCGCCTTATACTTATGGGTTTGATCCTATTATTGGGTGTGA…		478290000	309060000	197980000	296710000	258920000	14581000	18569000	20816000	26933000	10201000	291050000	675420000	317870000	173550000	143750000
CL4621Contig1	Laminin subunit beta-1	GAGACATACGGGACCCTGAGATATGCCAGCCCTGCAACTGTGAAGCCCGTGGTTCAATAGACAATGCCATATGTGATTCTCGCACTGATATTTCTGGTGGCCTACTTGCTGGCAGGTGCCACTGTAAAGTATATGTTGATGGCCTCAAGTGTGACCGCTGTAAGGCTGGCTACTGGAACTTCTCAGCTGAAAACCCAGAGGGATGTCAGGCCTGCTCATGTGATATCCTTGGAACTGTTAATAATCTGGGCTGCAATGTCCTGACGGGCGAATGTTCCTGTAAGCGTTTTGTTACTGGTCGAGACTGTAACCAGTGCTTGCCTCAACATTATGGCCTCTCGGAGCACCCAGATGGCTGCCAGCCCTGCAGTTGTGATCGTGGTGGTGCAATGGACAACA…		595810000	335680000	258850000	360250000	332170000	15298000	23330000	22540000	22487000	14721000	310200000	962300000	452270000	251290000	165860000
CL466Contig1	WAP-domain protein	GGCACGAGGCGACCTCATCAGCTCACCTGCGCCTCCAGCACTTCCTCTCACTAAACATGCTGCGTGTACTGATGATGTCGCTGCTGGTGGTGGCGGCGCTCGGCCACATCTCCCCGCCCCGGCCGGAGGGCTGCAACTACTACTGCAAGAAGCCTGAAGGTCCTAACAAGGGCTCTAACTACTGCTGCGGCCCGGAGTACATCCCGCTGAAGCGGGAAGAGAAGCACGCTGGTAATTGCCCGCCTCCTCTCAAGGAATGCACAAGGTTCCCAAGACCACCTCAGGTGTGCCCCCATGATGGACATTGTCCCTACAACCAGAAGTGTTGCTTCGACACCTGTCTCGACATCCACACCTGCAAGCCAGCTCACTTCTATATTAACTAGCTTGAGCGGGCGA…		19546000000	26824000000	44437000000	36774000000	47786000000	7701300000	6669700000	8346800000	6660800000	6483400000	55982000000	49152000000	36013000000	52967000000	47659000000
CL4752Contig1	Peroxiredoxin	CGCCCCGGCCGTTGGACCGCTCACATCGTCTCCTTTCACATCGTTATTTCCTCCCGGCCTCACAGCAAAGTATAATAATGAGTAACCAAGTACCTGCTATTGGCAAGCCTGCACCAGTCTTCAAGGGTACTGCAGTTGTGGATGGAGCTTTCAAAGAAATTTCATTGGAAGACTATGCAGGCAAATATGTTGTCTTGTTCTTCTATCCACTTGACTTCACCTTCGTCTGCCCCACAGAAATCATTGCATTCTCGGATAGAGTAGAAGAATTCCGTAATATTGGCTGTGAAGTAGTGGCGTGCTCGACAGATTCAATTTTCTCTCACCTAGCATGGGTCAACACTCCTCGCAAGGAAGGTGGATTGGGAGGTTTGAACATTCCTCTCTTAGCTGACAAAT…		185850000	210490000	173570000	155330000	165030000	29449000	32485000	33397000	35376000	41238000	125880000	137970000	145310000	129850000	205020000
CL4753Contig1	Fructose-bisphosphate aldolase	TCTTGGTCACACTGAAGAGAACCGCCGCCAGTACCGCCAGCTGCTCTTCACTTCAGATAAAGAACTGGGCAACAACATCTCTGGCGTGATCCTCTTTCACGAGACACTCTACCAGAAGTCTGATGATGGACGCCCTTTTGTCGACCTCATCAAAGAGTTGGGCATCATCCCGGGAATAAAGGTGGACAAGGGTGTGGTGCCACTGATGGGATCAGAGGGGGAGAGCACTACCCAAGGCCTTGATGACCTGGCCAAGCGGTGTGCTCAATACAAGGCTGATGGCTGTGAGTTTGCCAAGTGGCGCTGTGTCCTAAAGGTTGGTCAAAACACCCCAAGCTACCTTGGTATGCTGGAGAATGCCAACGTTTTGGCTCGCTATGCTTCAATTTGTCAAATGAA…		341390000	320090000	414360000	337910000	349800000	81565000	84744000	68175000	102770000	77617000	317710000	267670000	351780000	401490000	358360000
CL4821Contig1	Ras suppressor protein 1	GATACTCGCAGACGGACTCAAACGCCCTTTAGGAAGTGCTTCCAGTTACTGAGAGAGTGTCTCGGGGAGGAGCGAGTGCCACAAGATGTCTAAGTCAGTGAAGAAGGTGTTGGAGGAGGCCCGGGAGACAGGGAACCCCGAGCTGGACCTTCAGGATAAGCAGATTACGTCCCTTGAGGAGATCCCTGGCTTGTTAACCTTGGAGAACATCACCCGACTCTCTCTGCCACACAACCGCCTCACCAGGGTGCCTCCTGCTATTGCTAATCTCATCAGTTTGGAAATTCTGAACCTCTTCAACAACGTCATTGAGGAGCTACCGACCTCAATCTCTTCTCTCAACAAACTCCGCATTCTCAATGTTGGAATGAACCGCTTGGATGCACTTCCTCGAGGTTT…		106380000	139690000	135220000	112270000	148090000	35097000	55161000	39557000	53078000	37235000	83348000	34371000	89980000	138820000	149680000
CL4958Contig1	Alcohol dehydrogenase class-3	CGAGCCAGAACACAAGTCTAGGCGAAATGGCAGCAACCAAGGGCCAGGTTATAAAATGTAAAGCAGCTGTTGCGTGGGAAAAGGAGAAACCACTGACTTTGGAGGATGTAGAGGTTGCGCCTCCAAAAGCTGGGGAAGTCCGTATAAAGATATTGGCAACTGGAGTTTGTCATACTGATGCTTACACTCTGGATGGTCATGATCCCGAGGGAATATTCCCAGTCATCCTTGGACATGAGGGAGGTGGTATTGTGGAAAGCGTTGGCGAGGGAGTCACCTCGGTGAAAGAAGGTGATCACGTTATTCCCTTGTACATACCTCAGTGTCGTGAATGCAAGTTCTGCAAGTCTCCAAAAACAAATTTGTGCGGCAAAATCAGAGCAACGCAAGGCAAGGGTG…		159680000	158640000	119850000	150210000	133130000	24422000	27186000	23661000	29084000	19546000	133190000	95472000	127690000	147630000	86077000
CL5327Contig1	Protein disulfide-isomerase A4	CAAATACACTATGGAACCTGAGGATGACTTCAGCTCTGAAGTTCTTAGTGATTTTGTTGAACAACTTAAAACTGGGAAGCTAACTCCTTACCTGAAATCTCAACCGGTTCCTAAGCGGCAAGACAGTCCTGTACGTGTAGTTGTAGCTAAAAGTTTCAAAGAGGAAGTGATGCTGACGAAAAAGGATGTACTCCTAGAGTTCTATGCTCCCTGGTGCGGCCATTGTAAGAACCTGGAACCAGCATACAAAAAATTAGCTAAACAGTTATCGAAGACTAATCCAGATGTTGTGGTTGCGAAGATGGATGCAACGGCTAATGATGTACATCCCTTGTTCAAAGTTGAAGGGTTTCCAACAATCTACTTTCTGAAGGCAAATGAGAAGGATAATCCCATACC…		69972000	56919000	41755000	52747000	31099000	6215500	8592400	8645300	10169000	20705000	50437000	40704000	51203000	68516000	68290000
CL536Contig1	Serpin-type Leukocyte elastase inhibitor	GGTCTCACCCCAACAATCGTCTCGACACCTTCACTTGTGCTGCTGCTCTTGTTGTCTTCTGGTGTGTTTCTTCCCTCGCTCCAGGTCCACTACAGTATTGTTGAGAATGAGGCAAGTGTGGTGTGCAGTGGTGTTGGTGGTGACGCTGGTGAGTGTGGTGAGGCCGCAGTGTATCTCCGACAACGACAACCTGGCCCTGCCCTCCTCCCCTGACCTGGCCCACACCACCCCCTTCAGCTTGGACCTCTTCAAGCAGCTCAACCCGCCCGCCACCACAGCAAACTTCTTCTTCTCCCCCTTCAGCATCTGGAACGCCCTCGTCCTGGCCTACTTCGGGTCGGCTGGCAGGACCCGTCAACAGCTGCAGGACACTCTGGGTCTCAGTGACCCTTCAAACAC…		2892300000	3772300000	2603300000	1969300000	3885400000	1005600000	777180000	2157000000	1167200000	1186300000	729630000	1397500000	1101400000	1801200000	1032700000
CL560Contig1	26S protease regulatory subunit	ACAAACATGACTGCCGAGCGGGATCAATGTCTCTCAGATTATCGTCGGAGGCTGATAGAACACCGCGAGGTTGACTCCAAGTTGAGGAAATTGAGGGAAGAGAAGAAGGAGCTTGACAAGCAGCACCATAACAGTAAAAATGACCTGAAGGCCCTGCAGAGTGTAGGCCAGATTGTTGGGGAAGTACTGAAGCAGCTCACTGAAGAAAAGTTCATTGTGAAAGCTACAAATGGACCTCGCTATGTTGTGGGCTGTAGACGCCAGCTTGACAAGGGGAAACTTAAGTCTGGTACACGAGTGGCACTGGATATGACAACTCTGACGATCATGAGGTACCTGCCACGTGAAGTTGACCCTCTTGTGTACAACATGAGCCATGAAGATCCCGGTGACGTCACT…		31803000	41431000	38281000	36654000	33980000	8469700	9430400	16370000	15778000	9694100	30543000	36217000	44225000	34504000	46146000
CL567Contig1	Laminin subunit alpha	AAATTCGATTGACTGAACACAATTTCAGAACAATTTCAGGTTTACCAGTGCAGCGAGATCAGTTCATGATGCTGCTTTATGGACTTGAAGCTATTTTCATTCGAGCCAATTACTGGACTAATTCAATTGAAGCCAGGTTGTTTAATACAAGCATTGATATTCCTACTGGTAATTGGGTTGGCCCAAGTTCAAGGCCAGCACACTCTGTGGAACGCTGCCAGTGCCCAGTTAATTATGAAGGTTCATCATGTGAAGATTGTGCCCAAGGATATTACCGTGTTCAGCGTGGACCCTATGGTGGATACTGTGTCCCATGTCAGTGCAATGGTCATGCTGACGTGTGTGATAAGCACACAGGCAAATGCTTGAACTGCCTCCATAATACAGTTGGTGACCATT…		2720900000	1721800000	1129400000	1520700000	1500700000	49951000	70286000	85507000	108340000	56496000	1348900000	3472100000	1995000000	829780000	760160000
CL5704Contig1	Superoxide dismutase [Cu-Zn]	GACGTGGTATTTGGCTACTAATTGTGTTCTCGCCCCATCAGCATTTGTCGGTGTGATAAGGTCCTTATAGCAGCAGAGAGAAGAAGCAGCAGTAGCAGTTATGGGGAAGTGTGTAGCCTACGTTGCAGCAGCAGTGGTGTGCATCGGCATAGGAGCCCTGGTGGCTGGTTTGGCCGTGTGGTACACCCACCCACAGATGCCTCAGGACCCCCCCAACGAGAGCCGGATGGCGATGTGTGTGTTGTCAGGGACGATGAAAGGCAGGAATGTGAACGGCACTCTAACTCTGAAGCAGAACGGTCCCAGGATCTTCATCCACATCACAGGCAATGTCTCCGGTTTGTCAGTGGGGCCCCACGGCTTCCATATACACGAGTTCGGTGTGGATGGAGCCAACGC…		321940000	257640000	249220000	231390000	249840000	106330000	101150000	98045000	95810000	119440000	255690000	168000000	227220000	216730000	209380000
CL577Contig1	F-actin-capping protein subunit beta	TCCTCAGACTGCATGTGCTCTGGCACCAAGCCGATAGCAGCCGCCCGACGGGGAAGATATTCTTATTTTTAGTTTAAAGTTAGCTGTGATAAGAGAGTATCATGATGGAGCAGCAGTTAGATTGTGCGCTGGACCTGATGCGCAGGCTGCCTCCTCAGCAAATAGAGCGTAACCTGAGTGACTTAATTGACTTGGTGCCATCATTGTGTGAAGAACTTTTGTCATCTGTTGATCAGCCTCTTAAGATAGCACGAGACAAGAACAGTGGGAAAGATTACCTACTTTGTGACTACAACAGAGATGGGGATTCCTATAGGTCACCGTGGAGCAACACCTATGACCCGCCTTTAGAAGATGGAGCTATGCCTAGTGATAGGCTACGTAAATTAGAATTAGATG…		131440000	140150000	156020000	133880000	132700000	26252000	28425000	27213000	35277000	20421000	120080000	93128000	113750000	151210000	153090000
CL5846Contig1	Protein DEK	ACCCGCCATTTCTCTCGCCAGTCGATTATATACAGGTTACGGAGCCTCTAGCAGCCAGCCATGTCTGACGACGAGACCAAACAGCCAGTGGAGGAGACAACAGATGCTGAGAAGAAGAAAGATGAGGAAGATGTTAAAGAGGAGGAAGAGGAGCCCGAGGAACCTAAAACTAAAGATAAAGAGGAAAATTTAGAAGAAGATAAAGAGGTAGAAACTAAAGAAGAAAAGGCAAATGAAGATGAACCAAAGAAAGAAGAGGAAAATGATGATGAAGACGAGGAGGATGAGGAAGAGGAGGAAGCGGACAGAAAACCCAAAAAAGAAGTAACCACAACACCCAAAAAAGAAAAAGATAGTGAAGTTCCCTTATACGATCAGCCACTGGAGATGAGTGGCAAG…		381760000	460570000	419450000	412150000	410030000	204390000	224170000	213440000	234660000	183940000	410640000	354710000	405960000	441970000	450800000
CL5870Contig1	Receptor expression-enhancing protein 5	AGAGCAGCAGCGGACGGTGTGAGGCACAGACCTGCGCCCTCCTCACTCACTCTCTCTCTCTCACTCCTCACACCATGGCTGCCAACATCCACTACTACAGGCAGCAGGCCATCAAGATCCTCTACCAGGACAACAAGCTCTCTGACCTGCTGGCCAAGGTGGAGGTCAAGACGCAGGTCAAGCGGGAGTATGTGGCTCTAGGTGGCATCATTCTTGTGAGCTTGTACCTGGTGTTTGGTTATGGTGCCCAACTCATCTGTAATGTGATTGGTTTCATCTACCCGGCCTACTGCAGCATAAAGGCTCTGGAGTCGCCCAAGAAGGAGGATGACACCCGTTGGCTGACCTACTGGGTTGTTTTTGCCTTGTTTTCGGTGTGCGAGTTTTTCTCCGATCTGC…		149460000	183440000	166830000	141370000	146040000	31460000	23164000	26911000	11899000	16303000	159270000	131680000	141550000	215600000	160690000
CL5871Contig1	Calponin domain Transgelin-2	CCCCAGATCTTCAGTGTGTATGCACGCAGTGTTATACTCTCTCCTCCCACTACTACACTATGAGCCGTGCTACTAAGTCGGGACTTGCCGCCGAGGCTCAGTCCAAGGTTGAGGCAAAATACAATGAGGAGCAGGCTGCAGAGTGCTTGGAATGGATTGCTACCATTACAGGGCAAGATTTTGACAAGTCAGGAGCTGCAGACAATTTCTATGAAGTTCTCAAGGATGGGCAAATGCTTTGCGAAGTAATTAATGCCCTGAAGCCTGGACAAATAAAGAAGATTCAGAAATCCTCCATGGCATTCAAGTGCATGGAAAATATAAACCAGTTTGTGGACGGTGCCAAGGCTTGTGGCGTGCCTTCGCAAGAAACATTCCAGACTGTTGACCTTTGGGAGC…		1565700000	1200700000	1534800000	1443800000	1020000000	213030000	201810000	171000000	222470000	171570000	1397700000	1323700000	1402400000	1464200000	1956000000
CL587Contig1	Snake-like serin protease	AGGTGGAGGACACCTTCTGCGGGGCGACGCCCATCTCCGACAGGTTCCTCGTGACGGCGGCCTACTGCGTCTTCGACCCCGACCACCCGCTCAGCTCTGTCAGGCTCGGAGAACTGGACTTCTCAAAGGACAACGAGACGAACTCTCGCCCAAGAGACTATACAATTGAAGCCATATACGTCCATCCTAATTATGACCAGACCTCGCCTGTGCGGTACAACGATATAGCTCTGCTGCAGACAACAGAGAAGATTGAGTTCAACGAGTTTGTGTTCCCATACTGCGTGTCCAGCCAACGCCCCGCCGCCAACGCCTGGGTCACTGGCTCGGGCTTCGGACTCGTTAATGAAACACATCAGTCCCCCATCCTACAAGAGGTGGATCTACAGGTCATGACTC…		1733100000	1846100000	1973100000	1579900000	2083890000	943527000	905211000	907936800	1120589400	871653000	1356700000	1881900000	1742400000	1316400000	2048900000
CL5880Contig1	cAMP-dependent protein kinase regulatory subunit	ATGGCTGCCCTGCAGAAAGCCATTGGAAAGAATGTACTCTTTGCCCATTTGGACGAAAATGAGAAGTCGGATATCTTTGATGCCATGTTTCCTGTTAATGCCCTTCCTGGAGAAGTCATCATACAACAGGGAGATGAGGGTGACAATTTCTACATTATGGATCAGGGAGAAGTTGAGATTTTTGTGAATGGTGAACATGTGACTAGTATTGCTGATGGTGGGAGCTTTGGGGAGTTGGCTCTCATATATGGCACTCCAAGACAAGCAACAGTGAAGGCCAAGACAGATACCAAGCTCTGGGGTATAGATAGAGATTCTTACAGACGCATTCTCATGGGCTCCACTATAAGGAAACGGAAAATGTACGAAGAATTCCTATCTAAAGTATCAATCCTCGAA…		128810000	136220000	89574000	117950000	103680000	31125000	30666000	33306000	33134000	40585000	100560000	93788000	139440000	163190000	96836000
CL591Contig1	Dolichyl-diphosphooligosaccharide--protein glycosyltransferase subunit 1B	GTAGTGGCGCTGTGTGTCTTAAACCGCTCACCACCACGCAAGATGGAGGGTCTCGTGCAGCTGCTGGTGTTGGGGCTGGTACTGGCCACGGCCGCCGCCTCACACGACACCATCAACAGGGATCTGGTCAACAAGAAGGTGGACAGGAAGCTGGACATATCCTCCCAGCTGGTCAAAATCAACAACAAAATAACGTTGGAAAACAGCGGGTCTGGAGCTGTCAGGTCGTTCCTTTTTGCCTTCACTGGGGCAGAAAAGGATAACTTATCCTATTTTAATGCTCAGTCGGGTGGCACAGTCCTCAAAGTCGGAGAGACTAGTGTTCAAGAGCATCGGGATTTTGCCTTTTTTAAGGTTGAGTTAAAGGACGCACTCCAGCCAGGCAAAACTGTCAATGTT…		141010000	144570000	137700000	137820000	138560000	63319000	60764000	48989000	66493000	46587000	112660000	95679000	155300000	149020000	146900000
CL594Contig1	Chitin-binding protein	GCCGCCAGATCTGGCAGCGACAACATCGGGTAGCTCTGTAGCGTGATCTCCCGCCCCTGCCAGACTCAAGCACGCGCTTCTCACACCGCCTCTCTTAAGATCAGGGATTCGAGACTTAAGATAAAAAGATTGAAACACATCGAAGAGAATCTCAAACAAAAGGGGATTTAAGCTCACAGAAGAGACTATCATTCACTTCAGCAGCCATGATTTTCTCAATGTTTTTGACGCTGTTCCTCGTATCCCAGGCTATGGGACACATGTCGCTGCAGGAGCCGCCAGCCAGGAACGTCATGTGGAGGATGGGCTTCAACAACCTGCCGGCCCACGCTGACGACGACTACCTCATCTGCCACGAGAAGGACGCCCGTAACAAGTGTCCCCCCTGCGGTGACAGTG…		4060800000	4733900000	5581400000	4573700000	4372600000	1529800000	1081000000	1273900000	1375700000	1301300000	6032200000	7913300000	8817800000	5754300000	7805400000
CL5990Contig1	HSP 90	TATGAAAACTTTTCAAAGAACATTAAGCTGGGCATCCATGAGGATTCGACAAACCGCAAAAAACTGGCAGAGTTTTTGCGCTATCACACTTCTGCTTCAGGTGATGACATATGTTCACTGAAGGACTATGCGTCTCGCATGAAGGAGAACCAAAAACACATTTACTACATCACTGGCGAGACTCGTGAGCAGGTGCACAACTCTGCTTTTGTAGAGAGGGTTAAGAAACGTGGTTTTGAGGTAATCTACATGACCGAGCCTATTGACGAGTACTGTGTACAACAACTTAAAGAATATGACGGGAAACAACTGGTGTCTGTTACAAAGGAAGGGCTGGAATTTCCAGAAGATGAGGAGGACAAAAAGAAGTTTGAAGAACAGAAATCAAAGCTGGAGAAC…		519480000	483750000	484580000	474430000	547520000	55731000	53230000	38938000	80895000	50046000	497770000	477690000	439550000	538610000	479090000
CL6002Contig1	Unknown	GTACGGCTGGAAGAGGCGAAAACGGTAGAGACTATAGAAGAGGTGGCAGAGAAAGCCACAGCTCCTAATGGCGATGCTACAGCGGACCAGACACACATTGAGGCTAAGGCTGAAGAACAGAATGAAGAAGTAAAGAAGGAAGAAGCTGCTGCAGCTCCAGTAGCAGAAGAGAAGCAGGAAGAGGTGGCAACCATCCAGGAGGAGAAGAAAGAGGAAGCTGCAGCAGCTGCGCCAGTGGAAGCGGCGCCGAAGGAGGAAGAGGTGGTGGTAGCAGCAGCGCCGGTCCAGGAGGAACAAAAAGAGGAAGCCCTGGCTGTGGAAGAGACTGCACAGACAGTGGAGGAACCCAAGGCCCCTGTAGAGGAAGTTCCTGCCCCAGCTGAAGTTAAGGAAGAAATT…		879990000	1034300000	1310100000	1532700000	1477400000	95546000	76178000	111820000	61881000	92962000	1253600000	775840000	858460000	1757900000	1215800000
CL606Contig1	Transglutaminase	TTCCGGTGCCCAGGTGAACCAGTGTGTGTCCGTCCTTCATAGAGGTGGGTGTTGGTCGCTCTCTGACATGGCTGTCTTTGAACGTATAGAGAACTTCTTCGATAACCTCTCTGACCGGTTTCGGCGGGAATTTCATGACAACCGCAGGGAGGAAAAAGCTTTAGAGAACGAGATTGAGGCTACCCACGCCGAGACCAGTAATGCAGAACCTGTCACTAAGGTGAAGATAGTGTCAGTGGACTTCCAGGCCAAGCTCAACGCTGAAAAGCACCACTGTGAGAAGTACAAGCTGGTGGACATCAAGGAGGGCACCCCCATCATTCGTAGGAGCGGCTCCTTCTCCATCGTCGTCGAGTTCAACAAGGAGATCGACCTCAAGAAACAGGAACAGCTTACTCT…		38523000000	29739000000	47551000000	33283000000	39718000000	8667300000	9201600000	10458000000	9157600000	8022900000	36105000000	26923000000	38916000000	39100000000	52047000000
CL618Contig1	Unknown	GGCGTGGGAGAGGCACCAGCAGGAAGGGACGAGAGGCAGGACTCTGCAAAACAGCCCGGCCTTTAGGGAGTGCCACTGGTGCTGCTCCAGGATGGCACCTGTAGTAAGGGCCTCTTGGGCCTCGCTGCTCGTCGTGGCCGTTTTCTCCGCCTTCACCAACGCTCAGTCCTCTGTCCAATGTACGGACAAGGACGCCTTGTGCAAGACACTGTCTGCACGCGGCAACTGCAGCAGCCACCCGAAGGAAATGCTGCTCCTCTGTCCAGTCTCTTGCAACTTCTGCAAAGTTCAGCGCCGCACCATCGCCAATCCAGACTTTGCATGTGGCTTGCCAGTCAGCCCCAAGACTGTTCCAAGTATCCCCAGAAGATCTACCTTTCCTAGCAACACCTGGAGACA…		525460000	585700000	650250000	490980000	564860000	250730000	247420000	235470000	249510000	210660000	377410000	543450000	506540000	451210000	590710000
CL61Contig2	Transitional endoplasmic reticulum ATPase	GGCATCTACTCGTCCCGGTCCCACGTTAGCCTCTGATTAAAACTCTTATACGCCATGGCCGAACAGGAAGACTTAGCAACAGCTATACTGAAGGAGAAGAAAAAACCAAACCGCCTCATTGTGGAAGATGCTGTCAATGATGACAACTCTGTGGTGGCACTCAGCCAGGCCAAGATGGATGAGCTCCAACTCTTCCGAGGTGACACAGTGCTCATCAAAGGCAAGAAGCGCAAGCAGACAGTCTGCATTGTGCTCTCGGACGATACCATGTCTGATGATAAAGTTCGCATGAACCGTGTGGTGAGAAACAATCTACGCATTCGTTTGGGTGATATTGTGGCCATTCAACCATGCCCCGATGTGAAGTACGGGAAGCGTATTCATGTTCTGCCCATTGAC…		422400000	493560000	411360000	409360000	458120000	120000000	131460000	114290000	162650000	103040000	452300000	431220000	386530000	417140000	427000000
CL6204Contig1	Ras-related protein Rab-3	AGCAGTCACGAGCAAGGCTAGAGGTTGGTATTATTGATATTCCCGTGCACTGGTGTTCTCTGCCTGCTCTGAAACACTGTGAACATCTTGCGTAATTCCTGGAGAAGCCCTTAACACACCCACAGCGACACAGATGGCAGTGTCACAAGACAACCGCTGGCAGAAAGATGCCGCCGACCAGAACTTCGACTACATGTTTAAACTTCTCATCATCGGCAACTCCTCGGTGGGTAAGACCTCATTCCTCTTCCGCTACGCTGACGACTCCTTCACCTCCGCCTTCGTCAGTACCGTCGGCATAGACTTCAAGGTCAAGACGGTCTTCAGGAACGACAAAAGAGTGAAGCTGCAGATCTGGGACACGGCCGGACAGGAGCGGTACCGGACCATCACTACAGC…		312330000	243010000	303880000	292630000	257020000	47196000	30626000	36912000	48605000	34753000	305600000	225630000	253710000	237080000	350080000
CL6233Contig1	SAP domain-containing ribonucleoprotein	AGTACGAGATGAGGCAGCTCTTTTGGAACAGCCCGAGAAGAAGAAAATAAGCCTGAAACGGTCCGAGCCACCGATACCAGCACCTCCCGCCCCAGTAGTTGAACCGGAGACTGAGAATGACCCTCCAGCTAGCCAGGAAGGAGAAAAAGGGCAGGAAGAGGGCGCACCAGCCAAGAAAATCATCAAACTTGACAGTGGTACCGAAAAAAATGCAATTGAAACAAGAGCCGAGAGGTTTGGCATTCCAATGACGGAGGAAGCAAGAAGGCTAGCCCGTGCAGCTCGCTTTGGGACTGCTACTAATGGGGCTACAGTCAATAAGAAACCAGCCAAGCTTTCTATGGAGACAGGGGGTACAGATGTACTAAAGCTCAAGGCTCGTGCTGAAAGATTTGGAGA…		332170000	419720000	452420000	399010000	331330000	130100000	143710000	208290000	180140000	140360000	362650000	353690000	445180000	528930000	541150000
CL6241Contig1	Lipocalin / cytosolic fatty-acid binding protein family	ATCAGTTCTGTGTCAGCCCGCGCACCACACACACTCTACCTCTCTCGCCTCACATCCACAAGTAGACAAGATGGTTAAGATTGAGGGAAAGTACAAGATGGAATCGTCAGAGAACTTCGACGAGTTCATGAAGGCCTTGGGCGTGGGTCTAGTGATGCGGAAGATGGGCAATGCAGCCACTCCAACAGTAGAAATTAGCTTGGAAGATGACACTTACACCATGAAGACAGTCACCACCTTCAAGACCACAGAGATAAAGTTCAAACTGGGTGAAGAGTTTGAAGAGACTACTGCTGATGGACGAAATGTAAAGTCTACTATCTCGCTTGAAGGGAACAAAATGACTCATAATCAGAAAGGAGATGAAGAGAAAAAAGAAAAGAGCTCTATTCTCACCCG…		179870000	144510000	211120000	159850000	160190000	40310000	32627000	39380000	43184000	42084000	139880000	172840000	167720000	201440000	165670000
CL625Contig1	Cytosolic 10-formyltetrahydrofolate dehydrogenase	TGCCACCAGAAGCGACTGGGAGCCACGGACGTCACGGTTCAACACACGCACAGAACAGAGCTTGCTAGACAGAATGAGGGTTGCTATCATCGGACAGTCGACATTTGCGGGGGAAGTGTACAAGCAGTTGATGAAAGATGGACACAAAATCGTGGGAGTGTTCACAATCCCTGACCAGGGCAACCGAGAAGATCCCCTTGCAACAATGGCATCATCTGATGGTGTTAAAGTTTTCAAATTTAAGTCTTGGAGAAAGAAAGGTGTAGCTCTTCCAGAAGTGCTCGAACAATACTTGTCAGTGGACCCTGAACTGAACGTGATGCCATTCTGCAGCCAGTTTATTCCTATGGAGGTAATCAACCATCCCAAGAACAAATCAATTTGCTACCACCCATCCAT…		88616000	78044000	110860000	102040000	40355000	15161000	14749000	21282000	15932000	12759000	75712000	57549000	174570000	96698000	96683000
CL6451Contig1	Glucosamine-6-phosphate isomerase	CCAGCTCATAACACTCCTCGCCTCGCACTCCTCACAAGATGCGTCTAGTGATTCTTGACGACGGTGAAAGGGTTGCAGAATGGGCAGCACGTTATATCATAAAGAGGATCAATGACTTCAAGCCCGGCCCAGATAAGTTCTTCGTTTTGGGCTTGCCCACAGGCAGCACTCCACTTGGAACATACAAAAAGTTAGTACAGTATCACAAAGCCGGCAAAATCTCGTTCAAATATGTCAAGACCTTCAATATGGATGAATATGTTGGTATTCCCCGGGACCACTCTCAGAGCTACCACACGTTCATGTGGCAGAACTTCTTTAAGCACATTGACATTGACCCAGCCAATGCTCATGTCCTCGATGGTAACTCACCAGACTTGGAGCAAGAGTGCCAGAGTT…		111230000	117610000	132660000	128670000	135250000	11207000	14150000	12193000	19585000	13150000	93297000	96291000	138770000	119340000	149430000
CL6503Contig1	Proteasome subunit alpha type-5	AAACACCGGCCAATACACAAGTCATCTCAAGACTCCCGCTTGTCACTCCTCAAAGATGTTTTTAACCCGCAGTGAGTATGACCGTGGAGTCAACACATTTTCTCCAGAAGGTCGTCTGTTTCAGGTTGAATATGCTATTGAGGCAATAAAGTTGGGTTCTACTGCCATTGGTATCCAAACAAGTGAGGGTGTTGTCTTGGCTGTAGAAAAGAGGATCACGTCACCTCTCATGATCCCCAGCACTATAGAAAAAATTGTGGAGATCGACAGACACATTGGTTGTGCCGTATCAGGGTTGGTGGCAGATTCTCGAACATTAGTTGATCACGCAAGAGTTGAATGTGCCAATCACTGGTTTGTGTACAATGAGAACATGAAGGTGGAATCAGTTGCTCAGGC…		96816000	116190000	94281000	81605000	74575000	48269000	51037000	36596000	62515000	41395000	82767000	63852000	97189000	126420000	121400000
CL651Contig1	Serine protease, proclotting enzyme-like	TCGGTGATACCACTACAGCCTCCACCACTACAACATCCCCCACTACAACTTTACCCATAACCACGGAGCTGCCAACCACGACAGTAGTGTCCCCAGTAACCATCGTGGACACCCGACAAGACAAGACAGATGAGGCTACCACAACAACAGAGCCTACCACCACTCCGCCACCTCCCACTGGATTAAAACTTCTGTCGCTGACCACCTGTGGGATAACCAGTGTCAATGTTCTTAGGATAGTAGGAGGAACACCTCCTCCAAAAGGTTTGTACCCGTGGCTGGCCGCTCTGGGGTACGCAGACGGTCAGGGTAAGATTGAGTTCCTGTGCGGTGCTGCCTTGCTCACTCACCAACACGTCGTCACAGCAGCTCATTGTGTCAGGAACCGAAGCGATCTGA…		136880000	173910000	197920000	171660000	214200000	40269000	53795000	37189000	55614000	42885000	188690000	219690000	218430000	186210000	312050000
CL6572Contig1	ShK toxin domain	AGTGTGTGTATTGCCAGTGTGGACGGTGGCGGCGTTCAGGTGTAGCACGCATCTTTGTGTCTCGAGAAGACAAACAGCACCAGACCCACCAGGACTGTGAGGGCAGCGTTCTTGGCTCATCCCAACACTTGCATCAAGGCAGCGAGGTCGCCTCCCCCACGTTGATGATGGCAGAGTGTCGTGATGTTGTGTGGGCGGCGTTGATGCTGTTCATGCTTGTCTGCTCCACGACCATTCGCTCACAGACTGTAACCTGCAGAGACACCAAGCCTCAGTGTCTGGACTTGGCTGTGAGCGGGCAGTGCGAGCTGGACCGTCAGACTATGGTTAAGACCTGCCCAGCCTCCTGTAACTTGTGCACAAATCCCGGGTGTCAGAAGACAGGCATCAACTGTCCCT…		96294000	142730000	125410000	142060000	192580000	42529000	32897000	20305000	31836000	27868000	100840000	112830000	138680000	58907000	112900000
CL6589Contig1	Thioredoxin-2	GGCACGAGGCCTCGTGCCGAATTCGGCACGAGGCAGGGGAGTACGTCCGTCTTTCGCGTCTTGTTTGAACCTTTAAAGATGGTCTACAAAGTTAATGACAAGGATGACTTTGACAAGCAGCTGGCTGAAGCTGATGGAAAGTTGGTCATTGTTGATTTCTATGCAACCTGGTGTGGGCCATGCAAGATGATTGCACCTAAGCTTGAGGTTATGAGTCAGGAGATGGATGACGTGGTATTCCTGAAGGTGGATGTTGATGAATGTGAGGATGTAGCTATGCAATACCAGATTTCTTGCATGCCTACCTTTGTGTTTTTCAAAGGTGGTCAGAAGGTGGAGTCTTTCTCTGGGGCTAATGAAGATAAGATTCGCGAGGCTATTGAAAAACTTCGTTAAACT…		290630000	318350000	323720000	284850000	307350000	91890000	80972000	63504000	18440000	97752000	266750000	213910000	294080000	257470000	340410000
CL6612Contig1	Unknown	TCACCTGCGGAGTCTGCTGTCCTGCCGCTGCTCTGGCTGCTCCTCGACGCACGGCGCCCGTGACCACCAGGCTCTTCCCTGGCGTGAACAACGTCGTCAGCCTAGACCCGCTCGACCCCACCAGGTTCATCACGTCTTTGGACGCGGGAGTGAACACTTACAATAATATTAAAGATATCGAGCAGAACCTAATTCGAGACTCCGTGATCCTGCCCTTGCTCTCCCCCGCGGGTCAACATCTGCATTTCTTCACCGTGGACGATGAAGCTAAAGCGATGGACCGCAGGGCCACGGCTATCATCTTCGGCTCTAGCCAAATTGTGGACGACTTTGACTTGACACCGCGACAGGGAGGCTTTGGTCTGAGGAACTTGCAGGTGAGCAACACAAAACTGAGAG…		116550000	235150000	217580000	244300000	240400000	90595000	115810000	170580000	176740000	101040000	111450000	160220000	136450000	179710000	111470000
CL6617Contig1	NADP-dependent malic enzyme	AATTCATTGATGAATTCATGCAGGCAGTAGTGCAACGCTATGGACAGAACACACTCATCCAGTTCGAAGACTTTGGTAACCACAATGCATTCCGTTTCCTTGAGAAGTATCGTGGGAAGTACTGTACATTTAATGACGACATTCAGGGGACAGCTTCTGTTGCCGTGGCTGGCTTGTTGTCATCTCTTAGAATAACGAAGACGAAGTTAGCAAGCCATAAGTTCCTTTTCCAGGGAGCTGGCGAGGCTTCCATTGGTATTGCAAATCTTATTGTTATGGCCATGATGGAGGAAGGGCTGCCAGAACAGGAAGCTCGATCCAAGATATGGCTAGTGGATTCCAAAGGGCTTATTGTAAAGGATCGTCCTAAGGGTGGTATCTCTGGCCACAAGGCAATCT…		158770000	258400000	144900000	223150000	176980000	108390000	103940000	80101000	101620000	108000000	156400000	110070000	133910000	191480000	120720000
CL6625Contig1	NAD dependent epimerase/dehydratase family	TGTCGGCGCGCTCAGGGAGGACTGTTGTCTGGCTCCCGCACCTCAGACACTCGCCACAGCTGATACGGAAAACTACCGCACCGTGGCCGTCGCTGGCTCTGCTGCTGTATATCGTGGTGATAGTGGAAGTGATCGTAATTTAGGAGCCTTCCATATATTTGGAACGTACAGAAGTGCTTGATACCGGGTGGACATTTGAAAACCACGCCCAAATCGGAGGTGTAACTTGGAGTCTCCCTGGCCCAGGCGCGGACCAACCAGGAGCCAGCCCGCGCGCGCCAACCACTTCCCGCCCATACTGCGACTACTGAATACCGCTCCAGCTGCATATCTCTCCATTTTACCCCTCTTTCTCACTGAAACACCATGTCTGAAGAAGTGATCTTGGTGACGGGGGTT…		413680000	318970000	269030000	326010000	327500000	172630000	242810000	190650000	209560000	165970000	213520000	184950000	218060000	260800000	304980000
CL663Contig2	Astakine 1	AGCTGCGTGTGGAGTCAGTGGTGTAGGTGGCGTTGAGTGGTCGTGTTGGTGTCGTCTCCAGTCTACCTGACTCCTCTCCTTGACTACAAGTCTTATTTACTAAGTGTCTTCCAAGATCACTACAAGGATGAAGATGCGAGGAGTTAGTGTGGGCGTGTTGGTGGTGGCGATGATGTCTGGCCTGGCTATGGCTGGCTCTTGTAACAGCCAGGAGCCCGACTGTGGACCCTCCGAATGCTGCCTCCAAGGATGGATGCGCTACAGCACTCGTGGTTGTGCTCCTCTAGGCGAAGCTGGCAGCTCCTGTAACGTGTTTACCCAGGCGCCGGTTAAGGGATTTTACATGGGAATGTGTCCTTGCCGAGCTGGGCTGGTGTGTACCCGACCTTCAGCCACCTG…		4138000000	4471300000	3665900000	5733600000	4917100000	1215700000	911060000	424680000	1204200000	756720000	6993900000	3903000000	4907900000	8272000000	2997600000
CL6655Contig1	Unknown	GTGGCGAAAGGGAATACGGTCTGAGGAGGAATTTGGAACAAAAGATTGGTGACCTTAAAGATGAACTCAGATCTGTAATGCAAGAAAATACAAGTCTGCGACATGAGAATACAAAGCTCCAAACAGCTGCTAATGAAGATACTATGGTGCATAAAACTGCTATAGAAAAGCTTAAAATAGCAAACAATACTTTATCCGAGGAGAGCAGGAATGCTCAAGAACTTGCACGTCGACTGGAGATGGAGAACAATGTGATACGGAAAGCTTTGGAAGTTAAACAAAAAACTAATAATGCTCATTTAGAGAAGAGATTGGATACACTTGAAAAAGATAATATCCAAATCCAAGATGCATTGAATAAGGCCAATGCTAATATGAAAAAGATTCAAGAAGAAAAGA…		251220000	253450000	261940000	277760000	249680000	53405000	49853000	53803000	68893000	40146000	226610000	233020000	251010000	327320000	294600000
CL6718Contig1	Glutathione S-transferase Hematopoietic prostaglandin D synthase	AGGCAGCACTCCAGCAGGAGGTCGTCGAAGCCTTCCACGATGCATCTAATTATGTTGCTCTCACTTTCTTCGCCAGGTTGCGCCAGGACAAGTTGCAGAAACAGTTCATGTGGGAAAAAGTCAAGACCCGCCTGCCAGAACTCGTGCAGATACTGGAGGCCCGCATCACCGATCAAGGCTGGATTCGCTCCTGTAAGATGACATGGGTGGATGTGTTCCTGGCAGCATACCTGGACTTGTACAAGGATTATCTACCAGGGCTTCTGGATAGTTCTCCTAAGGCTAAAGAGCTCATGGATCGTGTCAAGGGCCTGCCAACTATTAAGGCCTGGATAGAGAAAAGGCCTGATTGGCACAAGTTTGAAGAGCCTCAAGGACTTTAGTCTGTTACAACTCGTA…		22190000	27453000	22161000	42213000	30297000	3894600	3112600	3436600	5433700	4453500	16883000	18211000	36246000	16646000	21056000
CL6810Contig1	T-complex protein 1 subunit delta	ACCCAGCACCACTCCTCCCCGGCACCATTACCACCATACCGTCGTCCGGCGTCACCTGCACGTATATCCTCTTCCATCTACCCAACACAACGCCTAGCCTCATTATTCTGCCCCGTATACGGAAGCTGCCATTTTAAGTATATTAAATGTCGATGAAGATGGGTCCAACAGTCGTCAAGAGGCAGAGTAAATCTGAATTTAAGGACAAGGAGAAACCCGCCCAGATCAGGAGTAGCAATATAATTGCAGCTAAAGCTGTAGCTGATGCCATCAAGACCTCCCTCGGGCCAAGAGGCATGGATAAGATGATTCAAGATGGGAAGGGTGAAGTCACAATTACAAATGATGGTGCAACAATTTTAAACCAGATGAAAGTTCTTCATCCAGCTGCCAAGATGC…		232710000	249540000	210610000	236450000	211270000	35232000	49655000	30487000	47851000	31334000	228660000	160930000	235660000	280190000	261540000
CL683Contig2	Talin-like protein	CTTGGATATTTATACGGCTCTCGCACTCTGCAGCTGGTGCGACCTCCCACCTCTACAGACTTACTGAAGCGAACGACCGACGACACGTCTAACGAGGTGATTACAGAAACTTGAGAAGTAAGAAGAGCGAGGAAGATGGCGTTGGCACTGAAGATCCACATAGTGGAGCAGAATGTGAGGAAAATGATGCAGTTTGACCCGGCCACACCGGTGTACAAAGCCTGCGAGACCATCAGGGAAAAGATTACTGAAGCTAACTTGGGACAAGCTAAAGATTATGGCTTGTTCCTGGCGGGAGATGAGGGTTCTGGGGTGTGGCTGGAGCCAGGCAGGAACCTCAGCTATTACCTTCTTAGAGATCAGGATGTTGTGGAATACAGGCGTAAAGTGCGGACACTA…		433340000	452670000	507630000	476520000	508160000	91512000	78329000	72407000	104890000	67885000	383710000	367570000	414260000	497400000	435610000
CL6845Contig1	Acidic leucine-rich nuclear phosphoprotein 32 family member	ACGACAGACGCGCCAACACTTGTGGTGGTGAGCCAGGTTATGTCCCACGCCGCCCGACCTGCACCCCGGACATGGAGAAGAGGATAGAACTGGAGAGAAGGGGCAGAAGTCCTTCCAAGATTACAGAGCTGAACTTGGATAACTGCAAGAGTACATCCATTGTGGGTTTGACAGATGAGTTTGAGAAGCTGGAGGTATTGAGTCTCATCAATGTTGGCTTAACTTCCCTCAAGGGATTCCCAGCTCTTCCCAATCTTCGCAAGTTGGAATTAAGTGACAACCGAATCTCTGGTGGGTTGAACGCTCTCACCTGCCTTCCCAAGTTGGCATACTTGAACCTCTCTGGGAACAAAATTAAAGACCTTGAAACACTAGAACCTTTGAAGAACCTTAAATCAT…		156750000	144180000	153980000	131940000	143580000	24587000	24396000	34371000	30889000	27791000	134090000	122520000	135050000	134800000	127220000
CL6857Contig1	Phosphoglycerate kinase	TGCTCCCACTTGGGCCGGCCCGATGGAAATAAAAACCTGAAATTCACACTGTCACCCGTGGCTGATGAACTCAAGACACTACTGGGCCGTGATGTAACATTCCTCTCCGACTGTGTGGGATCAGAGGTCGAGGCAGCATGTGCTGATCCTGCTCCTGGGTCTGTGATCCTCCTTGAGAACTTGAGATTCCATATTGAGGAGGAAGGAAAGGGTGTTAATGCATCTGGAGCAAAGGTCAAAGCTGAGCCTGCAAAGGTTGCAGAATTCCGGGCATCCCTACGTAAACTTGGAGATGTGTACGTCAATGATGCGTTTGGTACTGCCCATCGTGCTCACTCTTCTATGGTTGGTGATGGATTTGAAGAGCGAGCATCGGGCTTCTTGCTGAAGAAAGAACTT…		124030000	182300000	150080000	131350000	172480000	33892000	29415000	21744000	34279000	26123000	134050000	122640000	162960000	178960000	162580000
CL6865Contig1	Heterogeneous nuclear ribonucleoprotein K	TCCACCTGGTGGACCACCTGGCCCACCCCCATTTGGAAGGCGTGGACCCATGGGTCTTCCACATGGCCCTCCTCCCATGCGAGGTCCCCCCAATGGTGACTTTGATGGCATGATGAACAAGGGCAAACCATTTATGAATGGCAGTGACCCACACAATGGAGATCTACCCTCAACCTCAACACAGGTGACCATACCCAAGGATGCAGCTGGTGCCATTATTGGAAAGGGTGGAGCAAGGATCCGCAAAATTCGTTCAGATTCTGGAGCTTCCATTTCTATCGAGGACTCGCGGCCAGGTGCCAATGACCGTGTCATCACTATCAATGGAAGTGAACCTCAGATCAAGCATGCCCAGTATTTGCTCCAGCAGAGTGTGCGCGAGTATGGAGGAGACCACGA…		448210000	538180000	523040000	519110000	514090000	107780000	106000000	83268000	113470000	82127000	470990000	463200000	501310000	684240000	596970000
CL689Contig2	proPO	GGTGGCATCTTGACACGAGAGCATAAAGAGGTGAGGTGCCCCTCGGGGTCACTCAGTGCTCCGGGAGAATCCTTTTTATGCAGGTGACCCAGAAGTTGCTGAGGAGAGACACAGAGATGGCTGATGCTCAAAAACAGCTGCTTTACCTGTTCGAGCGGCCGTATGATCCCATAAACGCGCCGCGAGCCGATGGCTCCTTCCTCTATGCAGTCGCCGGAGCTGATACAGTGGCGACCAGGTTCGGTGTGGCCCCGACCAGCACGGTGACGGTGCCGGCGCGTCCAGACGCTGACAGGAGACTCCTGGGAAGAGCGCCCTCCGTCCCACGGGGCGCCGTCTTCTCCTTCTTCATTAGGTCACACCGCGAGGCCGCCAGGGATCTCTGTGACGTCTTAATGA…		58788600000	66512000000	66488100000	64583500000	88571800000	21663200000	14059240000	15765200000	16737200000	20268100000	77799610000	92640500000	84778500000	61476800000	89886160000
CL691Contig1	Hemocytin	ATTATAGTGTTCAGTCCATTGATTCAGGTGTTACCTCGAGACAAAGGACTGTGAAGAGTGTGAATGTGTAACAGGCGGAGACAGCGAGTGTATCAAGAAGGAATGCCCACCATGTGAAGATGATCAGCAATCTGTGTCAACTCCTTCCTGTGCCTGTGTGTGCAAACCATGCCCTCCAGGAAGCAAACTTTGCCCATCCAGCAACTACTGCTTAAATGTATCTTCTTGGTGCAATGGTGTTGAAGAGTGTCCTGATGATGAGCTTAATTGTCCAACAACAACACCAGAAATTCCTGATGTTTGTCCAACACCATACTGCCCTGATCACTGGGTAACGAAGGTGCAGGCAACAAAGGGTTTGTGCCCTACCATCGTATGTGAACCACCAGAGGTCACCAC…		881590000	366780000	531450000	386910000	603290000	34084000	90257000	71244000	110850000	53311000	1799500000	1301400000	1858900000	445680000	484060000
CL6973Contig1	Actin-related protein 2/3 complex subunit 5	ATGAGCCACGAACCGCTGCCGCACCTTTATCAAAGAGGAAATACCTCACCTAATTCCACAGTAGTCCAGTGTAAACACCAATCAAAACATTCTGTTCTATTGATGAATTCTCAAGAATTAATTTTTTATTGGTAATATTTGAGCGTTGAAGTGATGTTGAGGGAGTTGTAGTGTGCTGTGAGGCGGCTCTCACACCCTCCTGGGAGGTGTTCTTATCTGACCCGAGTGCCACTATCACTTTCCTGCCTCTCCTGCCTCCCTCCTGCTGCCTCCTGCTGCCTCGCCTCCTCTCCTGCCTCACCACGCTAAGCAATGGCAAAGAATACCTTCAGCTCGGAATTCCGTAACATCGATGTGGACCAGTACAACGAAGATAATTACAAGGACGATGATGGAGAG…		164140000	141510000	174450000	149840000	171260000	31513000	26515000	32628000	26916000	28823000	106750000	162440000	202280000	177330000	183560000
CL7006Contig1	Gelsolin	TGCTTACCGGGAGCCACAGTGTTCGTGTCGCTCGCTCTGCATCGCTCTCTCTACGTCGCTCCCTCTACCTCATTGATCTCTCTCTCACTCACTCACTCACTCTCACACACGCCCCAGCCATGGACCCAGCCTTCGAGGGAGCCGGAGCCGTGCAAGGCCTGCAGATCTGGAGGATAGAGAACTTCGCCGTGGTGCCTTACCCCAAGGAGAAGTATGGCCAGTTCTACCAGGGCGACTCCTACATCCTCCTCTACGTACCTACAAATGATGTCAACGGGAACCTGAGCTGGGATCTGCACTTCTGGCTGGGCTCAGAGTCATCACAAGATGAAGCAGGTGCAGCAGCTATTAAGACAGTGGAGCTGGATGAACAGCTGGGTGGAGTTCCTGTTCAACACA…		696190000	738110000	667160000	675930000	905360000	174220000	155270000	133500000	201150000	172050000	483220000	538630000	822780000	611800000	568110000
CL7027Contig1	Laminin subunit beta-1	AGGTGTCAGAAAAGTTACCAGTGCAAATTTAACAAATGCTGCTACTGAGCTCCAGGGTCTAGAAGGAGGAGTGGACAACACCACTCAGCGCATCTCTCTAGCTACCAATGCTTTGGCCGATCTCCGTCTGCAGGCAGAAGAGCTGAGGAATCAAGCTGGTGACCTAAAGGAAAAGGCAACTAAACTGCAAGAGGCCAATGTTGAAGGAGCACTTAATTTGACTCGGTACGCTGGAGAGAGGTCACGTGCTGCACAAGAGCGAGTTGACTTAACACAAGTTATTGTGTCTGAATCTGAGCGTAATCGCCGAAGGATTGAAAATCTCCTTTTGCACGCTGGTGATCGGTTTAACCGTACACAAGATGAAAACGAAGCAAAGTTGGCAGGACTTAATGATAT…		1297700000	885030000	549700000	778780000	782980000	17790000	26467000	20165000	30584000	12402000	594070000	1943700000	1018500000	483580000	369040000
CL713Contig1	EGF-domain Otogelin-like protein	AGGTGGTAGAACTTCCACCTCGTAAGGGCGGCTCCATCGGACCCTCCAAGAATCCCCTAGGAACCACCTGCAAGCCACCCTGCATGAACAACGGGATCTGCATCGCGCCCAACAAGTGTGAGTGTCCGGCCGCCTGGGAGGGCCCGAGGTGCGACCGCTCCAAGACCTGCGCCTGGGACCGGAGTCCTTTAATCCTGAACGCCAGGAAGCGCTGCAGGGACAATGTGTGTAAATACGTGTGTGTTGAAGGCTACCAGTTCAGGGAGGGCGTGGAGAAGCTCACCATGCAGTGCCAGAACACCGAGTGGGTCGTCCAGGAGACTGGCTGGAGCGCCACAACACCACAGTGCCAGCCCATCTGTGCCCAGGCGTGTATGAACGATGGCAAGTGCTTCATGC…		22109000000	18901000000	30293000000	21214000000	22469000000	3781600000	5245600000	4397900000	4732300000	4192200000	21634000000	18119000000	1285000000	23429000000	20063000000
CL722Contig1	5'-3' exoribonuclease 2	TTACGCTCCCTTTGCGTCAGACTTCACGAACTGTGCAAATGCAAATGTGAAGTTTGACATAGGTGAGCCGTTCAACCCCCTTGAGCAGCTGATGGGTGTGTTCCCTGCAGCAAGTCGTGATCATGTTCCTGAACCATGGGGCGAGTTGATGATTGACCCAGATTCGGTTATTATTGATTTTTATCCCGAAGACTTCAAAATCGACTTGAATGGAAAGAAGTTTGCCTGGCAAGGTGTTGCCCTCTTGCCATTTGTTGATGAGAAAAGATTAAAGAAAGCTCTTGACACGGTGTATGATTTATTGACACCAGAAGAAAGAAGGCGTAACAAGCGAGGCGACAGCCGCATGTACATTAGTGTCAAACATGAGGCTTATAGCCAACTCTCAGACATGTACCG…		159000000	191580000	160610000	160810000	135190000	27059000	31872000	24791000	34082000	23808000	165060000	121680000	182570000	192760000	151590000
CL754Contig1	Laminin subunit alpha	AATTTTCACTCCATAGATGAAGACTACCCTAGCGGCTATGGATTTGGTAGCAAACGCAACAGTCGCATTCAATTCAAGACATTGCCAGATAATTCACGTGCAGACTTCAAGTTTTCCTTTGACTTTAAAACAACAGCTGATGAGGGTATTATCTTCTATGCTTCTAGTGCAATACACCGTGACTATATCACCTTCTATCTTAAAGACGGCAAGATTGTGTTTGGCTTTAATACTGGAACTGGAGCTGCACTGATGCGTTCTGAACAGTCTTATAACAATGGTGAATGGCATAGTGCAGTAGTGGAACGACGGGAGGATTATGGAGCATTGCTAATTGATGGTTTCCAGGTTTCAAATGGCACTGGCAGAGGAGACTCCAAATACATTGACTTGAAGGAA…		559210000	285090000	204660000	228990000	255780000	7082400	9810700	9063100	14964000	9464100	223730000	688650000	412760000	134790000	114270000
CL793Contig1	Thioredoxin reductase 3	AGGCATTAGCAGAGAAGTCTGGCCTGAGGACTGTACCCAATGTTTACATTAATGGGGAACACATTGGAGGTGCAGATAAGACCTTCGAGACTCATGCAAATGGCAAATTGTTTCCTTTAATTAATAGATCAGAACATGAATTCGATTATGACTTGATAGTTATTGGTGGCGGCTCTGGTGGCTTGGCGGCTTCCAAGAGAGCGGCTGATCTGGGCGTTAAAGTTGCAGTGTGTGACTTTGTCACTCCAACCCCAAAGGGCACAACTTGGGGCCTAGGTGGTACGTGTGTCAATGTGGGTTGCATCCCGAAAAAGCTAATGCATCAGGCAGCAATTCTGGGACACGACTTAAAGGATTCTCGAGACTTTGGATGGGACGCCCCTGAGGAAGTTGCTCATG…		109530000	105210000	68364000	74364000	80043000	35832000	40218000	34786000	45067000	30336000	61062000	73000000	80173000	83840000	94012000
CL79Contig1	Chloride intracellular channel protein	CAGGTTGGCGCTAGTTGAGTGAGGAGTGTATTGAGACCGAGCTCGTTTGGTACCTTATTATTGCCACATTATGTCAGAGGAAACCAACGGTCAGGAGAACGGGTCCGTCCCGGAGGTGGAGCTCATCATTAAGGCTTCGACAATTGATGGCCGCCGAAAAGGAGCATGTCTCTTCTGTCAAGAATATTTCATGGACCTGTATCTTCTGGCTGAGCTCAAGACTATCTCTCTTAAAGTCACCACAGTGGACATGCTCAAACCACCACCAGACTTCAGGTCAAATTTTGAGGCGACTCCTCCACCCATCCTGATAGACAATGGACTGGCTGTCCTAGAAAATGACAAAATCGAGAGACATATCATGAAGAACATCCCTGGTGGACACAACCTATTTGTACA…		257670000	377730000	376780000	337970000	313430000	109910000	113680000	122120000	155130000	103720000	319300000	272120000	360570000	360560000	376140000
CL811Contig	Endoplasmin	TCTGCGCTCATTGGTCAGTACGTTGACCACGCCTACTTTGGGGAGGAACCTAGCCGTTGTGTATACAGCAACACTGTGACTTGTAGTGGTGTGTCGGCCTCTTCCGTGTGTTGTTGTTCACCGGTGTTGCCACCATGTTACAAATGAGATATCGGTGTTTGGTCCTGCTTGTGTCTCTGCTGCTTGCAGGGTGTGTAAGAGCAGATGTAGAGACTGTGGAGCAAGATGTGGGTTCCAGCATGGAGGGATCGCGCACTGATGACAATGTAGTGGCCAGAGAAGAAGAGGCTATTAAACTAGATGGACTTAATGTGGCACAGATAAAGGAGTTGAGAGAGAAAGCAGAGAAGCATGTCTTCCAAGCGGAAGTAAACCGTATGATGAAGCTGATCATTAATT…		1549670000	1148265000	1360900000	1009600000	999870000	158350000	160950000	179710000	239040000	156390000	1480000000	1044909000	1152933000	1237100000	1358600000
CL830Contig2	Dm Shifted-like von Willebrand factor D and EGF domain-containing	CTCAGTGTGTCGTTGACATCCATCACAGCAGCACCATGTTTCGTCCTCGCCACATCCTCCCACTCATCCTGGTCATACTGGCTACCAGGATGGCCTGGTCCGGCCTGGCTAGTGAACGGAGAGTCTTCAGTGCTAACTCGAACCCTTCCTACGCCTCCAACTTAGTAATGCACTCGTCTCTGGCACAGAAATACAAAGATTGCAGCCAGGAAATAAATGTTGCAAACGCCCAAGTCCGCTGTGCACTCAGCGGGTGCCGAGTGAGGTGTAACTCGGGCTACAAGCTGCACTCTGGCCGAGGGTCGGCGACGCTGGTGTGTGACCAGACAACTGGTCAACTCACCTATGATGGCCAGCCCTGGACACCTTCACTCCTCGCTTGCCTCCCTTACTGCGGTG…		1206300000	563590000	2235500000	1102700000	1295500000	142650000	301330000	519960000	329270000	185000000	926490000	1004600000	996000000	1813200000	1097000000
CL838Contig1	Protein disulfide-isomerase A4	GAGGGGACGGCGTTGACAGTGACAGCTTCACACTCATTATCACACTCGCATTTACCTTTACGGGGCCAAGATGAAGAGTTTCTTCTTGCTTTTGTTAATTTTAAGCGTCTCTGTAGGCCAGGATGATGTAGAGCCCAGGATAACGATCGACCCAGATGGAGAGATACCAGTCATTGAGGGCTTCGGTGGCAACATTGACATTGCTGAGGAAGATGATGTTTTGGTGTTGACTCGGGATAACTTTATTCATGTAGTAAATCCGAAGGATGCAATACTAGTTGAATTTTATGCTCCATGGTGTGGTCATTGTAAGCAGTTAACTCCTGAATATGCAGCAGCAGCAAAAGAACTGAAAGAGGAAGGAATAAGATTAGGTAAAGTGGATGCCACCAAAGAAAA…		84994000	87343000	57896000	69858000	68955000	7703700	11630000	15346000	15736000	10003000	79642000	66947000	57941000	81173000	81488000
CL83Contig2	Tubulin beta-2 chain	TCACCCGGCCGACACTGTAGAGAGAGGACACACCATCGCGCTCCGACCATGAGGGAAATTGTTCACATCCAGACTGGCCAGTGTGGCAACCAGATTGGTACCAAGTTCTGGGAAATAATCAGTGATGAACATGGCATTCAGCCAACAGGCGAATACACTGCTGGTGTTGAGAAAGAACTGATGGACCTTCAGTTGGAGCGTATAAATGTATACTACAATGAAGGCAATCAGGGGAAGTATGTGCCACGTGCCGTTCTTGTTGACCTGGAACCAGGCACAATGGATAGTGTTCGTGCCGGGCCTCACGGTCAGCTTTTTAAACCTGATAGTTTTGTATTTGGTCAAAGTGGTGCTGGAAATAACTGGGCAAAGGGTCACTACACAGAAGGAGCAGAGTTG…		519610000	524290000	519310000	463140000	378680000	75747000	71631000	51647000	81611000	67440000	409300000	325310000	423170000	511060000	480070000
CL849Contig1	Serine protease easter Dm, proclotting enzyme	ACGAGAGTGTGGCTGACGGTGGTGATGTGGACGAGAGTGTGGCTGACGGTGGTGCTGGTGGCGGGGCCCGCTGCACAGTCAATGGCCGCCAGACACGACAGGCAGGCGGTCAAATGCAGTCCAGAGGTGCCCTGCACCTCCCTCGCCTCCTGCCAGCACTTCCAGGACCTCTTGAAGGGGCCTTCGTCACGAGAAGCCACCAAGTTGATCCGTCAAGCCGTCTGCAACACCGACCGTAGGAACACTATGGTGTGTTGCCCTAAGTCCAGCGGAGTCACGCCAGTAACTTCCCCTACCACGCCCAGACCAACCCCCACGCCCACGGCTGCCACCGCACCACCAGCACCCACGCCCACCGTAGACCCAGCAGTTGGCGAGGCCCTCCTTCAGAAGTCCTGC…		1893000000	2437800000	3362300000	2264000000	2723700000	807990000	459010000	545440000	707380000	646240000	3518100000	3224600000	3183900000	3276800000	4188300000
CL85Contig	Extended synaptotagmin-1	TCGCTGGACCTGGCTCGAGCACCACCTTGTTCCTCGTGCTCTGTCTTATTACTCTGGTGACCATGCCCGACGACGAGGGAGAGAAAGTCATTGAGGTGGCGGAAGACGTGGGCCACGCCTACGGGGATTGGTTTAAGCGATACATGCGTCTATTTTGTCGGCGTGCGATGGAGTGGTTCCTGGTGTACATGTTTGGCTACTACAATGTTAGCTTCGGGTGGCTGAAGAAATTCAAATAATTCCTGGTTCTGCGGGATAAGAGAGCCAAGGAGAAGCAGGTTAAGTTTGACATCATTCGATCGATCGCCAACACTGACGAGAAGGATATACTTCAGGAGATCCAGCGGTTCTCCAACCTGCCGTCATGGGTGACCTTCCCAGACATGGAGCGTGTCGAGT…		114771000	259421000	91796000	84728000	29524000	67891800	47899100	66190000	23167100	89417300	76241000	99606000	98071000	146181000	162444000
CL863Contig1	ATP synthase subunit beta, mitochondrial	ACACCGCCCATCGCAACTATGCTGCCAAGGCTGAAGCCGCCACCCAGACTGGAGTGGCAACTGGCAAGGTTGTGGCAGTAATTGGTGCTGTGGTTGATGTCCAGTTTGAGGGAGAGTTACCACCCATTTTGAATTCTCTGGAGGTGGAGAACAGGACACCCAGGCTGGTTCTTGAGGTGGCCCAGCATCTTGGAGAGAACACAGTGCGGACTATTGCCATGGATGGTACAGAGGGTCTAGTTCGTGGTAATGCTGTTAGGGACACTGGCAGCCCCATTTCCATTCCTGTTGGTCCAGGAACGCTTGGCCGTATTATTAATGTAATTGGCGAGCCTATTGATGAGCGTGGTCCCGTTCCTACAGAGTTTTACTCTGCTATTCATGCTGAAGCTCCCGATT…		995440000	1149300000	855630000	1003000000	900390000	226080000	306630000	258400000	348040000	218130000	798640000	588280000	1086400000	1032800000	1184800000
CL8649Contig1	Laminin subunit beta-1	AGCGTGCTGACCAGGCCAAGAAGAAGGCTGTAGATGCATTAAATGTGTCGGAGCGTGTATTGGAGGCACTGGAGGAAGCTGGTACTGCTCAGAGTGCTGCAGAAGAAGCTGTCTTGAAAGCTAGTGATGATATACATGCCACACAGACGCACCTGACACAGATTGCAAGCGAGACCAGTGTAGCGCAGGCGAAAGCAAATTCCTCTCTTAAAGAGGTGCAAGATTTAGAAAGTCGTGTTGAAAAGGTGAAGATTCAGTATAAGATAAACCAACGACATCTTGAAGACACAACAAATGCTGTTAGTCAAGCAGCGCTT		1112300000	893220000	496350000	745800000	619490000	20049000	24624000	27136000	33964000	22613000	645200000	1803100000	801210000	383790000	357520000
CL867Contig1	Protein DEK	GGAAGAGCCTGAGGAGGAAGAGCAGGAGCAGGAAGAGCAGGAGCAGGAAGAGGAAGAAGAAAAGCCCAAAAAGACACCAGCAAGGAAGACTCCGGCTAAGAAGGCACCAGTGAAGAGAGCAGCATCTAAGAAGGCCACACCTGCCAGGCGGTCCAGAGCTGCGGAGTCGGATGATTCGGATTCTGATGATGAGCCATTGGCCAAGAAAGTTAAACAACCTCCCTCAGATGCTGAGCTCAAAATAATGGTGAAGAAAATTTTAGAAGGTGCCAATTTGGAGGAAGTGACGATGAAGAGTGTATGTCGACGGGTGTATGATAATTATCCAGACTTTGATCTTACACACAAGAAAGTCTTCATTAAGGAAACTGTTAAATCTATAATATCGTGATTGGTCAG…		158880000	185160000	187530000	151310000	134050000	31857000	29736000	23818000	42582000	21017000	139160000	144200000	171650000	161920000	153910000
CL87Contig2	Alfa2M	AGACTCCAGCCCGCACCCGCATCGCCCAGTGGAAGAACGTAGACAACACCGCCGGGATCCTCCACCTCGACTTCGACCTCGCTGACGAACCCGAGAAGGGACTATACACCATATACGTGGAGACGCCGCTGGGCCAACGTGAGAGTGTCAACTTTAAAGTAGAGGACTTCGTGTTGCCACGCTTTGAGGTGACCTTGAAGCCTCCCAGCTACATCCTGGGTACCGACGAGACCTTCACTTTCACCGTGTGTGCAAACTACACCTTCGGACAACCGGTCAAGGGCAACCTCTCGCTCACCCTCGACAACACACAGAGGAAGAAATGCAAAGCGGAAGTCACCAACAATGTTACTATCTCTGGGTGTAGAGAAGTGGAGTTAACAGCAGCAGAGATGAAGA…		938170000	1922500000	1320700000	1298600000	1616000000	449220000	371810000	441370000	425560000	415080000	725190000	1036100000	1297700000	952330000	1141600000
CL8885Contig1	PDGF-domian Balbiani ring protein 3	GTTGTTCTTGGTCACCAGAAGGATGAAGACCGTTCTCGTTGTGGCTGTGGCGGTGCTGGCTCCCCTGCTCCTGGTGGACGAGGCTGCCGGCGCCCGATGTTTCAACAGGAGGGAGAGACGTGACATCAAAATACTACTGATGTCAATGAGGTGTGAGAACCCCAGTGAGCAGTTGATCGATGTCCCAGTGCCCCAGGGCTACTCCTCGGTGACCCCACCGATGACCATGGCTCTGCAGTGTAATGGGATGTGCGAGTCCGCCAACAGCAACTGTGTCGCCTCCCAAACCCGCGCTAAATACCTCAAGGTTGAGGCGATGACATCGGACATGAACTTTGCTTGCATTAACATGACTGTGAAGGAGCATGTCAGCTGTGAATGTCGCTGCAACGTGGACCA…		481410000	446590000	182260000	346080000	443190000	34475000	140780000	40911000	105910000	51248000	118080000	121690000	227990000	372920000	199430000
CL9070Contig1	BPTI/Kunitz family of serine protease inhibitors.	CAGTGTGTCTGGAGTGCTCGCTTACACCGCACACGCCGCTGCCTACCTCTGCTCTTCCGCTTCCGTCATATTACAGATATGAGACTGGCAGTGAAGACCAGCGCCCTCCTGCTGGCGGCGCTGCTGGGGCTGGTAAACTCACAGATATTCCTCCCGGTTCGTCCTCAGAGGAATTTCAATGAAAACAGCGACGAGGTTATTTTTCCACGACCGACAAATTTTCCCCGGATGCCAGTTACTTTTCCACAACCATCTCTGTCTGTCCAGAGATTTTTAAACCAAAATGCGAATGGCCAAATTGCCCAAGCAGCTCGACAGCCTAATACTCAACAATTTGGGAATAGACAAGAAATCACAATAATTAGACAACCAAGTAATTTTAAACTACTCGAGAATGAT…		412770000	554800000	596000000	535920000	802900000	243220000	204790000	205770000	193840000	228940000	649480000	485310000	534270000	524000000	512060000
CL9325Contig1	Cystatin-like	TTATGAGGTACCATGGCAGAACACTAAGGAAGTGACAAAAATGGAATGCAGAACTGTGGAAGACAAACACCGACATCGACGCAGTGAGGATTCTGTTAAACTGGCAAACTTAGATAATGAACCACGGGTGGGGGGATATACACCAGTGCAACTCCCTAATGAAGATGTCAATAAAGTAGCTGTGTTTGCAGTTCAGACTTTGAATGCAGGGGCTAATGATCCTAATGTTAGGGTTGTTGAGAGAGTCATCAGTGCTCAAAGTCAGATAGTAGCAGGTACAAACTGGAAGCTGAAAATAGAGTTGAGCTGGACAGTGTGCAGGAAGGAGGAAGATGTGCAGGACTTGAGCACCTGCGTGAAGGACCCCAGTAAACCCAACAGTATTTGTGATGTTATTGT…		632350000	670470000	689900000	764020000	614590000	164715000	309896000	164651000	313185000	219097000	602810000	482160000	421630000	473650000	632130000
CL9395Contig1	SCO-spondin vWF	ACTGACAACCAGAGGGACGACTTCCTCACGCCAGAGGGAGATGTCGAACAGAATGTCATTGCTTTTTCTAACAAGTGGAAGACTTCTGAGAAATGTCCAGACCAAACCCTCGCCGATGAGACGCGACCGTGTGACAGACACGTTCAGAACAAAGCTGTAGCTGAAAAGTTCTGTGCCAAAGTGAAATCAAATCTCTTTGCTGCCTGTCATCTGGAAGTGGATCCTGACCCTTACTACCGTGACTGCTTGTATGATATGTGTTCCTGTGAGACCAAGATGGATGGCTGCCTCTGCCCGGTTCTGGCTGCCTACAGCAAAGAGTGCCGGTCCTTCCCTCAGGA		755630000	472310000	335580000	360520000	639720000	15969000	26903000	34549000	38992000	21244000	1041500000	925740000	1114700000	268740000	342200000
CL942Contig1	Dual oxidase 2	AAAGAGTTCTGGGACGTCATGGTGGTGTTCGCGCAGGGCAAGCCCGAGGAGAAGGCCAGGCTTATCTTCAGCATCTATGACCTCTCCAATAAGGGCTACATCTCCGCTGAGGACCTGATGAGCATCGTGAAATCGACGCTGGGGAGCGAGGGCAAGAACCGAGACCTGGACAAAGTGGTCAAGACGATGCTGGAGTCGGTGGGTCTCCAGAACGGTCAGTTCATCGACTTCGAGCAGTTCCAGCAGATCTTTGACCTTCAGGGAGACATCTTTAAAAACGTAAACATCGACATGCAGGAGCAATCCGGCGGGAAAAAGGATTCTCGGTTTAGTCTCTACGGTAGCATCCCCGTCGGAGGCTTCGTTGCCGATGCCGCTAGGAGGGAATACGAGGAGGCC…		191410000	199370000	199780000	159640000	182360000	53100000	59415000	54676000	50902000	80926000	139590000	120010000	132080000	236170000	158630000
CL9508Contig1	Dual oxidase	GCAGGGGGGCCAGCCACCACGTGGAGTACGAGGGTTACGACGGCTGGTACAACAACTTCGCTAGACCTAGCCAGGGAGCCGTGGACACCCCTCTTCTGCGTCTACTGCCGCCTGCCTACAAAGACGGGGTCTACGAGCCGGCCAACAGGACCACAAATCCACTGTACATCAGCCGAGAGCTTATGTCTGGAACCAACGGAATGTTGTCCAGAGGCGGCAGAACAGCTTTCCTCGTTTTCTTCGGTCAGCAGGTAGTGGAAGAGATACTGGACGCGCAAGGAGCAGGCTGCCCTCCGGAATATTTCAACATTCCCGTGGAAGATGATCACGAATATTACAATAACCGCCCCCACCTGAAGGAACTACCTCTCCTGCGGACTCGCTACGATATGACCACAG…		133620000	141440000	158320000	136920000	134740000	43438000	40872000	39476000	46819000	34702000	98615000	114340000	104950000	197170000	122490000
CL962Contig2	Myosin regulatory light chain sqh	TGCGTCAACACCCGTCACCTCAACATCTGCTCTTATCTCGCACTTCCTCCCACCACGCCCTCATAACCCACACAGACAAAATGTCTTCCCGTAAGGCTGGAAAGAAGATTACAAAGAAGCGTGCCCAGCGTGCTACTAGTAATGTTTTTGCAATGTTTGACCAAGCTCAGATTCAAGAGTTTAAGGAAGCATTCAATATGATCGACCAGAACCGTGATGGATTTATTGATAAAGATGATCTTCATGACATGTTAGCGTCCTTAGGAAAGAATCCCACTGATGACTATCTGGATTCCATGATGAATGAGGCTCCTGGACCCATCAACTTCACAATGTTCCTTACATTGTTTGGTGACCGCCTCCAGGGCACAGATCCTGAGGATGTAATAAAGAATGCAT…		959110000	830000000	848780000	762150000	685780000	150670000	146330000	162070000	154350000	163930000	778040000	793680000	996930000	758570000	818450000
CL991Contig1	Protein FAM151A	ACTGTACATTGATACTAGGAGGATTTGGAGAGTGAAAATGAATTATTACTTGCCTCATCTTCCCACACACCAACATTTTGTACTTATAATTTAATATTTACTTCTTTTACAGTTATTGGTAAAAATTTCATGCAAGGACTGACTGTAGTTTTGGCTCTGACAATGGCTACCACACGTGCAAAAGGAGTAACGGTAGAAGTTTCTGACTACTTCCCAGATGTTAGTGAAGATCTCAGCAAGGTCACATGGGGTCATGCCATTAATAGCAAAGATGATTTAGTAAAAAGCATTGCAGACCCATCCATCATGATGCTGGAAGCAGATGTGTCAGCTGGTCGCCTAGCTGATCAGGGGCCTGACGACCCACTGATTCCAATTATGGCACACCCTCCTCATGAC…		159790000	139640000	129620000	133860000	144440000	69253000	89463000	50848000	87760000	77802000	131840000	93108000	102180000	138620000	175940000
clc_contig_2957	EF-hand, calcium binding motif Peflin-like	AGCAGCAGCAGCAGCAGGCTGGATACCAGCAGGCCCAACAACAGCCACAAGGTGGTTATCCTGGACAGCAGCCACAAGGAGGGTATGCAGGACAGCAGCCTCAGACAGGCAATCCTGGTGCCTCTCCGGGCATAGACCCCAATGTTGTATCATGGTTCCGTGCTGTGGACCAAGATAACTCTGGACATATTAATGCACCCGAGCTGCAGCAAGCCCTCCAGAATGGCAGTTGGTCACAGTTTTCTGAAGAGGCTTGTAAACTCATGATATCAATGTTTGATTCTGACCGGAGTGGAAACATCAACATCCATGAATTTGGACAGTTATTTAACTTCATCAACCAGTGGACGGAGGTCTATCGTCGCTATGACCGAGATAACTCTGGAACTATTGATGAGA…		101980000	82881000	88884000	79227000	100740000	25816000	23498000	28941000	31655000	14490000	67794000	84438000	95509000	109950000	112010000
clc_contig_32048	Adenosine deaminase	AGACTTTAAGTCTGCTGTTCAGGTGCAGGAACCCAAGGATCTTGGACTCTTTCTCAGAGGCTTTCAAATTTTTTTGCCTGCCATCGTAGGAGACCTTGCTGTCATAGAAAGAATATCTTATGAATTTGTGGAAGACCAAGCCAAAGACTCTGTTGCCTACTGTGAAGCCAGATTCAGTCCCCACCTGCTACTTCCAAGTGAGCAAAGTCAACCCAACTTCTTACAGACAGAGGCAGAAGTGCAAATAAATGGTTCAGTGGTTGGGTGTAATGGAGATTCCATTAATAATGATGTCACTGTGGATTCTATCCTAATTGCTGTTCTGAAGGGTCTGTCACGTGGAGAGGAGGAATTTGGTACCAAAGTTCGAGTTATTCTTTGTTGTATACGAGGAATGTC…		52170000	102690000	102580000	64160000	36275000	17349000	8868200	11414000	12641000	17366000	74132000	63409000	59947000	81738000	61246000
comp190485_c0_seq1	14-3-3 protein epsilon	CAGCTGTCGGGTGCGGCCATATTGTGGGAAAGGTTCTTGTGCTGTGCGAAAACTTCTACATATCTCCGTTTATCGGCGTCATCAGCGCGGGTCCACCATGACGGAGCGGGAGGATAATGTCTACAGGGCCAAGCTCGCCGAACAGGCAGAGAGATACGACGAAATGGTGGAGGCGATGAAAATGGTAGCTTCAATGGATGTCGAGCTAACAGTAGAAGAGCGAAATCTTCTATCTGTAGCGTATAAGAATGTTATTGGTGCACGGCGAGCTTCTTGGCGAATCATCTCTTCTATTGAGCAGAAAGAAGAAAACAAAGGTGGCGAGGAGAAGTTGGAAATGATCAGGAATTACAGGACACAGGTGGAAAAAGAGTTGAAGGATATTTGCTCCGATATCTT…		1397500000	1469900000	1481000000	1470400000	1319700000	387740000	371310000	402600000	322030000	351310000	1152000000	1099600000	1283600000	1389800000	1533600000
comp193954_c0_seq1	Lipocalin / cytosolic fatty-acid binding protein family	TGAAGTGCTGTGCTGGACATGCTGGGGGTCAACCACACCCAGGCTGTCACCGCCCGCGTCGACATTCCCAACCCTGAGGTGCCGGGCAAGATGCGTGTACGCTGGCCCACCTCACTGACGGGCAAGGCCGACTTCACTGTCTTCGACACCGACTACGACAAGTACATGGCAGTGTTCGAGTGTGACCGGGCTGGCCTGCTGCACCGTCGGTCAGTCACCATCCTCTCCCGCACCCCTACCATCGACCACATCTTCCTCACCAGGGTGCAGCGCCTCCTGGACACGGCCGACGTGAAGCACACAGCACTCTCCGCCGTCAGCCATGAGTCTTGTCGACGCTCTGGACAACACAACTGGCATGTAGACAAGGAACTGTTCGCCGACGACGGCCCGTGCCTG…		110890000	212220000	185630000	130540000	98713000	49370000	45976000	42520000	49516000	41351000	126600000	148770000	195390000	106690000	171100000
comp197862_c0_seq1	Guanine nucleotide-binding protein subunit beta-2-like	GGGTCCCTGTAGCTTGTCCTTCTCCAACAATCATCACACGGTGCGGCTGCTGCCTCCGCTCTCTTTAATTATCTCCTTCCATCGGCGTTACGATGAACGAGAGCCTTCAGCTGCGCGGGACTCTGGTGGGCCATAATGGCTGGGTCACGCAGATTGCTACCAACAGGAATTTCCCCGACATGATCCTCTCTGCTTCTAGAGACAAGTCTCTGATTTTGTGGAAGCTCACACGTGAGGAGAATCACTATGGCATTCCTCAGAAACGCCTTCATGGACACTCCCATTTCATCTCTGATGTGGTTTTGTCTTTGGATGGACACTTCGCTTTGTCGGGTTCATGGGACAAGACACTGCGGCTTTGGGATCTGGCTGCTGGCAAGACCACGAGGCGCTTTGAGG…		360590000	263830000	298240000	308270000	212170000	37804000	36204000	27750000	40594000	25239000	280760000	271450000	357590000	326640000	236390000
comp206551_c0_seq2	40S ribosomal protein S3a	GTTCTCCTCGGTCTCCTCTACCGCCTAACCTCAGCCATGGCCGTCGGCAAGAATAAGGGCCTCAACAAATCGGGCAAAAAGGGCTCCAAAAAGAAGGTGATTGATCCCTTCACCCGTAAGGATTGGTACGATGTTAAGTCTCCGGCGCTCTTCTTCAACAGGAACGTGGGCAAAACCCTCGTTAACAGGACTCAGGGCACCAAGATCGCTTCTGAAGGCCTGAAAGGTCGTGTGTTTGAAGTCTCCCTCGCTGATCTTCAAAATGAAGCAGATGCTGAAAGGAGTTTCCGCAAGTTCCGACTTATTGCTGAGGAGGTCCAGGGCAAAAATGTTCTTTGCAATTTCCATGGATTCAATTTGACAACTGATAAACTCCGCTCCATGGTCAAGAAATGGCAG…		150350000	183830000	200730000	166100000	157520000	27577000	24293000	30317000	26439000	21568000	199450000	156290000	157270000	176520000	178620000
comp209527_c0_seq1	40S ribosomal protein S19	CTCTACCCCATCAACACTCGCTAAGATGCCGAGCGTCAGTGTGAAAGATGTCAGCCAGCAGGGCTTCACAAAAGCTTTTGCAGAATTCTTGAAAAAGTCTGGCAAGGTTAAGGTTCCAGACTGGGCTGATCTTGTGAAGACTGCCAAATTCAAGGAGCTTGCCCCTTACGATGACGATTGGTACTACACCCGTGTGGCGGCAGTTGCACGCCATATCTACATGCGTTCCCCAGTTGGTGTAGGAAGTGTGCAGAAGATGTTTGGTGCACGTCAGAGTCGTGGTACTGCCCCATCACATTTCTGTAAGAGCTCAGGTGCTGTTGCCCGTAAAGCCTTGCAAACGCTGGAGTTACTGAAGCTTGTGGAGAAGGCCCCCAATGGTGGCCGCAGGTTGACTTC…		166390000	153530000	144270000	133070000	168800000	18283000	19939000	14428000	23318000	14408000	124380000	142930000	171180000	202590000	171780000
comp210085_c0_seq1	Histone H4	AATTTTTCATTCAGTCATATCACACAACTTCAACACCATGACTGGTCGCGGCAAGGGAGGCAAAGGACTCGGAAAGGGTGGCGCCAAGCGTCATCGTAAGGTGCTACGAGACAACATCCAGGGCATCACCAAGCCTGCCATCCGTCGCTTAGCTCGTCGTGGCGGTGTCAAGCGTATTTCTGGCCTCATCTACGAAGAGACCCGCGGCGTCCTCAAGGTCTTCCTCGAAAACGTCATCCGTGATGCTGTAACCTACACTGAACATGCCAAGAGGAAGACTGTTACAGCCATGGACGTCGTGTACGCTCTCAAACGCCAGGGACGCACCCTTTACGGATTCGGTGGCTAAGAACTTTCATAATCCATTGATTCTACTAAACAAACCCGGACCTCATTAAA…		1456600000	673480000	1241600000	1222100000	873370000	454110000	230200000	64289000	166110000	268280000	4541700000	4586100000	3253200000	806380000	1051600000
comp210949_c0_seq1	Hemocytin	TAGATGAGATTTGAAGTGATTGGTTGCGATCTTCCAACAGTCACTCTGCCACCCACTGCAGTCAAAGAGCCTGAGTGTGAGGAGCCGATGGGACTGGAGACAGGACAGATATCAGAACTTCAGATTGCAGTTTCCTCAGTCCTAAATGATCACGAGTTCTTCTATGGAAAGCAAAACATCCGTCTGAACAGCGAGGCAACACCATACTTATCCGCTGGGGCCTGGGTGGCACAGCCCAAACCTGACCAGTTTATTAGGTTTGACTTTATGGAGCCAAGTAAGTTGTCAGGAGTGATAACACAGGGACGAGACGGTGCTGATGAATGGGTCGAGTCCTTTACTGTCCGTTACTCCCCTGATGGCCAAACGTGGAATACTATAAAGGACACTGATGGAAGT…		252070000	113860000	148850000	96908000	99742000	10944000	34260000	23045000	37083000	9421000	363730000	323410000	562970000	71043000	130560000
comp212631_c0_seq1	Laminin subunit alpha	TGCGCAGTACGCTATTGATGGATCTGAGCGCTGGTGGCAGAGTCCCCCCCTCTCCCGGGGCATGAAGTACAACCAGGTCAATCTTACCGTCGATCTTGGCCAGTTATTCCAAGTTGCCTATGTACTGATAAAGATGGGGAATTCTCCGCGTCCTGGCGTCTGGGTCTTGGAACGATCAGTGGACAATGGAGAAACTTATACACCTTGGCAATATTTTGCTGACAGTCAAGGGGACTGTGAAAGTTTCTTTGGAAAGGAGAGCTTGAAGTCAATCAGAGAAGATGATGATGTGACTTGTGTTACACATTTTTCAAAGGTGGTTCCCCTGGAAGGTGGGGAGATTGTTGTATCTCTTCTAAATAATAGACCATCGGCAAACAGTTTCTTCAACTCAACAGC…		472370000	283450000	186170000	285700000	236390000	12050000	12734000	18855000	14229000	10695000	194220000	644090000	386840000	107220000	136290000
comp213588_c0_seq2	Kazal-type PI	CAGTCCCGCCGCCACAGAAGGAGACAAAGGTTGTGTTCTGCCACCTTGTGAAGACTTGTGACAACGATGCGTTCACTGGCCTTGACCACCGTCCTGCTTGTGCTGGTGCTTGTGGCTGTGGCAGAGTGTGCTGCCAACTGCCCCGAAGGTTGCCGGGAAATTTATGCTCCGGTCTGCGGCTCTGACGGCGTGACGTACAGCAACGATTGTGAGTTGCGTATTGCAGCTTGCAAGAACAGACGCATAAGGAAGATACACAACGGTCCTTGTAGGCCGCCTCGTCAGTGCAACAAAGGATGTACGTTTGAATTAGATCCTAGGTGTGGGACGGATGGGGTCACCTACTCCAACCCATGTTTATTGGAGATCGCGGCTTGCGAGAAACCTCATCTGAATATC…		2784400000	3106900000	5654200000	6265700000	4408900000	2259300000	591330000	1541800000	932590000	1507100000	3328100000	5778700000	6116400000	2188200000	7050800000
comp214088_c0_seq1	Myosin-protein	TCTGCTGGCGAACACAGGCGGGTGTGGACCTGTGCGTCTCTCTACATGCTCCCCCGCCCATTTCTCTCAAAGTTGCTATGGATTGTGTAGATTGATGACCGTAGCGGTAATCGTAGTGTGATATATAAGAAGTGAAGTGTGACGAGACCCATTTTAAGCGTGTAGTTTCACTCCTTTCTGTCTATTTATTCCAATTTTACCCGCCCCACGGCTCTGAGGCAAGATGGCGGACATTGACGTGAACGATCCCGAACTGAAGTACTTGGTGGTGTCGCGGGATACCTTTGAGGATCCTGCCTCCCAGGCCGAGTGGACACAGAAGAGGCTGGTGTGGATCCCCCACGGAGACCATGGCTTCGTGGCAGCAGGCATCAAGGGGGAAGTGGGAGACGAGGTGGA…		879120000	843960000	1015500000	838420000	909020000	162370000	135300000	122420000	194970000	144880000	870420000	781260000	844920000	854230000	892540000
comp214245_c0_seq1	60S ribosomal protein L10	TCTCCCTGAGGCCGGCCAAGATGGGGCGCCGACCAGCCCGTTGTTACCGCTACTGCAAGAACAAACCGTACCCAAAGTCACGGTTCTGTCGTGGTGTTCCAGACCCGAAGATTCGTATATTTGACTTGGGCAGGAAGAAGGCTGATGTGCGTGAGCTACCGCTGTGCGTGCACTTAGTGTCCGATGAATACGAACAGCTTTCTTCTGAGGCCCTTGAGGCAGGGCGCATTTGTGCCAACAAGTACCTGGTAAAGAACTGTGGTAAGGATCAGTTCCATGTACGCGTTCGACTCCATCCTTTCCACGTGATCCGCATCAATAAGATGTTGTCGTGTGCCGGTGCTGATAGATTGCAGACCGGAATGCGTGGGGCCTTTGGCAAGCCCCAGGGCACTGTAG…		70466000	66762000	73637000	77837000	77843000	13373000	12161000	7556600	13816000	9432600	58746000	57345000	86897000	94113000	73874000
comp214526_c0_seq1	SPH1	CAGACTGCTACACCTTCCAGTTACTGTGTTTAGTGCTCTCCTAACATTACCATCTACACACTACGATGAGAGTATGGGCGAGTGTGTGCTTGGTGCTGGCGGTGACAGTGGAGAGTCAGAGGCTAGGAGTCACCACAAGGCTGGGTCTGTTGGGCCCAGAGATCGGCTTGGATCCCGTTCCCGGCAGCAACTTCAACCCCCCACCCAGGGACGCTGGGATCACCAGGTGTGTCTGCCTCCCCGTTAACCAGGTGTGTCCCGAAGGCCAAGCTACTCCTCCACAGAGGCCTGAAGGGGTAGCAATCAACCATGGAGCTGGTCAGATCGACGTCCGCATAGTTAACTTGCTTACAGGAGGGCAGTGTCCGGGTCAGAAGATGTGCTGCCCTGGAGGTGAAC…		6785800000	7575000000	7311700000	7369300000	6529000000	4095900000	3311400000	3418100000	3968700000	4286100000	7693100000	7465500000	7767500000	7281500000	10299000000
comp214678_c0_seq1	Glycine-rich AMP	ACTCTTCTTCCAGAAGCCGCCCTCACACGTCGCCAGAATGCGTCACTTCGTGGTCTTCGCCGCTCTGGTGTTGGCTGTCTGCTGCCTGGCGCCCTCACAAGCCCACCGTCCGTATGGTAGTTATGGTGGTGGTGGCTTTAAAGGAGGCAGCGGCGGTGGTGGCGGCTTTAAAGGAGGCAGCGGGGGTGGATTTGGAGGTGGCGGTGGTGGATTTGGAGGCAGCAGTGGCGATAAATTAGTTGGTAAGCCCGGCGGCGGTGGAGGTGGCTTTGGAGGCGGCGGTGACTTTGGAGGCGGTGGTAAACCCGGTGGCGGTGGCGCCTTGGCCGTACAGCA		2486200000	2450600000	4044900000	4265100000	4179300000	800400000	805210000	687040000	647370000	741810000	5208800000	5435500000	4501800000	6030000000	7622700000
comp214751_c0_seq1	Unknown	GTCACCCTTGAACCACCGCGTCGAGGTGGGCGTGGGCGTGGAGCCTGAGGGCAGCGGTGCAGGGGACGACGACACTGAAAGCCCATCCTTCCTCGGGTGGTTACAGAGAGGCTGGGGACATGTGACGGGTGCTGTGGACATCCTCGGAGACCAGGCCGAGGACACCCTCTCCGAGTGGGGAGACAAGATCTCCGACGCCGCTGGCAGCGCACACGTCGCAGCCTCCCAAGCAGTCGACAAAGTTCAGGAAACTGCAAAATCGACCGGAGAGAAGATTGCCACAGCGTTCCAGAAGGCCAGAGAGGCGCTGCCACAATTGCAGGCTGGCATTCTCTCCGCCTTCGCCAAATTCGGCACCTTCGTCCAGGAGGGGGCCAACTACTGCCTCCAGCGCCTCAC…		5413000000	5389900000	5035000000	6947200000	5356900000	1062500000	1267400000	3350500000	1778700000	1114700000	5149800000	3875700000	4524800000	5232300000	7561000000
comp215006_c0_seq1	60S ribosomal protein L3	AGACGTCATGTCTCACCGAAAGTTTAGTGCACCCCGTCATGGGTCTATGGGATTCTACCCGAAGAAACGTTCAAAGCGTCATCGTCCCAAGGTAAAGGCATTCCCCAGGGACGACAAGACCAAGCCTGTTCATCTCACAGCCTTCCTTGGCTACAAAGCTGGCATGACTCATATTGTTCGTGTTGCTGACAAGCCTGGATCTAAAATAAATAGGAAGGAGGTTGTTGAAGGTGTAACGATCTTGGAAACTCCTCCAATGATATGTGTTGGTGTAGTTGGCTACATAAACACTCCTAGAGGCATGCGTACCTTCCAAACTGTTTGGGCCGAACATCTTTCTGAAGAATGCAAAAGGCGCTTCTACAAGAACTGGCACAAGTCAAAGAAGAAGGCATTTAC…		175690000	189850000	143070000	169510000	111080000	16605000	12443000	26456000	23237000	16657600	173660000	139030000	169760000	187350000	151210000
comp215144_c3_seq1	40S ribosomal protein S4	CGCCATCTGTTTACACGGTCTTTCCCTCGCCTGACGGAGCCATGGCTCGTGGACCAAAGCATCATTTGAAGCGCCTTGTTGCTCCTAAATCATGGATGCTGGACAAGCTTGGGGGCGTGTATGCTCCCAGGCCTTCTACAGGTCCCCACAAACTACGTGAGTGCTTGCCTTTGGTCCTGCTCCTGCGTAACCGTCTGAAGTATGCCTTGACCAACACAGAAGTGACGAAGATCACTATGCAGCGCCTTATTCGCATTGATGGCAAGATAAGGACAGACAGAAACTTTCCTACTGGGTTTATGGATGTTGTGAGCATCGCTAAGACCGGCGAGTACTTCCGCAAAAACGCATCACACTCTTTGCGCTTGTAACACACAGAGGCACAATATGAGAGAATTT…		111489000	66481000	97216000	116192000	105442000	16851700	16846000	13783200	19846600	17110600	119703000	92433000	100206000	100220000	90375000
comp215240_c1_seq2	WAP domain	AGACCAGCTTGGGATCCCCAACGGAAGACACCTCGCCACACAAATCGTCCAACATGTGTGTTCGTGTGTTGATGCTGGCGGCGTGTGTGGCTGTCGTGCTAGGCGCCCTCCCACCCAAACCCAACAGTTCCTGTACCAACTACTGCCCTGACCCAATCAAAGGTCATGGGTCCTTCGTCTGCTGTGATCCTCATCCTGGCTTCTGTCCACCCAAGCGCTTCGTCTGTCCGTTCGGCAAGTTCCCATCTCCACCAAGATGCGAGAAGGACTTCAACTGCGCCAAGACCAGCAAGTGTTGCGAGGACGCCTGTCTTAACTTCAAGACTTGCAAGCCGGCTGTGTATTCCTAAATGCACTGGGACGGGATCCAACCCAACCTGACGACGAAGCCTAATGTAA…		4444100000	6696800000	13713000000	9531200000	10219000000	2679600000	2200600000	3029000000	2942100000	2549700000	11904000000	10719000000	9331800000	15256000000	15833000000
comp215438_c0_seq1	40S ribosomal protein S5	CCGAGGTCTTTCTGGTCCTGTGTCGACACACGAGATGGCGGATTTCGAGGACGGAACCGATGAGGTGGCGACCATCCAGGCACCAGTGGTGGAGGCCCCTGAGCTGCCAGAAATTAAGCTCTTTGGCAAGTGGTCACTTGATGATGTACAGCTTAGTGACATGTCCCTCCAGGATTACATTGCTGTGAAGAAATATTATGCTAAGTACCTGCCCCATTCTGCCGGTCGGTATGCGGCTAAGCGGTTCCGCAAGGCCCAATGCCCCATTGTTGAACGCCTCACCAACTCGCTGATGATGCACGGTCGTAACAATGGCAAGAAGCTCCTAGCTGTCCGCATTGTCAAGCACTCCTTTGAGATCATCCATCTCCTGACTGGCGAGAACCCAGTTCAAGTTGT…		102310000	93322000	72696000	82542000	57251000	8786200	11522000	14080000	18172000	14585000	68081000	56149000	89486000	78571000	85828000
comp215951_c0_seq1	Histone H2B	TATGTATGTACATATACACATTATTGTCTAAATTACCCTAATTACAAAAAGGGCAAGCACTACTGCAGTCAGCCAACAACACCGGCTAAACATACCCACAACAACGGGCATCACCCTAAGGCTACCCACCTGGGCCACACCTGCCTTCCTAGCAACTCTCTCCCAAATTAACTCACTCAAACACTCAAACCACAATACCAAACATGCATAAATTATCTAAGGTGGTCATGCCACTGCTCTTTTCATCCCTCTCATTCACCATCCCCATCCTATTTTCATATTTTCTGATCCTTTTCCCATTCCTTCCCAACCCCACCCCTTACCATGTCCTATGGTCAAGAAATTTCGGGCATTTATATATCTTGCAACGCCGACACAAGCATCATCATGCCACCCAAA…		6859000000	4964200000	3691000000	4472600000	3887800000	871550000	689110000	431760000	573890000	583640000	4426200000	3409000000	5370200000	5010600000	2740000000
comp216297_c0_seq3	Serpin Leukocyte elastase inhibitor	ATGACAATGACCAGCTGGTCCTGACCTCCAAACCTGACCTGGGCCACATCACCCCCTTCAGCTTTGACCTCTTCAAGAAACTATATCCACCCACCGCCACAGGAAACTTTTTCTTCTCCCCATACAGCATCTGGACCGCCCTCGTCTTGGCCTACTTTGGGTCTGCTGGCAGGACCCGTCAGCAGCTGCAGGACACTCTTCGTCTCAAAGACCCTTCAAACACTTTGGCTACCTACAAGGCCCTCGACCGTCTGACTTCGGAAAGACGGAACAACACGAGTGAATATGTGATTGACTTGGCCAACAGAGTGTATGTGGACCATAGCATCTCCCTCCGGGACTGCGCCATAGATGTCCTTTATAAAGAGGTGCAGAATGTCGACTTCACACAGGCAGCTG…		1976800000	3041100000	1459700000	750380000	1351100000	1083600000	831040000	603140000	894700000	810310000	1337800000	1455300000	1121600000	1089200000	1094400000
comp216433_c0	Calmodulin	GGTTGAAGGTGGTGATAAGCAGGAGTGTGGAGTGGCGGGAGTTCGCAGTCACTCTGAGACAGTGGTACCGAGCAGACGTCTGTCGATTGGCTTGTGATACTAACACGCACCCAAAATGGCGGATCAGCTTACCGAAGAACAGATTGCCGAATTTAAGGAGGCGTTCTCCCTGTTCGATAAGGACGGTGACGGCACAATCACTACCAAGGAATTGGGCACAGTCATGAGGTCGCTCGGACAGAACCCCACCGAGGCTGAACTTCAGGACATGATCAACGAAGTGGACGCTGACGGCAATGGAACGATTGACTTCCCAGAGTTCCTGACTATGATGGCGCGCAAAATGAAGGACACAGACTCTGAAGAAGAAATCAGGGAAGCTTTCAGGGTGTTCGATAA…		2041856000	2485810000	2661888000	2659898000	2545300000	453580000	393680000	508140000	585380000	384402800	2507188000	1711200000	2084722000	2415192000	3125680000
comp216504_c0_	Sulfatase-modifying factor 1	GGCAGGGAAACTTCCCCACGGAAGACACAGGAGAAGATGGCTGTGTTGGCAAGTGTCCAGTGACGTCATTCCCAGCTAATGGTTACGGCTTGCACAACATGTTGGGTAATGTGTGGGAGTGGACAGCTGACTTGTTTCTGGAGAGCGATTATCCAGGCAATTATACTAACCCGGGAGGTGTGACGTTTGATGAGCTAAGAGTCATGAAAGGGGAATCAAGGATGTGTCGACAGGAGATCCGCTACAGATATTTCTGCGCTGACAGGGATGGCAACACGCCAGATGCCTCCAGCACCGTCATGGGCTTCAGATGTGCTGCTGATAAACTTCCGGATTACCTCAAGAAATAGCACAAGACGTTCCAGCCCACGCTCGGCGTGGCGTGAGGCGCCCCATGAC…		57623000	51426000	70513000	57618000	0	7098600	0	0	0	7535700	72622000	61565000	78793000	96453000	94064000
comp216625_c0_seq3	Unknown	ATGGGCCAAATACCCGGACGACTCCCGTCAACGTGAGGCTCTTCACTGGACCCACCGAGACCGTCGCACTGGACAACCTCGACTCCAGCAGGGTGTCTAGTGCTTTGGATAAGGGAGCGAACACTTTCAGTAACATTCAAGACGTCGAGCGGAACCTTATTGAAGACTCCGTGATCCTGCCCCTGCTCTCCCCCGCGGGGCAACATCTGCATTTCTTCACCGTGGACGATGAAGCTAAAGCGATGGACCGCAGGGCCACGGCTATCATCTTCGGCTCTAGCCAAATTGTGGACGACTTTGACTTGACACCGCGACAGGGAGGCTTTGGTCTGAGGAACTTGCAGGTGAGCAACACAAAACTGAGAGACTTGTGCCCACAGAACCCCAGGTGCACCCCCA…		782070000	1299800000	1119100000	1270800000	1382700000	705510000	589420000	793940000	689120000	464950000	980530000	829820000	930690000	1022400000	1731600000
comp216667_c0_seq2	masquerade	TCGCTGTCCGGAGACTACTCATTAGTTCTCCTCAAAGCAGCGCGTCGTAAAGATGAGGAGTGGCGGATTGGTGTCCATACTACTAGTGGTGACGGCTGGGGCTGCCCGAGCCTGGCCCCAGTACCCGGGGGTGGGCAGCGGTGCAGGCGGCGCTGACGAGCTGCAGCAGACAGTGCAGGGCGGTGCCAAAGGAATAGCTGGTCAGCAGGAGCAGGGTGCTGAGGGAGTGTCGCTGTCCGGAGACTACTCATTCCAGCAGGCTGCTGACTGTAACAAGAACTATGGATGTGTGCCATGGCAGTTATGTGTAGACGGTGAGATAAACACAAGCGGAGTAGGCCAGCTGGACCTGCGCACACCTGAACCCGTGCCACAGAAGAACACTGCAACTCTGTGCGC…		2920600000	3005100000	3190200000	3890000000	3945500000	345920000	347540000	280980000	365890000	473510000	4809900000	4604500000	5091300000	5187000000	4880400000
comp216794_c1_seq1	Gamma-interferon-inducible lysosomal thiol reductase	GACCAGTTCAAGGTGTCCGGTGCTGGGGACCCGGTGAAGGTGGTGGTGTACTTCGAGTCTCTGTGTCCCGACTCAGTGCGCTTCTTCACCCACCAGCTCTACCCGACCTGGCTAGACCTGAAGGACATCATGGACCTCGAGTTTGTTCCATTCGGCAAGGCCAGGGCAACACCAACTGGAACTGGGGACTACGAGTTTGAGTGCCAGCACGGCCCTGACGAGTGTCACGGGAACAAGGTGATGGCCTGTGCTCAGAACTCCCTCCCCATCGATAAACAGGTGGAGTTCTTCCACTGTATGATGAGCAAGTCTTACCCGGCCTTCACTGGGCAGGAGTGCAGCAAAACGGAAGGCATAGAGTGGGCCCCGATCAACGAGTGTTCTGAGAGTGTGGCTGGG…		859880000	337960000	660030000	701030000	555780000	161970000	120310000	223490000	193690000	149570000	500430000	425530000	392480000	612980000	433170000
comp217095_c0_seq1	WAP domain	TCACTTCTCCTTTTACAACCATCATGGTGCGTGGAAGCGGCATGGTTGCTGGAGTGGCGGTATTAATGATGACCTTGGCGGTGGTAACCACGCAGAATGTGGGTGGTGGCCAGGGTGGCAACCAAGGCTGCCGCTACTTCTGCAGGACCCCCACCAACGCTCTCTACTGCTGCGAGGACGAGCGGGCCCCAATCAATCGACCTGCTGTGAAACTCGGCCTCTGCCCTGCGGTTGGGACGCGATGCAATCCGGGGGCCTTCGCCATCCCCTGCAGCAACGACGGCGCTTGTCCCGGCAATAACAAGTGCTGCTATGATGTCTGCAGGCGAAGGCACATCTGCGGCCCCCCCTCCATTAATTAAATGGTAACATTGACCTCTCTGACTTACCATCACCACA…		1245900000	1635200000	3080000000	2612200000	3181700000	1095900000	791560000	1134800000	1034500000	1223700000	2276300000	2039900000	1853700000	2492700000	1903800000
comp217187_c0_seq4	Selenoprotein H	AGACCACTACGACGCGGACTCTCACACTGTCAACATGCCCACCACACGCAGCAGCGGACGCAGGAAGGCGCCAGAAGCCAAGGAAGCTGTACCCACGAAAAAGGGAAGGAAGGCACCAAAGGCCAGAGCACAAGAACCTGAAGAGAAAGAGACTGAGGTTGCCCCAGTTAAGGACAAGGACTCTGGAGCCAAAGATAATGAGGAGTCTGATGAAAATGGCAAGGCAAATGGGGAAGCAAATGGTGTAGCTGAAGAGGAAGCAAAGGAAGAGGCCAAGGGAGAGGGAGCAGCCAAAGAAGAGGAAGCCAACAAGGAGGGAGTTGCAGAAGAAAAGGAGAATGAACCTGAAACTAATGGAGAGGATGCAGAAGAGTCTGAGGCACCAGCACCACCAGCAAA…		363990000	245980000	248110000	204670000	261890000	118100000	155860000	168930000	12277000	113200000	183590000	205170000	216080000	248490000	207100000
comp217283_c0	Ras-related protein Rab-11A	TCCCCTCTACCCTGCGCACACCCACAGGCGTAACGGTTCGCCATCTTAGTTTATTGTGAGCAGCAACCCGCTCTGTTATCGCTTCCTTTCCGTGACATCTTGCTATATACCGCAGTGGAAATAGTAGTTGATGGTTCATCATAGATTCATCTGCTTGATGGTGCTAGAAAATTTGTGATAAGCCGGTTTGGTTTTCTAGTTTGAGTGGTTTACCCCCAAGACCAACTACTTTTGTTTACCTTTCATATTTCACCCGTGAAAGATGGGGAACAGGGACGACGAATATGATTATTTATTCAAAGTTGTGTTAATTGGAGATTCTGGTGTTGGCAAGAGTAATCTTCTTTCAAGATTTACAAGGAATGAATTTAATCTTGAATCAAAGTCCACCATCGGTGT…		361460000	420930000	360190000	338850000	346050000	71145000	70270000	71804000	61330000	64370000	295430000	282120000	335050000	464982100	408780000
comp217409_c0_seq1	WAP domain	ACCTCACTACACCTGCACGTGAAGTTGACTCTCCCTCACTCCACTTTTACGTGAAGCTGCTTCTCTACCTCACTCCGCGTGAAGCTGTCTCAACATGATGCAACAACAGGTGATGCAAGTGTTGGTGTTGGCAGCAACTGTGGTGGCAATGACGAGTGGCTCCTGCCAGTACTGGTGCAGGACCCCGCCGCCATTAAGCAGAGCCTACTGCTGTAGTCTTGCAGATCGTGTATACCCTGACCCTGAACTGCATCCAGGTAGCTGTCCTCCAGTCCGCAAGGAATGTCCCAGGATCCAAATCCCTGAGGTGTGTCCCCATGATGGTGCCTGCCCTCAAGATCAGAAATGTTGCTGGGACACCTGTCTCGAGCTCCACACCTGTAAGCCCATCCAACAACT…		267480000	430200000	455700000	368290000	422490000	147810000	123610000	142070000	184840000	174790000	532800000	743530000	509720000	824760000	562250000
comp217487_c0_seq1	Malate dehydrogenase, cytoplasmic	TGTTTGGGCCAGACACTCCAGTCATCCTGCACCTGCTTGACATTGCCCCAATGATGAATGTGCTCAATGGAGTCTGCATGGAGATCAGTGACTGCGCTCTTCCATGTGTTAGAGATGTAATTGCCACTGATGACCCAGCTGTTGCATTCAAGGACATAGAATGTGCATTCTTGGTTGGAGCAATGCCCCGCAAGGAAGGCATGGAGCGCAAGGATCTCTTGGCTGCCAACGTAAAGATCTTCAAGGTCCAGGGTCAGGCATTGGACAAGTATGCTAAGAAATCTGTGAGAGTCCTTGTGGTAGGCAATCCAGCAAACACTAATGCCTTAATCTGTGCAAAGTATGCCCCTTCCATCCCACGGGAAAACTTCTCTGCCATGACTCGTCTTGATCAGAACC…		156590000	279410000	184260000	220150000	257840000	72882000	65018000	83052000	89135000	62623000	202350000	204920000	167420000	269420000	204370000
comp217509_c0_seq2	ALF	GTCACTCTTCAAGTCAAGTGCACAAAGGTGCAATATAACTGAGGTTGACGATGGTGCATGTGGTGGTGAGAGTAGTGTTGGCAGCACTGGTGGTGGGTAGCCTAGTGCCGCCCACTGAGGCACAAGGCTGGGAGGCCGTCGCTGCCGCTGTCGCTCAGAAGGTTGTCTCACTGTTTAGGAACGACGAGGTGGAGTTTCTGGGCCGCATCTGCAAGATCAGTGTGAAGCCTTACATTAGGAAGTTTCAGCTGTACTACGAGGGAAGAATGACGTGCCCGGGCTGGACTCACATTAGGGGCGAAGCTAACACTCGGAGCCAGAGTGGAGTGGCGACCAAGACGACGGAGGACTTCGTAAGAAAGGCGTTTGCCAGTGGTCTCATACAGGAAGAAGACGCCC…		4834400000	4534900000	9467700000	5598400000	9577400000	1468700000	1076900000	687750000	976260000	1990600000	8843300000	11052000000	7164000000	9709900000	14542000000
comp217530_c2_seq1	Protein disulfide-isomerase	TGAGCGAGGGGGGCCAATGAGGACGGCCCACGAATGGCCACGTCTGCGCCTCGCGCCGCTTCCTATACTCACTCTCCCAGTCGGTATCAACAACTCGAACCATGAGGGTGGGAGTGTCTTTTTCTGTCTTGCTGGCCACCCTGGTCCTGTCGGTCTTCGCCGACGAGGACATCACCACGGATGAGGGTGTGCTGGTGCTCACCAAAGACAACTTCAAGAAAGCCACGGAAGACCACGAATTTATCCTCGTAGAGTTCTATGCCCCATGGTGTGGACACTGCAAAGCCCTGGCTCCTGAATATGTAAAAGCTGCAGCAAAATTGGTTGAACAAGAATCGTTGATTAAATTGGGAAAGGTTGATGCAACAGAAGAAACGGAGCTTGCAGAAGAGCATGGTG…		2962500000	2209900000	1997900000	2270000000	2100600000	443350000	481440000	530630000	637600000	469740000	2605500000	2618700000	2943000000	2955900000	3242300000
comp217610_c0_seq2	Peroxiredoxin 1	AGGTGACACTTAAGGATTACCCTGGGAAGTTTATTGTCATTCTTTTCTACCCATTGGACTTCACCTTCGTCTGCCCTACAGAGATAATATCATTTGCTGAACGAATTGATGAGTTCCATTCTGTCGGATGCGAGGTGCTGGGCTGTTCAACAGATTCTAAATTTACTCATCTTGCATGGTGCCAGACATCACGTAAGGAAGGTGGAGTTGGTAAAATCCCATTCCCTCTTTTAGCAGATAAATCCATGGAAGTGTCACGAAATATACCTCATGACTTACTTCGACGACCCAATCGAATAGC		31267000	25457000	58409000	45710000	34565000	12009000	10315000	8356500	14207000	12639000	43738000	41979000	46258000	43328000	38096000
comp217686_c0_seq3	Flotillin-like protein	GATTTGATCATAAGGCATTTCGTGTGTTGTTAGGATATCGCTCAACGTGATGACACTTAATGTTGAGTCTCCACGAGTCTACACTGCACAAGGAGTCCCAATCTCAGTCACAGGCATTGCACAGGTGAAAGTGCAAGGTCAGTATGAAGAAATGTTACTGGCTGCCTGCGAGCAGTTCTTGGGCAAATCGGAGTCCGAGGTTCAACAAGTGGCACTGGAAACGCTTGAAGGACACCAGCGTGCCATCATGGGGTCCATGTCTGTTGGGGAGATATACAAGGATCGTAAAAAATTCAACCAAAATGTTTTTGAGGTTGCATCCAGCGACTTGATAAACATGGGCATCACTGTACTCTCGTACACCCTTAAAGACATTCATGACGATGAGGGCTACTTAGA…		23373000	42945000	42536000	39434000	52803000	43929000	25419000	33634000	31792000	29542000	25069000	29316000	34894000	40994000	46434000
comp217692_c0_seq1	ATP synthase subunit d, mitochondrial	GTCGGTGATTGTGGGAGGCACAGCTGCGCCATCTGTGTCTCGGCTGCTCCGGTTCCCTCGTCTCTGCCTCAGCCGGTGCACGGGAAAATGGCTTCTCGCAGAATTGCAGCCTCGTCTATTGACTGGGCGGCGTTTGCTGCTCGTGTTCCCCAGGGACAGAAAAACATGTTTAACGCCTTTAAAGGGAAATCTGATGCATACGTTAGAAGAGTTCTAGCACTGCCAGAAACTAAGCCAAAGATACAGTTTGCTGCCTATCAGGCACGCATTGATGTTCCTGGTATGGTTGATGAATTTAATAAACAGTACGAAGCATTGGAGATCCCTTACCCAGCTGACACTGTATCTGGACAGATTGCAGAAATTGAAAAGCAGGCTGTAGCCGAAACTCAGGTCTTT…		70951000	64674000	47972000	59681000	54766000	19953000	28087000	21545000	18100000	33801000	51907000	49569000	71164000	65308000	65962000
comp217697_c0_seq1	Translationally-controlled tumor protein homolog	GAAGACCCGAGAAGGTCGCTCCTTCCGTGCTCTGCCCCAGCGAGCCGCTCAGCTCTGCCGCCGCTCCACTGTCTCCACCGCCCTCCATCCGCCCACCATGAAGGTCTTCAAGGACTTAGTCACCGGTGATGAAATGTTCACCGACACCTACAAATATGAGGCCATCGAGGATGCCTTCTATATGGTGATAGGCAAGAACATCACAATGTCTGATGACAATATAGCATTAGAGGGTGCCAACCCTTCAGCAGAAGAGGTTGATGAGGGCACTGAAACTAATGCAGTTTCTGGTATCGATGTTGTGCTTTACATGCGTCTTCAGGAAACTGGGTTTGGTAGCAAGAAGGACTATCTTGTTTACATGAAGGATTACCTTAAGAAATTGAAGGGAAAGCTGGA…		252770000	288590000	243290000	266680000	279860000	46854000	36595000	44922000	48854000	53896000	201790000	195530000	269260000	267960000	319910000
comp217822_c1_seq1	Nucleoside diphosphate kinase	ATTCGAGAGCAAGGGCTTCAAGCTGGCCGGCATGAAGTTTATGCAGGCAACCGAGGACCACCTGAAGAAACACTATGCTGATCTAGCTGATAAGCCCTTTTATCCAGGCTTGTGCAAATACATGTCATCTGGCCCACTGGTGGCTATGTGCTGGGAAGGTACTGGTGTAGTAAAGACAGCTCGCACCATGATGGGAGAGACCCGCCCAGCCGATTCAAAGCCTGGTACCATCCGTGGCGACTTTTGCATTGAAGTTGGCAGGAACATCATCCATGGCTCTGACTCTGTTGAATCTGCAAACAAGGAGGTTGCTCTATGGTTCAAGCCAGATGAACTTGTTAGCTGGACACAGGCCGATGAGACCTGGATCTACGAGTAAGACGTGAAGACTAGACAAGG…		713470000	795970000	462120000	791940000	522840000	117500000	101310000	152990000	30175000	102280000	563330000	575840000	729660000	711880000	545810000
comp217972_c0_seq2	60S acidic ribosomal protein P0	AGTACGTGGTGCCCCAGGTTGAGAACCTTTGCGTGGCTGTGCTGTTGTTCTCATGGGGAAGAACACCATGATGCGCAAAGCTATTCGTGGTCATCTTGAGGCCATCCCAAATCTGGAGAGGCTGCTTCCTCATATTGTGAACAATGTGGGATTTGTGTTCACAAACGAAGACCTTGTTGAGGTACGTGACAAGCTGTTGGCCAACAAGAAGAAGGCTCCTGCTCGTGCTGGAGCTATTGCTCCTTGTCAGGTGACACTTCCTGCTCAGAACACTGGGCTTGGTCCTGAGAAGACTAGTTTCTTCCAGGCTCTGCAGATCCCTACCAAGATTTCCAGGGGTACTATTGAAATTGTTAATGACATCCAGCTAATGAGGGAAGGAGACAAGGTGGGTGCCAG…		166710000	176310000	168560000	151330000	157720000	24655000	27283000	19558000	32278000	23055000	137400000	125420000	180220000	237840000	170200000
comp217988_c0_seq1	40S ribosomal protein SA	CCTTCTTCCCGTGATCCCTCCGTCGAGTGGACAGCCGCCATCATGTCGGGAGGTCTAAGTGTTATGAGCTTGGAGGAGAATGATGTGACACGGTTCCTGGCTGCATCAACTCACTTGGGTGCCAACAATGTCAACTTCCAAATGGAACAATACGTCTTCAAGAGGCGTCAGGATGGTGTTCACATCATTCATTTGCGCAAGACTTATGAGAAGATTCTACTAGCAGCACGTGCAATTGCTGCCATTGAAAACCCTGCTGATGTGTATGTGATATCTTCACGCCCCATGGGACAGAGAGCTGTCCTCAAGTTTGCAAGATACACTGGTGCCACACCAATTGCTGGACGCTTCACTCCAGGAGCATTCACCAACCAAATTCAGGCTGCTTTCCGTGAGCCT…		207000000	189570000	180520000	190900000	200430000	77954000	94066000	89265000	106970000	102730000	151620000	169200000	200330000	180310000	226280000
comp218026_c0_seq1	Unknown	AGGCTGCTGCTACGGCCCCCTCCTCACCTGCCGCCCCACCGTCATCAAGCTCGTCAGGTTCAAGGTGTTGAAGACGTCGGTGACCGTCTCGGAGTCGGTGAGACGACGCAGTAACCGTCGTCGTCGTCAGAACGAAGTGAGTTACGAAGTGGTGGAAGCCTTCAAGCACACCGAGTGTGCCTGCGGCTGTAAGGTTCAGGAGACAGACTGTAACTCGAAGATCCACACCTATTTCGAGGGAGAGTGTGCCTGTGTCTGCACCAACAGTGACGAGAAGGCCAAGTGTGAGGAGCAGAACTCCACCAAGTACTGGGATAACGAGAGCTGCAGCTGCTACTGTCGCAAGCCCCAGGAGTGTAGCAGCGACGAGTACTTCTCCTCCCTCTCCTGCAGCTGTGA…		165030000	247480000	241880000	126230000	227290000	103650000	86205000	118520000	112240000	72726000	126820000	209540000	224570000	244880000	317370000
comp218262_c1_seq3	RNA-binding protein 1	AAGCCCGCGCCTCTCCCGACCAAGCCAGCTTCACCTGCTCCAGCGCCGCATCTCTCTACAGCTTTTTCTCGAGAAAGTGCATGGTCCCATCAGAAAGAAAGGGCTTACCTTGGCTGTGACAACTATTTTGCTTTCTTGGCACTCAAAAGCAGCTGTTTCTCTGACCCAGCTACAGATGAACAGATCATAAGCCTCAAGAGCTTTGTAAGATATCAAGTCATCCACCGTATACGGACTTGGCGTGAACAACAAGTAGTTCACTATGTCCACAAGAATGAGGACGGACTGCAAGGTTTACGTCGGTAATCTTGGCAACACAGAGGCTAAGCATGAGCTAGAGTCTGCCTTCTCAAAATATGGACCCTTGGTGAATGTCTGGGTGGCTCGTAACCCTCCTGG…		398820000	358370000	329170000	337650000	285250000	73343000	73122000	67540000	92392000	62083000	294560000	265940000	354600000	388420000	252690000
comp218342_c1_seq1	ADP,ATP carrier protein	TGGGCCTCTTTCACCCCACGGATCTCGCCGGACGAAGGACGCACTACACAACACCGCTAAAATGGGGAAGGCTTTAGATCCAATGAGTTTCCTCAAGGATTTCCTTGCAGGTGGTATCGCCGCCGCCATCTCTAAAACAGCTGTAGCGCCAATTGAACGTGTGAAATTGCTACTTCAGGTCCAGGCCGCCTCCAGACAAATTAGTGCCGAAAATGCTTACAAGGGCATGGTAGATTGCTTCGTCCGTATTCCTAAAGAACAAGGAGTCCTTGCATATTGGCGCGGTAACCTTGCCAACGTTATCCGTTATTTCCCAACTCAGGCCCTCAACTTTGCTTTCAAGGACAAGTACAAGCAGGTTTTCTTGGGTGGTGTTGATAAGAAGACACAGTTCTGGAG…		739090000	851630000	623360000	669870000	650760000	119170000	145490000	95817000	162780000	117680000	571570000	482320000	732400000	879390000	576610000
comp218460_c1_seq3	Elongation factor 1-delta	GCCTGCTTCAGCCAGTCCACGCGGGGTCTCTCAAGTATTACAAACATGGCATTAGAACTTGCTCATGAAAACATCTGGTTCGAGAAGTGGCGTGTGGATGATGCAGAACGTCAATTTTATGAAAACAAGGCTCAGGGAAGTTCGGGCCTAGGATCCCTGGCCAGTCAGATTGCCAAGGCACGGCAGGAAATACAGAATTCCCTAGTCTCTGGTGGTCGCACAGGCTCTTGCAGCAGTGGCAGTGGTGTTGGAGTCAATGCTGATCTTCTGAACCGCATTACCAAGCTAGAAGGGGAAAATACAAACCTTTCTAAAACTGTATCAACCTTAGAACAGACTATCATGAATTTGACAAAAAGGTTAGAACAACTAGAATTTGGAAGCAATACTACCACAAAC…		66575000	62152000	65144000	62333000	76890000	21687000	22813000	24663000	26409000	17632000	53966000	63113000	82746000	83457000	98693000
comp218533_c0_seq1	Tropomyosin	ATGAAATACCACTACTCTGATCGAGGAGTGTGTGTGGCGCGAGTCAGTGTGATTGCCGAGTTAGGCCAAGTGAGAGGCGTTTTGTGTGAGTTCTGTGAAGATGACAACCATTGGCAAAGGAGCAGATCTGATGGAGGTCCTTAAAAAGAAAATGCGCCAGGCCAAGGAAGATACCGAGCGCCTTAAAGATGAAAACGAGGAAATATCCCGAAAACTGCAAATCGAGGTTCAGAGGAGGGAAGCCGCTGAGGGTGAGGTGGCCGCTCTTAACCGCCGCATCCAGCTGCTAGAGGAAGACCTGGAGCGCTCTGAGGAGCGTCTCAACACTGCCACCACCAAATTGGCGGAGGCTTCACAGGCCGCCGACGAGTCAGAGCGAGCCCGCAAGTGCCTGGAAAA…		6717000000	8965500000	8782100000	7980700000	8038800000	1286200000	1151900000	1294800000	1236400000	1172000000	8507600000	8307800000	8636400000	10022000000	11073000000
comp218593_c1_seq1	Superoxide dismutase [Cu-Zn]	ACGTCTGGCCAGCGGTGCGACAGGTGAACATGACTCTTCCGGACATGCTGGTGAAGATGATGATAGTGGGGATCATGAGTTTCATGGCTCTCGCCTCGCCTCCAGCCCCGGCCGCCGTGGTGGACCTGGTGCCTGGCAGCGACCAGATCAGTGGAAGGCTGGAGATCTACAGGAGCTATAATGGACTCACCATCGTAGGTACTGTGAGTGGGCTGACTCCAGGAAAACATGGCTTCCATGTGCACCAGAAGGGAGACCTCGGTGATGGCTGCAAGGCTGCCGGGGGCCACTTCAACCCCTTCAACAAAAATCACGGAGCTCCCGAGGACTTGGAACGTCATGCTGGCGACTTTGGCAACGTGGTGGCGGACTACCAAGGTGTAGCTACCATTTACATTG…		45943000	53861000	119180000	115730000	104760000	33898000	36800000	45197000	36835000	39393000	72905000	112160000	62911000	96371000	124150000
comp218670_c0_seq1	RNA polymerase II transcriptional coactivator	TCCCGCTGCCCGCTGCCGCCATTACAACTCTGGTCTCCAAGCGTCTGTCACACTCCACGATTTTTCTCCGATATTGAAGAGAAATTCGACCTTTACTGCCTTCAAGTTGTGAAAACAATTTTCAAAAGTTTGCTGACAGTGGATGGCAAGAGGTAAGGAGACAGCCAGAATGGGTAAGCAAAAGAAGGAAGAATCAAAGAAGCGACCCCCAAGTGACAGTAGTGAATCAGATTCTGATTCTGGCCCTGAGGATAAAGAACCTCCAACGAAGATGGCAAAATCTGATGCATCAAGTAGTTCATCTCGTCGCAAAAATGAAAGTGGTGAAACCTACTTTGAGCTAGAGCGCAATAAGCGGGTTACAGTGCGCCAATACAAAGGCAGATTGTATGTCGACAT…		351590000	458500000	514490000	546840000	497190000	69105000	81103000	75621000	86922000	84485000	464080000	362150000	454080000	487870000	532380000
comp218700_c0_seq1	Glutathione peroxidase 3	AGTGTGCGTGTGTGTGCGTCGCCACCATGAACCGGGTCCTGTGTGTGTTGCTGGGGGCCTCCCTGGTCGCTCCTGGCCTGGCTGAGATCATCTCCCGTCGTCAGTGTGGGGACGTCCTCGGCGACTTTTACCAGTTCTCCGCCAACACTCTGAACGGTTCTCAGCTCGTCACCTTCGACCAGTACAGGGGCAAGGTGGTGCTGGTGGTGAACGTGGCCACCTACTGAGGCCTAACCACCGCCTCCTACCATCAGATGAATGCACTTGTTGACTTCTACGCCAATGAAGACCTGGTCGTTCTAGGCTTCCCGTGTAACCAGTTTGGGAAGCAAGAGCCGGGAGCCAACGCCACCGAGATCTTCAATGGGATCCGCCACGTCCGCCCAGGTGGAGGCTTCG…		95299000	269980000	352100000	284440000	244740000	264800000	253340000	311720000	398050000	302980000	319720000	369560000	255050000	398560000	298160000
comp218904_c0_seq1	Cofilin/actin-depolymerizing factor homolog	ACAGCTAACACTACGCCCCTTTCAAGTTGAAGAGCCTGACGGTGGCCCGAGTGTGTAGTCCGCTGTGAGCTGTGTCTATCTCAGTGTAGCCTAAAGCACAATGGCATCTGGAGTGAAAGTATCGGATGAAATCCACAAAGCATATACAGATATCAAAAAGAGCAAGAAGTATAGGTACATAATTTTCCACATTAAGGATGATAAGGAAATCTGCATTGAAACGTATGGTGATAGAGATGCTGCATATGACGACTACCTACAGCATCTGAGCAATGTGGGACCTGATCAGTGCCGTTATGGTCTCTACGACTTTGAGTATGAGCATGCATGCCAGGGAACCTCTGATACAAAGAAGCAAAAGCTGTTCTTGATGTCTTGGTGCCCAGATACTGCCAAGAT…		3074300000	1835000000	1936500000	2016800000	1843300000	242110000	207110000	180980000	269070000	235250000	2031800000	1580000000	1622600000	1832400000	1450300000
comp219161_c1	Enolase	ATGCAGCATAACTTCAACTAGCAAGATTGCTACACGTCCAAGCCTCCTGTCAACGCGATCAGATGCCCGGCAGCTGGGTCAAGCCCTGGCACTTTTTCTACAACTTCAAGATTTTCCTCTCCAAGCTATTCTTCAGTCTTTCCCCACTTCCCAGCTCGTCCATTGGACTTCTGTGTCTTTATATAAGCTTAAGCTTAAGTCCCGGAGCCACTCAGCCGGCGACACCATCCTGGGAAGAGTCGATTCCATCAAGCAGCCACTATGTCAATCACAAAGGTATTCGCTCGGAGCATCTTTGACTCCCGTGGTAACCCCACTGTGGAAGTGGATCTTTACACAAGCAAGGGTCTTTTCCGTGCAGCTGTGCCCTCTGGTGCATCTACTGGTGTCCATGAAGCC…		1152000000	2032000000	1595800000	1601700000	1672848030	402090000	457430000	450420000	535550000	414790000	1415600000	1022800000	1774500000	1801700000	2195300000
comp219186_c0_seq1	Unknown	AGTCTCCTCTCGTGTGTTGTGGACGGTCTCGCTGACAGAGATTGTTGACTTTTGGGATATTGTGGAATACTTGAGGTTGTACGAAGCTGTCATCTCGCTGGAGGGATGAAGGTCGTGGTGGAGCTCCTGGTGCTGTCCCTGGTGACGTGGGCGGCCGTGGGCGTAGGCGTGGGCGTGAATGTGACACAGGAGGAGGCCCACAGCAGGGTCAAAAGGCAGTTTGGCTTCAACCGTGGACGAGGCGGCAACCCACACCGTAATAATGCCCCTGGACACGGACATGGCCATGGGGGCTTCATTCCTCCTGGACACCAAGGCGGAAACCTCCACAACATAGGGCGTCCCGGTGCTGGCAGACCCAGCGCGCAAACTCTGGGCCAAGGACACAACCTCAACAAC…		135790000	186090000	220600000	241570000	140060000	127630000	125830000	101830000	75347000	182340000	149110000	204300000	209660000	213560000	381680000
comp219388_c0_seq2	Snake-like serin protease	TTGGAGAGCTGTCGAGGATCCTGCAGAAGGTGACGTTGCCAGTGGTAGACCCGCTTAAGTGCCAGACTCGGTGGTCCAACAGTCAAAGTCCTCCCAGAGGTATTCTCTCTGACCAGCTGTGTGCCGGCGCCCCGGGTCGCGACTCTTGTGGGGGTGACAGCGGCGGGCCCCTCTTTGAGCAGATGAAGGGTGGGCAGGCGTGTGAGCAGACAGTTGTCGGCTTGGTGAGCTTTGGACCTGGTTGTGGCGGCAAAGATGCTATAGGTGTCTACACCCGAGTCTCGGCTTTCCTGGACTGGATCACGGGTTACATAGCACCGAATTAGTCCTAACTGTATTGGCGGTGTGGTGGTGGTGGTATGGTAAT		50473000	53394000	80258000	67962000	77241000	31279000	28634000	34288000	41844000	26609000	48735000	47959000	48567000	84381000	76831000
comp219423_c2_seq1	Crustacean calcium-binding protein 23	ACTTTGACTTCCTCCGTCCGAAGGAGACCCTGAAGCAGACGACAGACCCGCTGGAGAAGCTACGTAGCCACTGCCTCTCTCAGGGCTACTCCGGCATACTCTCGCTTGGCAAGTTGTTCCGTCGGCTGGACAAGGACCGCTCGTGGACGCTGTCAAAAGAAGAGCTGAGCCGCGGAGTAAGTCAGTTTGGACTTGATCTCTCAGACGGGGACATCAACAAGCTATTTTCCAGCTTCGAGAAGGATGGGCAATCTGGCATCAATTACGAAGAGTTCCTGGAGTCGCTCAGGCCCGAGATGAGCGAGCCAAGGAAGAAGGCCGTAGATGCTGCGTTTAAGCACTTGGACAAGACAGGTGATGGCGTGGTCGGTTTGGAGGACATCAAGGGCAAGTACTCTG…		298350000	570290000	325860000	281910000	203540000	45116000	203700000	90375000	223160000	101030000	332310000	254230000	646230000	861740000	591570000
comp219447_c0_seq1	Serpin Leukocyte elastase inhibitor	ACACCTTCACTTGTGCTGCTGCTGCTGATCGTGGGCCTCTTTGAACATTACATGACCAGACTACAACAATTGTGAGAATGAGGAAGCCGTTGTTCGCTGCAGTATTGGTGGTGACGTTGGTGAATGTGGTGAGACCTCAGTGTATCTCCGACAATGACAAACTTGTCCTGCCCTCAACACCTGACTTGGCACAGATCGCCCCCTTCAGCATCGACCTATTCAAGCAACTCTATCTACCCACTGCCGCAGGAAACTATTTCTTCTCCCCCTACAGTATCTGGAACACCCTCGTACTCGCCTACTTTGGGTCAGCTGGCAAGACCCGTCAGCAGTTGCAGGACACTCTTCGTCTCGGTGACTCTTCAATCACTCTGGCAACCTACAAGGCCCTCGAGCGTC…		2310700000	3251800000	2868300000	2489900000	3269200000	1038700000	1115400000	881740000	1288200000	941540000	2188600000	2081000000	2212900000	2205800000	3353800000
comp219606_c1_seq2	Glyceraldehyde-3-phosphate dehydrogenase	GTCGTCCTGTCTGACCTTGATCGCCGCTAGAGAAGCCTCCTCTCCAAACCTCTCAATCACCACAACCACCAAAATGTCCAAGGTTGGAATTAACGGATTCGGCCGTATTGGTCGCCTTGTTCTGCGTGCTGCTCTTCAAGGTGGGGCACAGGTTGTAGCAGTGAATGACCCCTTCATTGCTCTGGACTACATGGTGTACATGTTCAAGTATGACTCTACTCATGGTGTGTTCAAGGGTGAGGTGAAGGCAGAGGATGGTGCTCTGGTTGTTGATGGCCACAAAATTGTAGTATTCAATGAAATGAAACCAGAAAACATTCCATGGAGCAAAGCTGGTGCAGAGTACATTGTTGAGTCTACAGGTGTCTTTACCACCATTGAGAAGGCCTCTGCACATTT…		1018700000	1156100000	1371200000	1178200000	972530000	289090000	246690000	184100000	305010000	237910000	1233800000	1215000000	1104100000	1149600000	1068200000
comp219626_c1_seq2	Tubulin-specific chaperone A	GACGCCCTCAACACAGGTTAACAAGCATATCTAACACTAACGTTGGGAAATTATAATGGCCGATCCCCGCATCAAGCAGCTGCGTATCAAGAGCGGAATACTTAAACGATGCTGCAAGGAAAAAATCAGCTATGAGAAGGAGGCAGAGCAGATCCAGGAGAAAATAAAGAAGATGCAAGATGAAGGTCAGGATGTCTACTACATAAAGAAGCAAGACCTTCTGCTTCAAGAAACACAAACTGTTATTCCAGATTGCCAAAAGCGTCTCAATACAGCTTACCAGGATTTGAAGGCTTTGGTGGATGCCGAGACAGAGTTAAAAGAAGCAGAGGAATATGTAGCAGCCAAGAGTGTTATTGAAGAAACTAGTGGTCACATCACAGCATGAATTTGATGTCT…		167310000	167730000	256440000	225620000	236130000	52526000	51558000	41972000	51199000	52654000	152980000	160470000	208810000	255750000	209980000
comp219670_c2_seq3	Fatty acid-binding protein,	TCACTCTTCCGTCACCTTTCCCAGTGCTAAGATCTCCTTACTCGCTGCCTACACAATGGCTCCCATCGCCGGCAAGTACACCCTCGAGTCCTCTGAGAACTTCGATGAATTCATGAAGGCTCTCGGCGTGGGCATGATGCTGAGGAAGCTGGGCCAGACGAGCAAGCCGACGGTGGAGCTGCTGGAGAAGAACGAGGAGTGGACCCTGAAGACCACCACCACCATGAAGACCACCGAACTCAAGTTTAAACTCGGCCAGGAGATCGACGAGTCCACTTTCGACGGCCGGGATTGTAAGACGGTGTTCACGCTGGAAGGAGACAAGCTTATCCAGACGCAGAACGCCACCAAGGGCAAGAGTGCTAAGTACACACGAGAGTTCACCGACACACAGATGAT…		760520000	955940000	632640000	840390000	630090000	155330000	171160000	160360000	229320000	156470000	461120000	952300000	695140000	1694300000	561780000
comp219804_c5_seq5	Catalase	GCCAACATGGTTCCTGGAATTGAGGCATCTCCAGACAAGATGCTTCAGGGTCGGCTTTTCGCCTACAATGACACTCATCGCCACCGACTCGGTGCCAATTACCCTCAGATTCCTGTAAACTGCCCCTATCGTGCCACTGTGAGAAACTATCAGCGTGATGGTCCCATGACTGTTACTAGTAACCAAGAATGTGCACCCAACTACTACCCGAACAGCTTCTCTGGTCCCGTTGATTGCAAGAGGACTGGATTTGGGGAGTGCAAATACACTGTGACAGGTGATGTTTCACGGTATAATAGTGGAGACGAAGACAACTTCACTCAAGTTGGCATCTTCTACCGCAAGATTCTAAACGATGAGGGCCGTAAGCATCTTGTGGAGAACATCGCTAACCACATA…		375200000	378537000	396930000	363620000	677250000	242626000	163555000	189054000	190117000	214281000	380040000	278897000	309074000	379050000	474720000
comp219835_c3_seq3	Protein disulfide-isomerase	CCAAGGAGTTTTTGGCTGCAGCTTCTGCCAATGATGACATTCCCTTCGGTATTACATCAGAGCCCAAGCTTTTCTCAGAATATGGTTTGGAAGCCGATGGTGTGATTCTGTTCAAGAACTTCGATGAAGGAAAGAATGTTTATGAAGGAGAGGTGACAGAAGCAGGAGTAACAAAGTTTGTTGCTGCCAACTCATTGCCTCTAGTTGTAGATTTCAATCATGAGACTGCTTCAAAGATCTTTGGTGGTGAAATTAAGTCCCATCTCCTAGTCTTCCTGTCAAAAGAAGCTGGGCACTATGATACTCATCTGGAGGCTTGTAAGGGAGCGGCTAAAGGTTTCAAGGGGCAAGTTTTGTTTGTGACGATAAACACTGATGAAGAGGATCACTCACGGATCT…		6193600000	4742300000	4534700000	4985400000	3791200000	999230000	983500000	1095300000	1154400000	753410000	5538000000	4475700000	5716000000	6048800000	6472800000
comp219905_c0	Pacifastin LC	ACTAGGAGAGCTTCGCTGGACGTGTAGGTGTGTACCGTCTCCTGTCCTACAGGTTCTACACGCTTGACGCGTTAGTGTGTACCGTTTCGACCTGTCCTTCAGGTTCTACACGCTTGACGCATCCACGACGCAGCGCCGTCACGATGAAGGCGCTTCTGATACTTGTGATGACGGTTGCAGCCCATGGAGCCTCGCTAGAACAATCAGACCCTACCCCTGCTAGTGACCTTCCCGACAATGCACTGTGTGTGCCAGGATCTCGGTGGAAGAACGAATGCAACTGGTGTTCCTGTGCTGATAATGGTCTTGCCTTGTGTACATTAATGGGGTGTTTCCCAGGATATAAGGCTGCACAAGGAGAGTCTGTATGCAGTGAAGGATCCAGGTGGAAGGCAGATG…		830120000	1648100000	1230500000	1716000000	2566800000	0	0	0	0	0	1613800000	2126100000	2150650000	1599300000	929010000
comp219981_c0_seq1	Farnesoic acid 0-methyl transferase, C3 and PZP-likeA2M domainprotein 8	TGCTGGTGCCTTCTGCAGTGTCTAGTGTGTGTGTGTGTCTCTCATCTTCGGGCTAAACCTTCCACCATGGCTGATGACTGGCCCTCTTACGGTACTGATGAGAACAAGGAGTATAGATTCCGCAACATCTCTGGCAAGACTCTGCATTTCCAGGTGAAAGCTGCCCACGATGCCCATGTATCTTTCACCTCTGCAGGTGAAGAAACAGACCCCATGGTGGAGGTGTTCATTGGAGGTTGGGAAGGTGCTGCCTCTGCTGTCCGGTTCAAGAAAGGAGATTCCTCTGATGATCTGGTTAAGGTGGACACTCCAGATATCCTGAGCGAGGAAGAATTCCGCGAGTTTTGGATTGCCTTTGACAATGATGAAGTTCGTGTGGGCAAAGGTGGAGACTGGGAG…		544320000	610090000	574940000	300610000	541170000	135720000	140690000	111910000	206370000	141680000	526890000	375680000	672670000	440250000	491450000
comp220013_c1_seq1	F-actin-capping protein subunit alpha	ACAGTGGAAATCCAACATGGCGTCAGACTTCGGAGACCAACTCCCTGATGAGGAAAAGGTGCGGATTGCCTCAGATTTCGTCTTACACTCTCCTCCTGGTGAATTCAATGAAGTCTTCAATGATGTGCGAACCCTCGTCAACAATGACACACTGCTTCGGGAAGGTGTTGCTCGGGCGATTGCAGAATACAATAAAGACCAGCTGACCCCAGTGCGGTTGGATGGACAGAATCACTATGCTCTTGTCACAGAACACAATGACCTTGGCAGTGGCCGCTTCCTTGACCCTAGAGCAAAGCTTACTTTCAAGTTTGATCACTTACG		132710000	119120000	176070000	162470000	226530000	29214000	26857000	32300000	32577000	22281000	139190000	97988000	99365000	192190000	129950000
comp220061_c0_seq2	Myelin expression factor 2	CTTGATCTACCAGAAGGTCGAAGCTGCTTCAAAAATTTCATCTCCCAACATCGTGAACATGGCTGAAGATTCAGGATTCAAGTCTGACGGCCGTGACAGGTCTCGTTCCCCTGCTGACGATGACAGCCGTGATATGGATGGGGAAACTGATCGTAGTGGCGATCGTGACCGCAGTCGTCGCATGGATCGCAGTAGAAGAACAGAAAGAACGAGGGGTGGTTCAAAGCGTGGGTCAGCAGAGACTCGCATATATGTCTCCAATATTCCCTACGAGTACAAGTGGCAAGACTTGAAAGATCTTTTCCGCAAAGAAGTTGGTGAGGTTGCATACGTAGAAATGTTTAATGATGAAAACAACCGCCCTCGAGGATGTGCCGTTATTGAATTTGAGACACAACT…		1438860000	1199530000	1212690000	1220220000	1384160000	447107000	530881000	387310000	482218000	450849000	1195330000	1150520000	1430040000	1342200000	1578700000
comp220069_c4_seq4	14-3-3 protein zeta	AGGAAGGTTCCAGTCGTCAAGAGGGTTTGGTAGTGAGTGGGTCACTCTACCCTGGGATATACTTTATATTTGTGTATATAGCACCTATTTTATAAAACAGACACAATGGGAGATAAGGAGGAACAAGTACAGCGAGCTAAGCTTGCTGAGCAGGCAGAGAGATACGATGATATGGCAGCAGCCATGAAACAGGTCACAGAAACTGGGGTGGAGCTCTCAAATGAGGAGCGAAATCTTTTGTCGGTAGCATACAAGAATGTTGTAGGAGCTCGGAGAAGTTCCTGGCGAGTTATTTCATCCATAGAACAGAAAACAGAGGGTTCAGAACGAAAACAACAAATGGCAAAGGAATACAGAGAGAAGGTCGAAACAGAACTTAGAGAAATATGCCAGGATGTA…		2635900000	2796700000	3478600000	2771900000	3002500000	376980000	360990000	488050000	376770000	475950000	2736900000	2566600000	2287400000	3083300000	3225600000
comp220132_c0_seq1	Tubulin beta-1 chain	AGAAGCGGCTGTTAACGGTCAGCGGACAGTCACACATACACAGACACCGCCACCATGAGGGAAATTGTGCACCTACAGACTGGCCAGTGCGGCAACCAGATCGGCACAAAGTTCTGGGAAATCATCAGCGACGAACATGGCATCCAGCCTACTGGGGAATACTCTGGTACTGATAAGGACTTAATGGAACTCCAGTTAGAAAGAATTAATGTATATTATAATGAGGGTAACCAAGGGAAATATGTTCCCCGTGCTGTCCTGGTTGATCTGGAGCCAGGAACTATGGACAGTGTCAGAGCAGGACCCCATGGACAACTCTTCAAACCAGACAGCTTTGTATTCGGTCAGAGTGGAGCAGGTAACAACTGGGCTAAAGGTCACTACACTGAAGGTGCCGAA…		4930700000	4236800000	3818500000	3687900000	3808200000	1318800000	1354700000	1187800000	1389000000	1370500000	3341700000	2943700000	4162300000	4527800000	4141200000
comp220237_c2_seq3	Integrin beta-	TCCGGCCACGGCACCTGTGACTGCAACAAGTGCCGGTGTGATCAAGGTTACACTGGTGACCTCTGTCAGTGTAGGGATGACTCAGCCTGCAGGCCGCAAGGTACACAGGAGACGTGTTCTGGACACGGCAAGTGTGAGTGTGGGAAGTGCAAGTGTTCCCAACAACACGGCATCACCTACACCGGCCAGTACTGTGAGGATTGTCCGACGTGCACAGCTGGGAAGTGTTTCGAGTTCCGTGACTGCGTCCAGTGCCAGCAGTTCAACACCGGCAAGCTGAAAGACACAGCCTGTCTTAACTGCTCCATCAACTCTAATAAAATTGATTCATTAGATGGTCAGGTGGCTACAGGCGCCCGTCTGTGTACCTTTGAGGACGAGGAAGGATGCCTCTTTAAC…		211280000	381240000	351210000	464590000	365500000	122510000	110610000	108560000	122590000	106510000	285490000	426030000	349470000	697140000	411400000
comp220256_c0_seq2	Triosephosphate isomerase B	TGAGGGACCAGCGCAGACGACCCGGCACTCGACACCCGAACGGACCTCCTCTCTCTCTCTCTCACTCTCCTCAACATGTCTAACCAAAGGAAATTCTTCGTCGGTGGCAACTGGAAGATGAACGGCGACAAGGCTGGGATCGACTCCATCATCAGCTTCATGAAGGGTCCTCTGAGCCCCAACACGGAGGTTGTGGTTGGCTGCCCACAGTGCTACCTGACGTACACACGGGAACACCTCCCATCTAATATTGGTGTTGCTGCTCAGAACTGCTATAAGGTTGCGAAGGGAGCCTTCACGGGAGAGATCTCCCCGGCAATGATCAAGGATTGCGGCTGTGAATGGGTTATTCTTGGACACTCTGAGCGCAGGAACGTCTTCAATGAACCCGACGCGCTC…		456000000	596700000	564260000	525230000	590280000	321680000	253660000	252780000	279720000	263200000	432370000	442870000	595990000	571500000	756190000
comp220301_c0_seq4	ALF	ACAAGAGACCCTGACACCATCAGAGTCACACCTGCTTCCCTGACCCTCGCAAGATGCACCAGTCAGTGTTTGTGTACGTGTTGGTGGTGGCCACAGTGTCAGCACCCTTCTTCCCACAGTGCCAGGCCCAGTTGGATCTGCTGGGGCCGTTACTCGGTGAATCAGTAAAAGGGTTGTTCAACGAAGGAGAAGTGGTGTTGCTGGATCGCTACTGTAACTACCTGGTGAGGCCTAAGATCAAAAAGTGGGAGCTTTACTTCGATGGTAGTTTCTGGTGCCCGGGCTGGACTAACATCAAGGGTGAAGCCCTCACCCGCAGCCGGAGCTCAATAGTGAACAAGGCCACTGAAGACTTCATCAGGAAGGCCCAGGCGAAGGGCCTCATTACGGAAGAGGAAG…		245450000	295340000	457150000	380340000	419180000	133750000	169240000	56868000	42361000	103550000	386700000	585190000	417930000	307810000	380750000
comp220490_c0_seq1	lysozyme	TCACCAACTGCCAAGGTGTAAAAACCATCGTGATTTACCTTATGGAGCAAGTGGCGGCCGGGAACATGAGCAACGTATACATGGATCCGTCACTTTCCCCCGCGAACATGAGTGTCAATGCCACGGATGCTTCTGAAAACTCGACCTACATAGATTATGGCATGCCAGCCGTGGCTACTCTCTCCTTCTTCTTGGTGGTGTCGATGGTGCTGGCCTTCGGGGGTAACGTGATGGTGATCCTGACAATTGCTCGGCACCGTGGCATGCGCACCAGAACCAATCTGCTGCTGGCGAACCTGGCCGTGGCAGATGCTCTGGTTGCCGG		233990000	577870000	710880000	536070000	821300000	408300000	233980000	340740000	326450000	440790000	1135000000	1266900000	654590000	822050000	1309500000
comp220503_c2_seq1	Serine proteinase stubble Proclotting enzyme	ACGCGAGTGGCCGTGGGTCGCCGCCCTCCTGAGGCAGGGGAGCACTCAATATTGTGGTGGAGTCCTTATTACCAACCAGCACGTCCTTACTGCTGCCCACTGTGTCCGTGGATTTGACCAGACCACGATCACTATCCGTCTGGGGGAGTACGACTTCAAACAAACCAGCACAGGAGCCCAGACCTTCGGGGTGCTGAAGATCAAGGAACACGAGGCTTACGACACCACCACTTACGTCAACGACATCGCGCTCATCACCCTAGACAAGAGCACCGAGTTCAACGCCGACATCTGGCCCATCTGTCTGCCGGATGGTGATGAGACTTATGTTGACAGACAGGGAACCGTCGTCGGCTGGGGCACCATATACTACGGGGGACCAGTGTCCAGCGTGTTGAT…		640320000	1198800000	1479700000	999160000	1496200000	331590000	331320000	357280000	398680000	305680000	1109700000	1104900000	1136700000	1278600000	1705100000
comp220518_c1_seq6	Rab GDP dissociation inhibitor alpha	CGGTGCGGCGGTCGTGACAACCTCTTGTCGTAGGGAGTCACCGGTGTAGAAACGGTGTATATATTTCTCGTTTTAGAACTTCTAGCTTAACATCATGGATGAGGAATACGACTGTATCGTTCTTGGTACCGGCCTAAAGGAATGTATCATTTCTGGCATGTTGTCGGTATCGGGGAAGAAGGTGCTGCACATGGACCGTAACAAGTATTACGGTGGGGAGAGTGCCTCCATTACGCCCCTGGAGGATCTCTTCACAAAGTTCAATCTTCCACCACCAGAAGAGACATACGGTCGTACAAGGGACTGGAATGTTGACCTCATTCCCAAATTTCTGATGGCTAATGGTCAATTGGTAAAACTTCTCATTCATACTGGGGTCACTCGTTACCTGGAGTTCAA…		682430000	756610000	779290000	709590000	779320000	200780000	224740000	196540000	273430000	188450000	588620000	468060000	668520000	808270000	765060000
comp220660_c2_seq4	Beta-1,3-glucan-binding protein	ACTCCTGCAACTATTGAGGACGATGAGGGCGCTGTGCTTCCTGTTGCTGGCCTGTGGTGCCCTGGCTGTCGATGTGTTGGACCCGGGCAGCTGCAGCAGCTTCCCTTGCCTTATCTTCAACGACGATTTTAACGACCTCAACCGCAACGTCTGGAAGCCCGAGGTCACCATGTCCGGTGGTGGGAACTGGGAGTTCCAGATGTATTTGAACGACCCGAATCTCGGCTACACCCGTGACTCAACACTCATTATCAAACCGGAGCTGACATCCAAGTGGTACTCTGAGCACTTCCTGTTTAACAATGAGCTCAACTTGGGAGACAAGTGTACCGACCACCGGGACTACGGCTGTGTCCGCAAGGGAACCTCCGAACACATCATCAACCCCATCATGAGCGC…		2910200000	7453200000	3334100000	6531900000	7001800000	1178700000	1393300000	654920000	1411600000	1281300000	3429500000	1756900000	3469800000	2696900000	1997000000
comp220716_c2_seq1	26S protease regulatory subunit 8	AATGGGGACCGCAGAGAAGATGGAGGTTGAGAACAAGAAAGGAGAGGGCTACAAGCCATATTACACACACAAGACAGAAAACCTTCAGGTTATTATATCGGAGAAAATGCAGGACCTTAGAAGACTACAGGCTCAGCGTAATGAGCTAAATGCTAAAGTTCGCCTGCTTCGTGAGGAGTTGCAGCTGTTACAGGAACAGGGCTCCTATGTTGGAGAGGTAGTTAAGCCGATGGACAAGAAGAAAGTATTAGTGAAGGTTCACCCTGAGGGCAAGTTTGTTGTTGATCTAGATAAAAACATAGACATCAACCAGGTCACAGCAAATGCTAGAGTCGCACTACGCAATGATTCTTATACTCTGCATAAAATTCTACCCAATAAGGTTGATCCATTGGTGAG…		34705000	65610000	50427000	44436000	62301000	9124200	12238000	7006700	11224000	23550000	52885000	42156000	39077000	63805000	90148000
comp220751_c2_seq3	Fructose-bisphosphate aldolase	GAAGGGCATTTGAAGGAGAGAGTCTACAATATAGCAGCGGACGAGGCCAGGCTATCACACAGCATCACCAGACCCCACCATAGCCACACCAGTTTCCACAGTTCCACCATGACTACCTACTTCAGCTACCCCGACCAAGCTCTCCAGGATGAGCTGCGCAGGATTGCCAATGCCATCACTGCTAAAGGCAAAGGCATTCTAGCAGCTGATGAATCTGTTTCCACTATGGGCAAGCGCTTGGCTGATATTGGTGTGGAGAACACCGATGAGAACCGTCGCAAGTACCGTCAGCTTCTCTTCACTACTGACAAGTCTGTGTCCCAGTACATTTCTGGTGTGATCCTTTTCCACGAGACCCTGTACCAGAAAGCTGATGATGGAACACCCTTCGTTGATCTC…		1011100000	1427600000	1393400000	1418400000	1617700000	229570000	215820000	161080000	265250000	225280000	1174300000	1128000000	1319800000	1531800000	1478300000
comp220943_c0_seq3	Signal peptidase complex catalytic subunit SEC11C	TCACCGTAAACATCGTCTGGGAACGCCGGGCCCCTCTACTCCCACAGATTGTCCTATATTACGTCTTCAAAATGCTTCAGTTTGATTTCCTAGATGATTTGAGACGAATGAACATACGTCAGCTCTTCTACCAAGTGCTGAACTTTGCTATGATAGTTTCATCAGCGCTTATGATTTGGAAGGGATTGATGGTTGTGACAGGCAGCGAAAGTCCCATCGTAGTGGTGCTCAGTGGGAGCATGGAGCCAGCATTTCATCGTGGTGACCTTCTTTTCCTCACTAACTATGACCATGAACCCATCCGTGCTGGAGAGATTGTCGTCTTCAAGGTTGAAGGACGAGATATTCCAATTGTTCACCGTGTCATGAAGGTCCATGAGAAAGAGGATGGAACTGTGA…		42659000	43198000	31766000	30820000	43385000	7171700	8215100	7118400	8964700	11803000	30595000	22123000	45546000	42187000	34411000
comp220966_c0	ADP-ribosylation factor 1	TTTGGCAAAAAGGAGATGAGAATTCTCATGGTAGGGTTGGATGCAGCTGGTAAAACTACCATCTTGTATAAGCTGAAGCTCGGTGAAATTGTCACCACAATACCCACTATTGGTTTTAATGTAGAGACTGTGGAATACAAAAACATCAGCTTCACCGTTTGGGACGTAGGTGGTCAGGATAAAATCCGACCATTGTGGCGTCATTACTTCCAAAACACCCAGGGTCTGATCTTCGTAGTCGATTCTAATGATAGAGAACGTATTGGTGAAGCAAGAGAGGAACTAATGCGAATGTTAGCTGAAGATGAACTCAGAGATGCTGTGCTACTCATATTTGCAAATAAGCAAGATCTCCCCAATGCAATGAACGCAGCAGAAATAACAGATAAATTGGGACTA…		291500000	257660000	296210000	257180000	259370000	47821000	51936000	39220000	61405000	37403000	770100000	205890000	265600000	321230000	291880000
comp221092_c0_seq4	RNA-binding protein lark	AGCTTAAGGTTGACGCGCCTCTAAGAAAAGGACCGCGGACACAGAACTGCACACAGCGAGGTCTGGTAGACTTGGACGCAGTATTCTACAATATACGGTCGGCCATTGTTAGTGGTGAAGGTTGTCGGGAGCAGCGAAGCACGAGAAGCAGTCATCATGGCGTCCTCAACATCTACAATGCCTCCCAAAACTAAGATATTTGTGGGCAAATTGCCACCAACTTGTAAGGATTTTGAACTACGTAAATTGTTTGAGAGGTATGGGGAAGTGACAGAGTGCTCCATTCTTGGGAATTATGCCTTTGTCCACATGAAGACAGAAGAACAAGCAGCAACAGCAATAAGGAACCTTAACAACTGGGACATGAATGGTTTTAAAATCAGTGTTGAGCAATCAACG…		413060000	402450000	360900000	392200000	336540000	70532000	37038000	33186000	62789000	39614000	309270000	337930000	313250000	376500000	357610000
comp221108_c0_seq6	Spliceosome RNA helicase DDX39B	CAGCGCTACTCTCAACACCTTCAACCGGCGCCATTTTACCCGGCTTGTTCTAGCATCCGAAAACAGCGAGAAACAGGATGGCCGATCAAGAGACTGAGCTTCTGGACTACGAAGAGGATGAGGAAGCGGTAGAGCCAGCGGCTGGGGAGGCCACTGAGGCTCCTCCTGCCAAGAAAGATGTCAAGGGTACCTATGTGTCCATTCACTCTTCAGGTTTCAGGGATTTCTTACTCAAGCCTGAGATTTTGCGATCTATTGTCGACTGTGGGTTTGAGCATCCCTCAGAAGTGCAACACGAATGTATTCCTCAAGCTGTGTTGGGTATGGATATCCTTGGACAGGCCAAGTCTGGCATGGGAAAAACAGCAGTGTTTGTGTTGGCAACTCTTCAGCAGATTG…		1529500000	1445300000	1295800000	1251400000	1193100000	229840000	281210000	206670000	321110000	206300000	1080100000	877630000	1350600000	1271600000	1204200000
comp221171_c0_seq2	Trypsin-like serine protease	AAGATCGAATTCAACGAGTTCGTCTTCCCTTACTGCTTGTCTAGGGAACGTCCGAAGCCCAAGACCCTTGTCACTGGCGCCGGCTTCGGCCTTGTTAATTCCACCCACCAGTCACCCATACTGCAGGAGGCGGAGCTGGAGCTGGTGGAGACGGTCGAGTGTGAGAACATCTACAAGAAGGAGGACTTCGAGCCCCAGCTCAGGCTGCTGTACCCCGATCTTCTGCAGGGCAAGGACATCATGTGTGCCTCCTACCCCGAGAGGAGCGCCTGCCAGGGCGACTCTGGCGGCCCTCTGTTCCTGGATGATCCGCAGGGGCGTCGCTTCCTGGTGGGGATCGTGGGATCCGGGGTCTCTTGCCGGGCCAACGGCATCTCTAAACTGCCGGGTCTCTACGTC…		108650000	126480000	158510000	153540000	175260000	62964000	40431000	53787000	47967000	44790000	82735000	135200000	153780000	121050000	123160000
comp221227_c0_seq2	Dihydropteridine reductase	GATGGGTCGTTGAGAGGGAGGGGACGGGGCAGGAAAATCCATGTTAGGGTGTGCTTGAGGCAGTGTGAGCGAGGGTGAGGCCAGACAGGACAATGTCTGCTGGTAAGGTTGTGGTGTACGGTGGCCGGGGCGCCCTCGGGGCCGCTGTCGTCAAGTACTTCAAGCAACAAGGTTTTTGGGTTGGAACTGTTGACCTGGTAGCCAATGAGGAAGCAGATAAGAGTATCATAGTCTCAAAGGATGGAAATTGGTCAGCACAGGCAGCAGAAGTTATTTCTGGATTGGAGGCTGCATTAGGTGAAAGCAAGGTGGATGCTATCATCAATGTTGCCGGTGGTTGGGCTGGTGGCAATGCTGGTGGTAAGGATTTTCTGAAGAGCTGCGAGACAATGTGGTCCC…		91584000	62356000	81274000	79376000	58039000	41132000	47783000	53812000	68320000	19776000	69603000	70233000	89944000	69054000	119610000
comp221280_c0_seq5	Crustin 1	AGCGAGCGAGCTCTTGTGCTGTACTCAACTCAACTTCTAGGCAAGATGATGCGAGTGTGTGTGATGGTGCTGGCCCTCGTGGTGGTAACCATGGCTCGATCACCACCTTTCCGTCCACTCTCGTGTCCTAGGCCTAAAGTGGACATTCCAGGCTGTGTCAACACCTGTCAGGCTGAGGACAAGCCCGGCTTCTTCTACTGCTGCGACAGCAAAGGACTCAACGCTGGAACGTGTCCTAAAGTTCACCTGCAGCCGTACGAGAGGAACGTACTATGTGACAGGACACAATTCAACTATCCTAACCACCTCAACTGCAAGGATGACGAGGACTGCCAGGTGTTCGAGAAGTGCTGCTACCTCCCTGACAACCACCAGCTCATCTGCCGTAACTCAGAGGAT…		22709000000	35079000000	67160000000	43668000000	45672000000	20650000000	18949000000	19012000000	17494000000	26617000000	58478000000	65821000000	40357000000	63751000000	81140000000
comp221288_c1_seq1	Serpin antichymotrypsin	AAAGCTGGTCAGCCCTGACGACATGGTGGACGTTGTCATGGTGCTCATCAACGCTGCCTACTTCAAGGGCACCTGGAGGTACCAGTTCAAGCCCTCGCTCACGGAACCCAGGCAGTTCTTTGTCACCCCTGGCAACCCTGTCGACGTGCCCATGATGAAGATCAAGACCAAGCTCAGGCTAGCCCAGTCAACGGAGCTGAGAGCCCAAGTTCTCGAACTGCCCTACGCCGGCGACGCCATCTCCATGTTGCTGCTTCTGCCAGACGTAGAAGGAGAGGAAGGGTTCTCACGCATGGTGTCAGCGCAACTCTTAACGGTGGATCACT		176040000	276510000	311690000	270920000	332080000	66650000	44986000	48101000	69114000	251050000	333330000	356130000	180970000	313380000	283680000
comp221395_c1_seq2	Double-stranded RNA-specific editase	CCTGGCTCCATCCCCAGACCCGTCGAGCAGCGAGCATCCAAGCATCATTATGAGAGGCAGAGGTCGTGGTCGTGGCAACTGGCGCTCTTCTGCTCCATCAGGCGATTCTGCAACAGACAGTGACACATTTGCTGCACCAGCAGTAAACGACCTGCAACCTCCACCAATGGAGTTTTATCAACAAAATAATCCTGCTCCACCTCTAGATGTTAAAATGGATGTTGGTAATGAGGTACCAGTGTCTGATAGTGACACCTCAATGCAGGAGGGAGAGCAGCAGCCAGAGAACAGGAAACGTCCCTGGGAGAAGCCAGGAGGCATCAAGATCAAGAGAAAGAAGGTGCCAGGAGCCAAGAATCTTAAGATCCGGAGATATGTGCAGCCTAAGAATGCAGTAAT…		594740000	591550000	551010000	654720000	509300000	231500000	229920000	242580000	264650000	203290000	534630000	454440000	599370000	550950000	495200000
comp221436_c1_seq3	Unknown	ACCAGTCTACCAGCACACTCTCAAGGATGAACACACCGGTCTTACTGCTCCTGACGGTGGGGACGGCCTGGGCCCAGCTCCTCATAAGTCCTCCCTCACGCAACTGTCATGAGTTGGAAGCGGTGGATGAAAGTTCCCAGGCAGTGAGACAATATCCTGAGTACGTTGCTGGCGAGGTGATGCTGGTCAAGGCTCAGGTGCCGCATGTGGAGGAAGGCGTCTTCGAGTTCTACCTCTGCCCAAAGACAGGCCCCGGGGATGAAGACTGCCTCATGAGGTGGCCCTTGGAGATATCCGGGGTGGACGGTCGTCAGTATAAGATGGACAAGGTCACCCAGGGTGGAGAGTACATTATACCTGTCATCATACCTGAGGACTTCACCTGTGATTC		451910000	1476300000	728070000	960210000	926560000	86099000	297020000	185850000	286170000	107580000	283470000	270420000	602760000	1933100000	210820000
comp221448_c0_seq2	Phospholipase A2	GAGCGTGGTGGTGTGGGCGGCGGCGTGGGCGTGGGCGGTGCCGGTCCCCGGGAGCTACTTCACCGACGAGGCCGCCGGCAGACTCCTCCACTACGACGTCCACTCCGGAGACTGTGTTCTGTTTGGTGACAGACGCATCGTGGACGAGATCATGCGGGAGCTGGCTGCTAGCGAGAGTCCCGTGGCGGTGGTAGAAGCCGCGGAGCTGACAGCACTCATATCTGCCTGCTATGCCCGCGCTGCCCAGGACAAGCGCAACCAGCCTCCTCCTGCTGACAACTTTCCCCATATCATATATCCGGGAACCAAGTGGTGCGGGACAGGCAACGTGGCGGAGGGCCTGGACGACCTGGGTCCCCTGCGGGAGGTGGATGCTTGCTGCCGCGACCACGATCTCTG…		226020000	427850000	356450000	276500000	314430000	55888000	81809000	66818000	99917000	61870000	96944000	157010000	242110000	223120000	253080000
comp221455_c1_seq2	Hsc70-interacting protein 1	AAACGGTAGATCCCCCGGAATTGGGTGATAGCAGTAATTTGCCATCAGAAGAAGAAATGGATGCAGCTGATGAGAAGCGTTCTGAGGCAATGGTGGCTCTTTCTGATGGTGACTTGCAAAAAGCCGTTGATCTCTTCACAGAAGCAATAAAACTTAATCCAGAATCTGCTATGCTGTATGCCAAGCGAGCCAGTGTGCTTGTAAAGCAGAAGAGGGTAAAAGCTGCCATCAGGGACTGTGACGAGGCACTCAAGCACAATCCAGACTCAGCTGGAGCCTATAAGTTCCGAGGACGAGCTAACCGGTTGTTGGGCAACTGGCTGGAAGCTGCAAAGGATCTTAGGTTGGCCTGCAAACTTGACTTTGATGAACAGACAGATGAATGGCTAAAAGAGGTTC…		94356000	80674000	80849000	67484000	71732000	25139000	25626000	25125000	28661000	20881000	76095000	84285000	109740000	104290000	113160000
comp221459_c1_seq3	V-type proton ATPase subunit E	GATTGTTGTCTGCCAGGAGCGAGCTGTCAGCTGCCCCCGTCTCTCTCTGCCCCTCACACCTCACAGCATCCCTCACCATGGCTCTCAGCGATGCCGACGTCCAGAAGCAGATCCATCATATGATGGCCTTCATTGAACAAGAGGCCAATGAGAAAGCAGAAGAAATTGATGCCCGTGCAGAGGAAGAATTTACTATTGAAAAGGGTCGCTTGGTGCAGCAAAATCGTCTTAAGATCATTGAATATTATGAGCGCAAGGAGAAGCAAGTAGAGCTTCAGAAAAAGATTGGTGCGAGCAACCTGTTGAACAAGTCGAGGTTGGAGGTGCTGAAGGCCCAGGAGTCCCACATTAAGAACGTTCTTCACGAGGCACAGCAAAAATTGAACGTCATTTCTCATG…		61553000	109900000	121400000	112890000	112580000	26211000	21023000	24522000	30676000	27781000	105600000	93820000	96856000	108780000	112360000
comp221504_c0_seq1	Eukaryotic translation initiation factor 2 subunit 1	AGCGTGTGACCGGTGCAGGAGGCAGATGTGTTGTCATATAAGAGTACAAGAATAAAACCTTCAAGATGCCTCTATTTTGTCGATACTACGCACAGAAGTATCCCGAGGTGGATGATGTAGTAATGGTAACTGTGAGAAGCATAGCTGAGATGGGTGCCTATGTTCATTTGCTAGAGTACAATAACATAGAGGGTATGATCCTCTTGTCAGAGCTCTCCCGACGCCGAATTCGATCCATGAATAAGTTGATCAGGGTGGGCAAGACGGAACCAGTTGTAGTCATCAGAGTAGACAAGGAGAAAGGTTATATTGATCTTTCCAAAAGAAGAGTTTCTAAAGAAGATGTGGAACGGTGTACAGAGAAATTTGCAAAAGCGAAAGCAGTTAATTCCATCATCC…		44084000	62548000	53381000	56585000	34651000	7059100	6808400	6235400	8311800	8356500	52354000	45620000	52444000	63018000	53447000
comp221562_c0_seq3	Phosphoglycerate mutase 2	CGGGCAGACGACACCATCAAGCACCCTCGCCGGCTCACTCTCCTCACGTCTCTCTCGCTCCTGAGCCGCCACACACGCATACCTCTCTCACCTACCTCAAGATGGCCAAGTACCAAATAGTTATGGTGCGTCATGGCGAGAGCGAGTGGAACAAGCTGAACAAGTTCTGTGGCTGGCACGACGCAGAACTCTCACAGCAAGGTGTGGAGGAGGCTCATGCTGCAGGGAAAGCGTTGAAGGAGGAAAAATTTAAGTTCGATCTTGCCCATACCTCTGTACTGACCCGTGCTAATAAAACCTTGGATGCCATCCTGCAAGAGATTGGCCAGACAGACATCCCAATTTTCAAGACCTGGCGCCTCAATGAGCGTCACTATGGTGGTCTTACTGGACTGAACA…		108540000	103300000	122910000	119980000	103470000	23790000	24626000	21617000	22426000	22757000	74007000	79103000	142360000	98861000	168010000
comp221601_c2_seq2	Proclottin enzyme-like SP	ATCGGAGTTTCCCCACGTCCGTACGCGTGGGGAGGAGGTATAAGTCGCAAGCTAAGGATATCTTCAACGAAAAAATGAAGTTGTTTGGATGTGTGATGCTGTTCCTCGCGACCACCCAGGCACAAATTGCTTTCCCCGACGAGGCCACGGACGTTGACACGGAGCTCAACAAAGTAGTGACGGTGGAAAACCGCCAGAATTTTAACTTTCCTAGTTCTAACTTTGGCAACGGCTGCAGCACCCCCGAAGGACAGAGAGGCAGTTGCGGGGCACTGAGTCAGTGTCGGGGTTACGCTCACCTCTTTGGTCAGATCAGACAGCCACAAGTCATCCGCTTCTTCAGGAGTCGTATATGCAGATTTTTGCCGAGGACAGTGTTTGTGTGTTGCCCGCTAGGAG…		1896500000	2780500000	2721100000	2774000000	2558400000	726840000	525040000	572310000	553760000	661390000	2505500000	2572200000	2582800000	2826300000	3685700000
comp221673_c0_seq1	Regulatory CLIP domain of proteinases	AGTGCGGCTCTAGCCACCGCAGTAAGAACGTGTAGTTTGTTATTCTCCATTTGTGCTGCACTTATAGGTGTGATAATGAGGCGGTTCACGGTGATGATGACGATGGTGGCAGCGATGGTGACCGTGGGCTGTGATGCACAGCGAGGAGCCAGTTGTGCTGCGCAGGGCGGTCGGCGGGGCGTGTGTGGACCCATCAGTAGCTGCCCTCCACTCCTCACCCTCCTCAACCAGGTGCGCTCAGGGAGTGGGAGGCCCGGCGCACTACAGACCTTACGCAGCGCTCTGTGCGGCTTTGAAACCAATTTCCCGCTGGTGTGCTGCACTGCGCCCAACACAGGACAACAACCACCT		282610000	295450000	257300000	357060000	439160000	260390000	325520000	190110000	187370000	520520000	190300000	281080000	269710000	265880000	378080000
comp221673_c3_seq1	Easter-like SP	GCTTTGTACGACGTGTGCGCCTGGTGTGCCTGCCACACCACCCTCGACCACCCCAGGAAACCGGCTTCCCGCTAACTGCGGTGTCTCCGCCCTCACCGACAGAATCATAGACGGAGAAGATGCCCACCTCCTCGCCTGGCCCTGGATGGCACTGCTACGAGGAAGAGTTAATGGTCAGTTGACATGGTTCTGTGGGGGGGTGCTTATCTCCGACCGCTATGTGCTCAGCGCCGCTCATTGCTTCAAGTCCCAGCTCATCACACTGGAGAGTGTGAGGGTGGGGGAACACACACTGAACCAGGACATTGACTGTGAGAAGGGAATTTGCGCGCCCTTGCCCCAAGACATTCCCGTGGCCAGGATCATCTCCCACCCGGAGTACCAGAAACCTTGCTCCGA…		2067800000	3143300000	2851000000	2826300000	3658200000	870830000	820820000	629500000	880540000	773660000	2249300000	2075100000	2037500000	1918600000	2234600000
comp221713_c2_seq3	Rho GDP-dissociation inhibitor 1	CCCGCCAGAGGGATCAGTCTCGCCGTCTTCAACGTGCTGTCTGGTAGCCTCGCGTATATAGCGCCTATTATCTCCCTCTCGTTCGTTTGTAGACTTAACAGAAAATGGCTGAAGATGAAAATGTGGAAATTGAACCCGTGCCAGAGGAAGAGGAGCCCACCAACTATAAACCCCCGCCAGAGAAGACGCTGGAGGAAATGCTCAGTAAGGATGCTCATGACGAGAGTCTCCGCAAATACAAGGAGACACTGCTTGGGAGTTCAGCTGCAGGGGCAACAGTTATTGAACCACATAACCAAAATCGTGTGTTGGTTAGAAAGTTAACACTGTTAGCAGAAGGTCGGCCTGACATGGAGTTGGACCTTACTGGGGATCTTGATAAACTTAAAGATACAGTCT…		728640000	789150000	883500000	820350000	957490000	134070000	143220000	149240000	139330000	140500000	770000000	615730000	721320000	869130000	752820000
comp221730_c3	Heterogeneous nuclear ribonucleoprotein L	TAGCGTGTCTGCAGTGTCCAGAGACAGTTAGTAACGTGCGCGACTCTAGTTTCAAAATGGCGTTTAACGGTGACGGTCCCTTTAACAAGCGTATGCGCACAGATGGTGAATCTGTGGGGCAAAAGAGCTACGTAGACTATTATTCTGAAAATGATTATTTCTGCCCTGATTATAACGCCGATGCGAATGTGAGTAGCGACCTGATGAGCGACGCGTGCGAGGCTTCCGGAGAGGGCAGCACTAATGACAACTACGGCGGTTTCAACGATTATGACAATCAGCCTAGAAGAAGGAAAGGGGAGCCAGAAACGCCCAATCATGTGGTGCTCATGACAATTTTGAACCCTGCCTACCCAATCACAGTGGATGTGATCCACACTATATGCCAGTCGTACGGAA…		469090000	420060000	371120000	336110000	302390000	89929000	103240000	79641000	140380000	81027000	341230000	323640000	422730000	419060000	376570000
comp221737_c0	Tumour protein D52 family	ATGCCGACCGCTTGGTCGTTGACTCTCACGGAGTCGATGGCAAGAGTGAGTAGTTGAGTCACTGGATCAGTTGAGTCTTGTGTGTCCTCTACTGTTGTTGTTTCCTGCACCATGAGTAACACGCCTGCAGAGGAAGTGAGCTACGATGCTGTCACTCCTGACAGTGGCGTCCATGATACCTTCAACGCTCTCTCTCCAGAAGAGCAGGAGAAGCAGAGAGAAGAATGGAAGACAGAGCTCACCAAGACTGAAGAAGAAATCCAGACCCTCCGACAGGTGCTGGGTTCTAAAGTAAAACATGCACAGGATCTCAAGCGTAGACTTGGAATTACTGTGTGGCGTGAGTTTACTGAGGACTTCAATAATTCGATGAAAACAGTCCGTGAATCTCAAACGGTG…		84943000	132720000	138050000	116650000	111640000	20189000	23831000	24452000	29597100	17663000	112220000	88520000	100640000	147848000	111990000
comp221803_c0_seq2	6-phosphogluconate dehydrogenase, decarboxylating	ATAAAGATATGGGCTGGCGGTGATGGGGCAGAACCTTATTCTTAACATGAATGATCACGGTTGGGTTGTGTGCGCTTACAACCGCACTACAGAGAAAGTAGACAAGTTCCTAGCCAATGAAGCCAAAGAAACAAAAATTGTTGGAGCCCATTCACTTCAAGAAATGGTTTCAAAGCTTAAGAAGCCACGCCGTATCATGATTCTTGTCAAAGCTGGAGCAGCTATAGATAGCTTCATTGACAAGCTGGCCCCCCTCTTGGACAAGGGAGATATTATAATTGACGGTGGTAACTCGGAATACCAAGACACACAGAGAAGGTGCGAAGAGCTTGCGGAGAAAGGCCTACTATATGTGGGTTCTGGAGTATCGGGTGGGGAGGAGGGTGCGCGTTATGGCCC…		1479100000	1816700000	2040000000	1921700000	2001200000	390180000	481220000	481640000	607530000	376790000	1720300000	1403500000	1436900000	1693100000	2056100000
comp221881_c1_seq1	26S protease regulatory subunit 7	GGGCCTGTGCAGGAAGCGGGATACACTAAAGTGATCAAGAATGTTGAAGATGATATCCAGAAAACTGTTAAAAAGGTGAATGATTTAACAGGCATTAAAGAATCCGACACTGGTTTAGCGGTGCCAGCTCTGTGGGACTTAGCAGCCGATAAACAAACTCTGCAAAATGAACAGCCACTTCAGGTGGCAAGATGCACTAAAATCATTAATGCCGATTCTGATGATCCAAAGTATATCATAAATGTCAAACAGTTTGCAAAATTTGTTGTGGATTTGGCCGATTCTGTTGCACCAACTGATATTGAAGAGGGCATGAGAGTTGGTGTGGATCGCAATAAGTATCAAATACATATCCCTCTTCCACCCAAAATTGATCCATCAGTCACGATGATGCAAGTA…		52114000	67997000	54764000	57372000	70192000	9879000	8521200	9247100	10857000	7372100	61855000	64572000	52758000	57028000	66958000
comp221886_c1_seq4	Kazal-type PI	TCAAACCTGACGTTATCAGGGGCCCATATAATGGGGTGATTGCTTCGTTCCTCGTCACTTGCGCTGCGAACTTCATCCACTACAGTTGAGCCGCTGCTGCTCTGCGTCTTTCTACTCGTCTACGTTTTACTCAGGTTGTGAGGCGACAAGATGGCGCCCCGTGCAACTCTCCTGCTGGCGGTGGTGCTGGTGGTGCTCGTTGTCCACGCCCAGTGTAAAGTTAGGCCTTGTAAAAAGGCGTGCGGGAAGAACTTTGATCTAGTGTGCGGAAGTAATGGAGTCACTTACAACAACCCCTGCGAGTTTGAAAACGCTCGATGTGACATCAGAACCCTGAGACTTCAGCACAAGGGCCCATGTCAAGCGAAGACGTGCTCGAAATCGTGTCCTAAGAACATT…		11512500000	25210200000	14486700000	22422800000	14388100000	4850480000	3955400000	3095000000	2590060000	8044800000	13169400000	12394000000	12596600000	19667700000	19495600000
comp221900_c2_seq1	Ubiquitin carboxyl-terminal hydrolase isozyme L3	ACCCCGCCGGTCGCCACACAGAGCGGACGTCACTTTCACTCTCTTCCCTCGTTAAGTGAAATTTTGAGTCGTCACCATGGTCCGCTGGCTGCCCCTCGAGTCCAACCCTGCGGTTATGAACAAGTTCCTGGCAGGACTGGGTGTACCTGCTTCTTGGACTATCCATGATGTATATGGGCTGGAGGATGAAATGCTCAACATGGTGCCACAACCTGTTGGTGCAGTTATTCTTCTGTACCCCTTTAATGATAAGGGTGAAGAGTTCCTGAAGAAAAATGATGAAGAGTTGGAGGCAGAAGGTCAAGAAGTATCTGAAAAGGTTTTCTTTATGAAACAATTTGTTGGTAATGCCTGTGGCACTGTGGCTCTCATCCATGCCATTGCCAATAATGTGGACAA…		563490000	429730000	437540000	408210000	340620000	59229000	56257000	51193000	60367000	42585000	381590000	459420000	496100000	592780000	522070000
comp221977_c1_seq4	Hemocyanin	ACAGCAGCAGCCAACATGCAGTGGACAGTGCTTGTAGCAGCGCTCCTGGTGGCCACTGTGTCCGCTGACACAGACGTGGCCCACCAGCAGCAGGCTATCAACCGTCTGCTCTACAAGGTCACCAGCCACATCAAGTCAAGTTTCACTGACCTGAAGGAGGCAGCAGAAACATGGAACCCAAGAGACCACACTGACAAGAGCAGCGATGGAGGCGCAGCCATAAAGCACCTTATGGATGAGCTGGACGGCCACCGCTTGCTCGAGCAGCACCACTGGTTCTCCCTCTTCAACGACCGTCAGCGTGAAGAAGCCCTCTTACTTGTCGATGTCCTGCTGCACTGCACAGACTTTGAAGCCTTCAAGAACAATGCCGCTTACTTCCGTGAGCATATGAATGAA…		2094000000	1601700000	1493000000	3058700000	1043900000	8905800	88178000	206360000	142830000	58958000	1796300000	2696000000	3065600000	1338800000	1768700000
comp222027_c1_seq1	Ubiquitin-conjugating enzyme E2 L3	CAATAAAGGTGCATTTAGGATTGAAGTGAACTTCCCAGCAGAATATCCATTCAAGCCTCCGAAAATAAATTTTAAGACGAAGATATACCATCCTAATGTGGACGAGAAGGGCCAGGTGTGTCTCCCCATCATTAGTGCTGAAAACTGGAAACCTGCAACGAAAACAGACCAGGTGATTGAGGCTCTTATCAACCTTGTGAATGAGCCTGAACCTGAACACCCTCTTCGTGCTGATTTGGCCGAGGACTACACGAAAGATCGTAAGAAATTTATGAAAAACGCAGAGGAATTCACCAAGAAGAATTCAGAAAAAAGGCCAGCAGACTAACTGCCCTATATATGTAGTCTGTGATTTAGAATGGCACTTCGTAGGCAGACATTTTATATAAATATAGTTTT…		74102000	103130000	85252000	110760000	113390000	42601000	53355000	64155000	61169000	30773000	100700000	30162000	115840000	108450000	107050000
comp222040_c0_seq1	Glia maturation factor beta	GGGAGTGATGGCGGTGTAACCGAGCCAAATAATCTGTTATTATCAGATGGTCTTCCAGGCTGCCGGGGCGTCGCCAGGGAGGAAGCTCGCACCCACACATCTGTGCATTAATGCTAATATATCCCAGGACCGGCTCAGTTGTAGCACTTTACTTTGTTACTCAAGGATTTTAGACATTTTATAATGAGTCTGCAATTGTGTACAATAAATCCAAGTCTAAAGGAACTTCTCCGCAAGTTCAGATTTCGCCGTGCTACAACAAATGCTGCCATCATAATGAAGGTAAACCAGCAGTCCTCTGAGATAATCTTAGAGGAGGAGTTGGATAACATTGAGGATGTGGATGAACTGCGAAACTCTATCCCAGACACACAGCCTAGGTATGTCCTCATTTCCTGG…		148210000	136480000	147970000	167360000	108580000	26844000	39582000	51509000	38908000	18198000	129880000	104210000	120420000	143600000	168050000
comp222041_c0_seq5	Trypsin-like serine protease	ATTTTGGTGAGCAAAATCCTGGTACACCCACAGTACCACCCCAAGAGCCTCAAGTACGATGTTGCTCTTCTGCAGCTGTCTGTGGCTGCCAAGCTGGGCCCCACCGTCGACACCATCTGCCTGCCCACTCCTTTCCAGAAGTTCGATGGATCACGATGCGTCAGCTCAGGCTGGGGCAAGGATATATTTGGTCAGGAAGGAAAATACCAACAGATCCTCAAGACCGTGAACTTGCCGGCGATGAACCACAAAGCGTGTGAGGTAGCGCTGCGTCAGACCCGTCTGGGCGCCCGCTTCACCCTGGACCCAACGTTCATGTGCGCCGGTGGGGAACTAGGCAAGGACCTGTGCACCGGTGACGGAGGCTCTCCCCTGGTCTGCCCCATACCCGGAGACCCC…		313710000	351930000	310560000	289560000	371810000	265640000	324380000	259610000	339390000	301680000	152790000	212620000	239740000	240910000	242110000
comp222122_c0_seq1	Unknown	TGTAACCTCACGACGCATGATGACGCTCTCGTTATCACTCCCGGCGTTGCTCCTCGTAGCAGCTGTCAACGCTGCCCCAAGGTCGCTGTGGGTGATCCCGGTCACGAACGGGTTCAAGGAAGTCCCCACAGAGCCAGCTAAGAACCCGTGGCAACTAACCTTCAGGTCCAGCGATCCTACTCCACGAGAGCCATACACACCCGAGTATTACACCAGCGACGACCTGCAAGATTACCACCACGAGGGCTATGACTATGATGATTACGTCTCGGGAACACACAGCACCGACAGCGACAAGTCCTTCACAGACAGCGACAAGTCCTTCAGAGACAGCGACAAGTCCTACACAGACAGCGACAAGTCCTACAGAGACATGCATCATCATTTGATGGAGGACTA…		220590000	546800000	312990000	413210000	309550000	66613000	121400000	87185000	32684000	59735000	188670000	290370000	238750000	459270000	249820000
comp222161_c0_seq9	Ras-related protein Rab-1A	TCGTGGAGTGCAAACGCCAGGGAACGGCCATCTTGTGTCTGTGAGGGGAGGGTCTGTCTTGTATTCCTGCTGGTACTGCCATATTATCTACCCCAGGCACTCGAAACCTACTTGTATTGAAGCTCTACAGTTAGAAGATGTCCACAATGAATCCTGAATATGACTATCTGTTCAAACTCCTTCTCATTGGTGACAGTGGTGTGGGAAAGTCTTGCCTTCTCTTAAGATTTGCAGATGACACTTATACAGAATCCTACATCAGTACCATAGGTGTAGATTTTAAAATTCGTACCATTGAGTTAGACGGAAAAACTATCAAACTTCAGATATGGGACACCGCAGGACAAGAACGCTTCCGAACCATCACTTCTTCTTATTATCGGGGAGCACATGGAATCA…		184420000	201220000	150710000	154930000	133390000	75416000	68504000	60966000	93120000	75789000	121740000	118090000	199430000	196750000	181200000
comp222204_c4_seq1	Translation elongation factor 2	TCAACCATCTTCCTCCACCAGTTGGTCCTTTTCGGCGTTACCAGCAGACGCCCCCACTGTGTTCTTAACTGTGTCACCTTTACCACCAAACATCCAAGATGGTGAACTTCACAGTGGAAGAGATCCGTGAGTTGATGGACAAAAAGAAAAATATCCGGAACATGTCAGTTATTGCTCATGTGGATCATGGAAAGTCTACTCTCACAGATTCTCTTGTATCGAAAGCGGGTATCATTGCTTCTTCTCGCGCCGGAGAAACCCGGTTTACAGATACACGCAAAGATGAGCAAGAACGGTGCATTACCATAAAGTCAACTGCCATCTCAATGTACTTCAAGCTTGGCGAAGAGAACATGAATTTGATTAATAGCCCTGACCAAAGAGAGAAGGGAGAGAGTG…		272460000	298720000	281450000	327420000	317610000	48872000	52364000	58981000	65527000	47749000	309140000	228520000	270030000	365670000	328490000
comp222217_c2_seq2	Coronin-6 like	CTATGGCCTGGTGACGACAATGACAGAGCCGGTGGTTGATCTGATGTACCATCAGCGACGAGTTGGGATGGTTGTATGGCATCCTACAGCCAATAACATCCTCCTCTCTGCTGGCTCTGACAATATTGTTGTTATCTGGAACATTGGATGTGGGGATCCTCTCACTACCATTGATGTTCACCCAGACATCATTTACTCTTGCTGCTTTAATTGGGACGGCTCTCTTCTCTTAACCACATGCAAAGACAAGAAAATAAGGATAATCAATCCTCGAGACGGTGAAGTATTTGAGGAAGCGACATCACATGAAGGTAGCAAAGCCACACGAGCCATCTTTCTCCGTAATGGACTGGTGTTCACGACAGGGTTCAGCAAGCGGTCTGAGCGCCAGTATTCTTT…		248070000	292210000	335060000	335990000	354990000	57130000	46872000	43939000	27735000	48472000	283020000	306110000	274690000	448180000	363840000
comp222224_c0_seq2	Clotting factor B Snake like	AGGAACGCCACCGAGGCGGCCAGGGATTCCTGCTGTGGACGACTCAATAACCTTTGCTCCTCGTATTGCACCAAGCAATGGGACGATTGTCTCTATAGCCTTGCATGTGATTGGTGGCGTGATAGCTCTCAAGAACAATTGGCCATGGATGGCGCTGCTCGGAGAGCGTAATGGTGATGACATAAACTGGTTTTGTGCAGGCGTTCTTATCAACGATCGATGGGTCCTTACAGCTCTTCACTGTTTAACCGCTAAGACAGTTCAAGTAGTTCGTCTTGGAGAACATGACTACAACGATGATAACGATGGAGCTGCACATGAGGATTATAAGGTAGAAACGACTCTCCTTCATCCGGAGTACTTCCACCCTCAGGCCTATCATGACCTGGCTCTCATCAA…		381210000	650460000	553890000	499920000	850080000	126910000	86955000	69888000	101440000	101650000	642510000	582640000	526390000	673330000	719830000
comp222341_c1_seq2	Leukocyte elastase inhibitor Serpin	ACCCAAGTGTGCGTCTTCAAGCACGCTACCGCAAGCTGGCTCTCACGGCTCGCTGCTCACGCAAGTCAGGTCGTCTGTATAGACAACAATACAGGAGGATGAAGTTAGCAGTAGTGTTGTTGGTGGGGCTGGCGGGGGTGGTGCGGCCTCAGTGTATCTCCCACAACGACACCCTGGCCCTTCCCTCCTCCCCTGACCTCGCCCACATCACCCCCTTCGCCGTCGACCTCTTCAAGGAGCTCAACCCAACCGGAACAACCAGCAACTTCTTCTTCTCCCCCTACAGCATCTGGAACTCCCTCGTCCTCGCCTACTTCGGCTCGTCTGGCGGAACACGTCAACAGCTGCAGAAGGTTCTGCGCCTCGGCGACCCAGCGCACACCCTGGCCACCTACAGGG…		3302760000	3965520000	3015090000	2178990000	3057830000	1319860000	1054820000	682430000	1148270000	1225650000	2079190000	2515620000	2147040000	2214850000	3040340000
comp222398_c1_seq5	Unknown	ACTGTAAACACTCTCACCCAGGCGGCACCAAGCCCACTCCTTCACCCAGTTTGAGCAAGGATCCAAGCTAATTAAAAAACTACAGCAATGGCAGATGGAGAGGTAACGAGTGTTATATCGGATGCCAATGGCACGTCTCCGAAAGAAGAAAAGAAAGAGAAGCGTGTTGCCTCACGGGGAGGAAGAGGTGGAGGTAGAGGAAGAGGAGCGTTCAAAGGAAGAGGAGACGCTGATGATATGAGAGAAAAGGATCCATGTGGAGTGTTCCTGTTCTTCCCCAGTGTGATCACGGCGGACATAGCTTCAGAGTTGCTGAGGGTGGGGAAAATTGCCACCGAGATAAGATTAGGAAAGATGTGCTATATGAATTTTGCAACTGAAGATGAAGCTACTAAGAAA…		236020000	286780000	286040000	249710000	242210000	86080000	107340000	98192000	125290000	92091000	249260000	215300000	244960000	267770000	318700000
comp222422_c0_seq4	Sorting nexin-12	CCTGAACATGGCTGACATGACCAACGACTCTACACGCCGCCTCGTCTCCAAGAAGCAAACCCTAGATGATGCCTACGCGGCCCCCGCGAACTTTTTAGAGATTGATGTAGTAAACCCTATCACGCATGGCGTCGGCAACAAAAGATATACTGACTATGAAGTTCGGATGCGGACCAACTTACCAGTGTTTAAGGTGAAGGAATCAAGTGTGCGGAGGAGGTACAGTGATTTTGAATGGTTAAGAAATGAGCTTGAAAGGGACAGCAAGATTGTTGTGCCACCACTACCTGGAAAAGCATTAAAGAGGCAACTTCCATTCCGAGGAGATGATGGCATTTATGAAGAGGAATTTATTGAGGATAGACGCAAAGGACTTGAAGTTTTTATTAACAAAATTGC…		33841000	39699000	28103000	32947000	35452000	6206000	6169100	7206400	10060000	5144700	32040000	26558000	38237000	34627000	38002000
comp222449_c0_seq4	Dual oxidase 2	GCCCAACATCTACCTTCAAGTGTGATTCGTCTGGAGATCCGACGACCACCAAACTTTAGCTTCCAATCCGGTCAGTGGGTCAAGATAGCTTCCACTGGGATTGGTGAACAGGAGTACCACCCCTTTACACTGTCGTCTGCGCCTCACGAGGAGAACCTGACGCTGCATATCCGCGCCGTGGGCCCCTGGACCAAGAAGCTGATCCAGGTGTACCAAGACCAAGGTCCCAACATTAAACACCCGCAGATCTACATGGACGGACCATTTGGTGAGGGCCACCAGACGTGGTGGGACTACGAGGTGGTAGTGCTCGTGGCGGGAGGGATCGGTATCACCCCCTTCTCCTCCATCCTGAAGGACATCGCTCATAAGCTCCAGAACTCCAAGACGCTCCTCAAG…		166500000	191900000	188450000	184420000	149030000	35839000	35696000	36397000	52759000	34473000	149320000	108440000	137040000	173620000	160360000
comp222481_c3_seq9	RNA-binding protein squid	AATCCCGGCTGGAGAAGCAACGAGGCTGCCTCCACGGGGCTCTAAAAGCCGTTCTCAGCCGCTGGACATCATACGTGTCGGACGCGTACAGTTACTGTTAAGGCAAATAATAGTTATAAATGGCTGACCAGGAGATGGAGGGACAGGATTTCTCGGAGGACTACTCTGGGGGAGACTTTCAAGGCAACGGCATGGAGAACGGTGATGGTATGGCCACTCAGGAATGTACAGAAGGCGGCACTAATAAAAACGACAGCGGCGCAGCAGACGCACCCGGCAGGGACGATGACAGGAAATTGTTTGTTGGAGGACTGAGCTGGGAAACGACAGAAAAGGAACTAAGGGAGCACTTCAGCAAATATGGCAACATTGAAAGCATAAATGTCAAGACAGACCCAA…		1402400000	1095200000	883370000	948050000	930520000	154730000	189540000	137970000	204060000	169200000	696620000	884470000	1198300000	1055900000	1174700000
comp222489_c0_seq3	Mucin-5B	CAGGCATCTTCAAGGTGACAGAGACGTTCAGCTGTCGAAGAGCAACCATCGTCCAGCGCCTGACACCCATCTCCACGCTACATACATGAGAAGTGTAGACTAACCTTGGCGTGTTGAGTGACGAGCAGGAAGATGGCGGGTGAAGCGTTGATCTCGGTGCTGCAGTTGGTGCTGCTGGCTGCTGCTCCTCTGGCAGCACAAGATTTAACACCGTTCGTAGGGCTGTCATCGTGTTTACACGGGGGCAGGTTCGTGCCGCCTGGCACAGTGCTGGCCAGCCTGCCGGAGAAGTGTTTGCAGATTGTCTGCGAGAGAGGGTCTGCTGCCTTTAAGTTTTTATATGGCAAGACAACTTCTGGCTGTTGTGAGTTCCGAGGGGCCATCTACCAGCCTGGCATT…		1311500000	2156600000	2424200000	2675600000	3662900000	323580000	632530000	360600000	676300000	385380000	606790000	686590000	1587900000	2079000000	928800000
comp222576_c2	Kazal-type PI	TGGGTACCGGCGGGTGTGTTGACAAGTGCAGGTGATCCAGACCTCAGAACGCAACACAGGAGCGATGGTACGCCTGGCGATGCCCTTCGCCAGCATGGTGCTGGTGACGCTGGCGGTGGCCAGTGCCCAGAGGCTCGTTGCAGGAGAAGGAGGAGGCAGCAACTGTCCGGATGAATGTCCGGACTCCGTAAAGCCCGTCTGTGGCTCCAACGGTGTCCTATACCGGAACGACTGCTCCCTCGCCCGGGTCGCCTGCAGGGACCCCACCCTCACCAAACGCAACGATGGACCTTGCTTTGCTACCATTTCATCAAGCGGGTCTCGACCAGGTGGGTTGCTACCAGTTGGGTCTCCGGCAGGTGGTGGGTCGACGCCAAGCGAGTGTAGAGAAGAGTGCAC…		1201700000	1701100000	2813700000	2417100000	2680800000	530620000	534290000	553310000	740290000	615250100	2031900000	1726500000	1948200000	1887287000	1920300000
comp222589_c1_seq1	Dolichyl-diphosphooligosaccharide--protein glycosyltransferase subunit 2	GCAGTCAGTGTGTTGACACTTGTACAGACGAGGATAACAGCCATGAGACGAGGGGCGTTAGTAATTTTGGCCTTATTGGGGGTGAGTTCAGCCCTATCTCCATCCACGTACCTCACTCCAGGGGACAAGGAAAGGCTGAAGCTTGTTCTTGACCCTGCTTGGTCACTCTCTGACCTCGCCCAGGTTCTATATGCATCGGCAGGCTTCAAGCACTTAGGGCAGGAGATTCCTAATATGGAGGGGGTGTGTAATTTTGTAAAGAGTTCAGCTGGTGATGGTGCACCTGTGGAGACGCTCTTCTTAGCATCTTCAGCCGGTAAAGCTCTTGGATGTCCCATAGCAGCTTCCGCAGCATCAATTCAGGCAGTAAATGAGGCCATTAGAGAAGGAGCCTCATCT…		91598000	100750000	93888000	97834000	42004000	24706000	17703000	19425000	23648000	36247000	67494000	43373000	101560000	95762000	98588000
comp222616_c0_seq2	Beta-arrestin-1	CGGAGGCCGAGACACTGCTGAAGAGAGACTCAGCCAATGAGGCGTGCGAGCTACCATGGACGACAACAGCAAGCGGCAGGGTACCAGAGTATTTAAGAAAAGTTCACCCAATGGAAAAATTACCGTCTACTTAGGCAAGAGAGACTTTGTTGACCACATCACACACGTAGACCCAATAGATGGTGTAGTGCTGATTGACCCCGAGTATCTCAAGGACAGGAAGGTCTATGGTCATGTTTTGTCTGCTTTCCGGTATGGCCGTGAAGACTTGGATGTCTTGGGCCTCACCTTCCGCAAGGACTTGTACCTTGCCTCGGAACAGATATTTCCGCTTGATCCTGCCAGCAAGAGGGCACTAACTAGATTACAGGAACGCCTCATCAAGAAATTAGGACCAAA…		66464000	85302000	72373000	67957000	90652000	38075000	34909000	48302000	50690000	24845000	52823000	36139000	70491000	72178000	89755000
comp222621_c2_seq2	Proliferation-associated protein 2G4	AGGGTATAGCCTTCCCAGTTTGTGCTTCAGTTAACAACTGCATCAATCACTACTCCCCACTTGCTTCAGAGGGTGATACAATTCTACAAGATGGCGATCTAGTCAAAATTGATATGGGAGCACACATCGATGGGTTTATTGCAGTGGTGGGACACACAGTGGTTGTTGGGGCATCTAAAGAGAATAAGATAAAAGGGCGTAGAGCAGATGTGATGCTTGCAGCACACCATGCAGCAGAGGCAGCATTACGCCTTGTTAAACCTGGCAATCAAAACTTTTCTGTTACGGATACTGTCACTAAGATTGCAGAAGTTTTTAAGTGTAAGCCTGTGGAGGGTATGTTGTCCTTCCAACTCCAGCAAGGACGGATTGACGGAGAAAAAAACTATCATTCAGAAT…		58666000	76462000	75237000	73184000	63805000	12094000	8334000	8884600	6113000	11484000	80725000	55607000	65763000	84283000	69665000
comp222627_c2_seq2	Glutamate dehydrogenase, mitochondrial	TGTGGCTCTGGGAGTTGGCAAGAGCGGTTGTTCAGCGTCTGTTATATTTCGGCAATAATGTTGCGAGGAGCAGGAAGAGCAGTGGTGCGGGTTGTGGTTCAAGCTGGGGGAGCACAAGGTGGCTTTCTTAAAGCCTCTGCTCCTGCTGCCACTACTGTCGCTAGACGCTGGCAGGGTGACTACGAGCGTCACCAGATCCCTGAGCGCCTTCAGTACATCCCTGATGCTGAGGATCCATCCTTCTTTGAGATGGTGGAGTACTTCTTTCACCGTGGTTGCCAGGTGGTGGAGGATCAGCTGGTAGAAGAGATGAAGGACCGCATTACACTGGAGGAGAAAAAAAACAAGACAAAAGGCATCCTGAAGATCATGGAACCATGCCACCACGTTTTGGAGGTC…		189410000	238750000	198430000	129040000	127360000	33733000	29295000	34957000	42172000	27518000	170810000	185840000	162580000	173510000	119130000
comp222631_c2_seq3	Neurogenic locus notch protein homolog	TCATTATCGTCATCGTCAGAAGCTTCAGACGGAGGTATGGAGGTGAGAGCCGAGGGCAGCGGGGCGGGCATGTGTGAGCCCAACCCTTGCCGGAACGGAGGCACCTGTCTGGCCGGACTTCACGGCCCCATCTGTGCCTGCAACTTCGGCTTCAGAGGTCCCGAGTGTGGCGAGCTGCACTGTCCTAAAGGGTTCTGTCGTCGGGGAGGGAAGTGCAACATAGAGGACGGTGTCCATGAGTGCACCTGTAGAAGTGGCTACTCTGGCTACCGCGTGTCTCATATGGAACCTCTCACGCACCTCATCAGATACATCCTCACTTAACTAAC		4363600000	4941600000	3941100000	6024300000	3221300000	90637000	99146000	129590000	113720000	94471000	4615500000	9321300000	5764900000	2706000000	2346200000
comp222666_c1_seq2	Calpain	TCGAGACAGTCATACCAGCTCTCTCGTGTCTATCAACATACTCGTTTTATTATTTGAAGCTGTACTGTGACAGGCTGTTTAATAGTGCTATATTACAAGCTCAGTAGTGGATGTCAATTGAAAATGGGAACCAACATACAGTTCACCATCACCTCCCACAAGCGCGTTGTTAACCCGAGGGTGAGAACCACCATTAACACACGAACGTTCTCCAACACACGAACGATCACCGATGTACCAACATTCTCCAACACACGAACGGTCACCGATGTACCAACGTTCTCCAACACCCGAACGATCACTGATGAAGCAAAGTTCTCTAACACACAAACTATACGTGATTCACAACACAAGTTTAAGAACACGTGGACGTTCCCCCACACGTCTGGATCTCGCGGC…		286100000	195930000	321810000	204370000	169890000	19694000	30979000	22090000	34245000	16959000	130500000	155530000	215590000	179290000	198090000
comp222681_c1_seq5	Pyruvate kinase	GCCTGACAGTCGTAGGTGGTAGAGGTTCCAGTTAACTCCAGTACCTTCCAGTTCTGCTTGTCACTGCTCCAACACCCTGCTACCAGCTGCAGCGACGCGTTTAGGCTTTACCGAGCTGTTATTACGGCTCTATTGCTGTACCGCACGGAAGTTATTACGACTGGGATAACTCAAATAATCAAGATGACTAAGGTACCACCAATGCAGCTTGAGGCTGCCAATGCCTACTCGCAGGTAGACCATATGTGTGCTCTGGACATTGACTCCCGCCCATTCTCACAGCGGTTGTCTGGAATTATTTGCACCATTGGTCCTGTATCCCGGTCGGTGGAAATGCTGGAGCAGATGATGGAAGCTGGCATGAACATTGCACGCATGAACTTCTCTCATGGCACCCAT…		630570000	632460000	507490000	632270000	548110000	178340000	163970000	189910000	221520000	180460000	512190000	338510000	557170000	469270000	636530000
comp222825_c1_seq1	Serine protease proclotting enzyme-like	TGGGCAAGCTGACGGTCTACCGAACGCCCGCCCGGTAACCCAAGTGGGGAATTTAAGTGTAAAAAGTGTTTCAAGTGCATGATGGTCAGGGTGCGAGGCGCGGGCATGCTGCTGCTGCTGGTCCTACACACATCAGCAAGTAGGAATGTAAGATCACCCGCCACTCCCGTGGATACGCTCCTGTTGAACTTGCTGGGTGGCGGACGGACGCATATCCTCACTCTCTCCAACCGCAACGCTAACACAGGCACTGAGTGTACTATCAACGATAATAATGCAGCAGGCACCTGTAAGCTTCTGAGTGAGTGTCAGGCCTTCCAGCACTTAATATCTGACATCCGAGGCAACATTGAGTTCTTCAGGAGGCGTGTCTGTAGAATGACAGACGAAAATGTTTTT…		348530000	479500000	588190000	483500000	611530000	151470000	198580000	123370000	192430000	160900000	447430000	426360000	439330000	500840000	463690000
comp222877_c3_seq1	Integrin alpha-	CGGCGGCGCCAGGTTTTTTTATCCGAAGATCAGATGTTCACCAGCCAGCTGGTGCCCAACCCGTACTATACTTCAAAAATTGAAGATTTTGATCTCATGGGCTATGCTGTGACCTCAGGGAAGTTCATTATACAAGACAAGATACATTACGCTGGTGGAGCACCTCGTGGCGCGGGCTCCATGGGCAAGGTTATCATCTTCTCTTTTCCTGAAAGCGAGTCATGGCCCTTTAATGTGATAGCAGAGTGGCAGGGCACACAGCTGGGAGAGAACTTCGGAGCTGCACTTACTGCTGCTGATATTAACGGTGATGGACTTAGTGACCTGGTGGTGGGCTCCCCAATGTTTTCCCTACCAGACATTCCTGACATGGGGAAAATTAATGTCTACCTCAGTGTT…		131940000	206090000	223390000	224840000	239570000	51424000	74722000	67710000	90033000	68408000	172920000	206050000	215500000	261550000	216160000
comp222881_c1_seq1	Talin 2	GACGCAATGTGATTTCTGCAACAAGCAAACAGTCACGAGTCAGATTGCTGCCATGAATGCTGCCACCGCAGAAGTTGTCACTCTGACATCATCTGTACATGAAGAGGTCGATCACACTGCTGTGGGTGCTGCCATTCATACCATCACTTCTAATCTGCCAGAAATGACCAAGGGGGTTCGCATGATTGCTGCCCTTCTTGAAACTGAAAATGAGTCAACTAATCTTTTAGGTGCAGCAAGGGTTCTCTGCAATGCCTTTTCTGACCTGTTGATTGCTGCTGAACCCGAGAGAAAAGAACCACGTCAAGGTTTGCTTACAGCTGCTTCTCAAGTTGGAGAGGCATCGAACGTTGTCCTTCACACTGTTGACGCTCAGTTAGATCACGAAACTCAAGATAT…		347790000	344710000	384960000	314690000	349590000	60571000	63040000	49776000	69309000	52944000	298290000	322080000	285840000	394500000	366930000
comp222995_c2_seq2	NAD dependent epimerase/dehydratase family	TGAGAGACCACGCTGGGTGTCCTGTCATCAACATCCTCACTTATGGCCACAGAGAAGCCCAAAGTCTTGGTTCTGGGAGGATGTGGCTTTATTGGGCGACATATTGTGGCAGAGCTTGTGGTTAAAGATATAACCTCAACCTTATGTGTAGTTGACAAGGTGCCTCCTCAGATCGCCTGGCTTAATGAACAGCAGGCTAAAATTTTCAATGATGACGTCGTAACATTCAGAAGTGCTAATCTAATCAATCCAGTATCATGTGCAGCAGCATTTGGAGAAGAGGAATGGGACTGGGTCATAAATGCTGCTGGAGAAACAAAAACTGGACAGGTAGAGGCAGTTTATCAGGAAGGAATAGTTCGTCTCTCAACCAACTGTGCTAACGAGGCAGCAAAGAGG…		477450000	560570000	570230000	503620000	527150000	113500000	115530000	113850000	118560000	86256000	444630000	387600000	474600000	509130000	492040000
comp223018_c0	Glucose-6-phosphate isomerase	TTGATGGACTTGGCACGAGCTCGCAGAATTGAAGAATCTCGAGATGCAATGTTCACAGGAGAGAAGATAAATTTTACTGAAGACAGAGCAGTGTTGCACATCGCTCTCCGTAACCGGTCCAATAGTCCAATAATGGTCAATGGAGAGGATGTCATGCCTGGAGTCAATGCAGTTCTGGATCACATTAAAGACTTCTGTGGAAAGGTTATATCTGGTGCATGGAAGGGTTATACAGGCAAGTCCATAACAGATGTGGTAAATATTGGCATTGGAGGCTCGGACCTTGGCCCCTTGATGGTAACGGAAGCACTCAAGCCATATGCTATTGGACCCAATGTGCACTTTGTTTCCAACATTGATGGTACACACATAGCAAAAACTCTGAAAATTCTGAACGCT…		279415000	424889000	444259000	416298000	424951000	103400000	93308000	73812000	104240000	119999000	364786000	347967000	324000000	444757000	459903000
comp223026_c0_seq2	TAR DNA-binding protein 43	CGAGGCAACTCGAGGCAACGACACAGCGTCCCCATTGCATCCCCGACGTGTGTTGTGTATTGCTGCGTGAGTGTTTTGTGTGGAGGTCGTCTGTATGGTCAACATGAGTTGTTACATTCAAGTGTGCGAAGAAGAGAATGATGAGCCCATCGAGATCCCCACCGAGGACGACGGCACGTTGCTGCTATCAACCTTGGTGGCGCAGTTCCCCGGCGCTTGCGGCCTCAAGTACCGCCATGCTGAGAGTCGTGGTATGCGTGGCGTGAGATTGGTGGATGGACGCCTGCATGCTCCTGATGAAGGCTGGAACTATGTGTTTGTCTGCGTCTTCCCCAAAGTTTATATTTCTGGGGCCGGGTCCGACCAAGGTCTGTCGCTGTCTGGGCAATCATATGAAAA…		588890000	655970000	500630000	537980000	489260000	129000000	174610000	203130000	191760000	103330000	424340000	508530000	549380000	660300000	619730000
comp223040_c2_seq2	Ubiquitin-like modifier-activating enzyme 1	TAGAGTTTACTTCACGGTCGTCTGAGGGCGCAGAACGCCAGCTGTATGTTCTGGGTCACGATGCCATGCGACGCATGGCCTCCTCTGATGTCCTCATTTCAGGACTAGGAGGACTTGGTGTAGAGATTGCCAAGAATGTAATTTTGGGAGGTGTAAAATCCGTAACTCTGCACGATGTTAAAGAAACTAGTGGCACTGACCTCGGTACCCAGTTTTTCCTAACTGCTGCTGATGTTGGTACCAACCGAGCCACAGCATGTCAACAAAGATTGTCTGAACTGAACACCTATGTCCCCATCACAGTATCCACTAGCCCCCTTACAGATGATATACTCAAGAACTACAGTGTTGTTGTTCTTACAGATTCTACGTTGGAGGAGCAGTTGAGTGTGTCCACGT…		143790000	156610000	127030000	133880000	111830000	42767000	53053000	41083000	38710000	40946000	123530000	94541000	140620000	148060000	164040000
comp223116_c0_seq3	Vinculin	AGTCCGGTGCGTGGAGTCAGTGCGTGCGGGTGTGTCGAGCTCTCTAGGGAGGAGTAGATGGTTATTTTTCAATAGGCGTTAGACACAGACCGCCAATATGCCTGTGTTTCACACCAAGACCATCGAGGGGATCCTGGAGCCCGTGGCCCAGCAGGTGTCGCGGCTGGTGATCATGCACGAGGAGGCCGAAGATGGCAACGCTATGCCCGACCTGGAGAAACCTGTCATGGCTGTCTCAAAGGCAGTCATCAACCTGGTCAAGGTTGGGCGGGAGACAATCAACAGTAGTGATGACCCCATCCTGAAGCAAGACATGCCAGCTGCTCTTCACCGTGTTGAGAGTGCTGCCAAGCTGTTAGAAGAAGCATCGTCATTGCTTAAGACTGACCCATACTCGCA…		1507800000	1832700000	2203000000	1915500000	1931700000	430150000	370950000	341790000	489470000	396810000	1842600000	1463500000	1681200000	1990600000	2127300000
comp223164_c1_seq2	L-lactate dehydrogenase	GGCTACCTTAACGAGTGGACGTGTCTCTCTCTCCTCTCCTCCCGCCAACCAGCAATCAAGATGGCATCTATTCCACAACTCCTGATGGAGGAGGTTCAGCCTGCCTTGACAACTTCTGGTGGCAAAGTGACTGTAGTAGGTGTGGGCCAAGTGGGAATGGCCTGTGCCTTCTCTCTTGTGACCCAGCACATCTGCTCTGAACTTGCTCTCTGTGATGTTGCTGCTGACAAGCTTCGAGGGGAGATGATGGATCTTCAGCATGGTTTAACATTCCTTAGTAATGTGAAAATTGAAGCTAGTACAGATTATTCTGTGAGTGCTGGTTCCCGATTGTGTATAGTAACAGCTGGAGCCCGACAAAGGGAAGGGGAATCTCGTCTTTCCCTTGTGCAACGCAAT…		181330000	276940000	386990000	324580000	437880000	132220000	135080000	117600000	152540000	141130000	184320000	203100000	334440000	264860000	237710000
comp223166_c0_seq2	Programmed cell death 6-interacting protein	AGATGCTCTTAAGCATCTCCAGAGAGAGACACTGAAGGGTCTTTGGGATCGTGACTGGATTCCCCGTGTGGCTGGCAAACAAGCAGGATACCATGCTCTTGCAGAGTATCATCAGAGTAGGGTGTGTAACAGCAATAAGACTGTGGGTGAAGAGATTGCTCGCTTGAGGCATGCTGTCGAGTTATTTAAGGCTGCGCAGACGCGCTCTGGAGATGCTACTCTCTTTGAAAGCCATCTTGGTAGAGCTCAGCGTTCCCTTGAAGAAGCTGTAAAGGACAACGATTTCATCTATCATGAGAGAATCCCAGATGTCAAAACACTTCAAGGAATTGGCAAGGCCCCTGTTGCTAAGCCAACTCCGGTGCCAGAGAGATTCAGTTCTAGTTTCACAGATCTGTT…		204850000	254080000	264240000	246700000	258810000	87062000	92517000	98518000	111770000	71412000	213000000	210990000	236110000	294670000	269620000
comp223227_c2	Myosin heavy chain, non-muscle	AGCGTAACTTTGATAAGCTGCTTAATGAAGAGAAGAGTAATTATGAACGATGTCAGCAAGAGAAGGAAAATTCAGAACGCGAGGCTAGAGAGAAGGAAACGAAGATTTTGTCATTAAACAGAACATTGGAAGAATATATGGAACGTATTGAAGATCTTGAAACTGGCAAGAAACGGTTACAAATTGAGCTTGATGATCTGGTTTCAACTCGCGGCACCGCTGATAAGAATGTTCACGAACTGGAAAAAGCAAAACGTGCCCTGGAATCCCAGTTGGCAGAACAAAAGACACAAATTGAGGAACTTGAGGATGAGTTACAGCTAACAGAGGATGCCAAGCTGCGACTTGAAGTAAATATGCAGGCTATGAAGGCACAGTTTGAACGTGACCTGAATGCTA…		2443500000	2503400000	2911712000	2722100000	2702100000	502522000	377779000	419289000	468240000	459382000	2686900000	2584000000	2950200000	3243189000	3136861000
comp223235_c1_seq13	Protein peanut	CGGGAAGTGGACGGCTATGTAGGCTTCGCCAACCTCCCCAACCAGGTCTACCGGAAGGCGGTCAAACGAGGCTTCGAGTTCTCCCTCATGGTGGTGGGTGAGAGCGGACTGGGCAAGAGTACACTCATCAACTCTATGTTCCTCTCCGACATTTACTCCAACGACCACCCGGGGCCCTCACACCGGGTCAAGAAGACTGTCCAGGTGGAGACAACCAAAGTTCTTCTGAAGGAAAATGGAGTCAATCTGATGTTGACGGTGGTGGACACGCCGGGGTTCGGAGATGCTGTTGACAACAGTGACTGTTGGCAGCCAGTAACAGACTATGTGGAGACCAAATATGAAGAATATCTTAACTGTGAGTCAAGAGTGAACAGAACACAGATCAGTGATAGTAGG…		297960000	282000000	303130000	259210000	247460000	44524000	47338000	54398000	60246000	43293000	230700000	233750000	263870000	279610000	274910000
comp223267_c0_seq13	Alpha-1-inhibitor 3	TCCACCGGCAGGCCGCCAGCGAGGACGTCTCACCATGGTGTCCCCTGACTACCTCCTTCCCTGCGCCCTTCTGGCTCTCACCGCTGCCCTGACCCATGGAGGCTACGTGATCACGACGCCGAAGCAGTGGGTGGCAGGAACTCCTGCCCAGGTCTGTGTCTTCGTTGACAAGCCGTCAGCTCCAGCTGGTAAACTGACGCTCGCAGTCACCGCGTACGACTACGACCAGCTGCCTGACGAGCGGAACACTACCATCGTTCCCAATACTGCTATAGACATTCCTGAAGGAAAGACAGAGTCGTGCTATGATGTAGCAGTGCCAAGTACTTCCCTGTACTCTGGTTCACTGCACGTGTTTGGCACTGTGGGCGGTGCCAAGATCAACCGAACTGTTGGGCT…		147200000	224500000	126880000	123800000	160060000	66182000	41187000	45431000	30138000	27962000	86870000	128590000	197030000	111590000	166980000
GR930896	Polyubiquitin-B	GGCACGAGGCGGCACGAGGAAGGAATCCACACTTCACTTGGTCCTCAGACTGCGAGGTGGTATGCAGATCTTTGTGAAAACCCTTACTGGAAAGACAATTACCCTGGAGGTAGAGCCTTCAGATACGATTGACAATGTAAAGGCGAAGATTCAAGATAAGGAAGGTATTCCCCCAGACCAACAGAGGTTGATCTTTGCTGGCAAGCAACTAGAGGATGGTCGTACCCTTTCAGACTACAATATTCAAAAGGAATCTACTCTACATTTAGTGCTACGTCTACGAGGTGGTATGCAAATCTTTGTGAAGACCCTTACAGGAAAGACCATTACCCTTGAGGTTGAGCCTTCAGATACAATTGAAAATGTAAAGGCAAAGATCCAGGATAAGGAAGGCATCCC…		375180000	364520000	381530000	394710000	305030000	50497000	44525000	45493000	45928000	47720000	361850000	256210000	338450000	495810000	382270000
