# Supplementary material for: Early Changes in Crayfish Hemocyte Proteins after Injection with a β-1,3-glucan, Compared to Saline Injected and Naive Animals
Source: Int J Mol Sci. 2021 Jun 16;22(12):6464. doi: 10.3390/ijms22126464 (PMC8234337; doi:10.3390/ijms22126464)
Supplement: Supplementary file 1 [file ijms-22-06464-s001.zip › Supplementary Table S2.xlsx]

## Sheet: Saline vs Ctrl
Upregulated proteins in Saline injected compared to uninjected controls				Downregulated proteins in Saline injected compared to uninjected controls
Protein_ID	log2ratio	pval		Protein_ID	log2ratio	pval
comp218700_c0_seq1	2.70787	14.9534		CL29575Contig1	-5.43728	4.30819
CL323Contig1	2.37373	17.7219		CL219Contig1	-3.94944	5.1291
comp222041_c0_seq5	2.17022	15.7404		CL1457Contig1	-3.7993	7.78003
comp221673_c0_seq1	2.08794	5.27674		CL21067Contig1	-3.76618	10.2136
comp217686_c0_seq3	2.04121	9.49107		CL29825Contig1	-3.76192	11.2612
CL25966Contig1	2.03151	7.41481		CL1807Contig1	-3.2565	7.21403
CL4181Contig1	1.9936	8.12012		comp222631_c2_seq3	-3.08686	9.78242
CL423Contig1	1.88366	7.35305		CL2848Contig1	-3.05807	7.7455
CL434Contig1	1.84512	14.5035		CL7027Contig1	-3.02639	7.96034
CL3656Contig1	1.82713	9.5654		CL30985Contig1	-3.01245	7.87676
CL28708Contig1	1.77656	3.38639		CL2711Contig1	-2.99563	8.41693
comp219186_c0_seq1	1.69405	6.37994		CL3295Contig1	-2.66441	7.09977
comp220490_c0_seq1	1.67284	8.47415		CL8649Contig1	-2.57214	7.87966
CL6612Contig1	1.61715	8.11239		CL754Contig1	-2.56267	5.7715
CL6625Contig1	1.55406	13.3884		CL14380Contig1	-2.48609	10.0658
CL25529Contig1	1.55239	8.71288		CL2805Contig1	-2.46715	7.32817
comp221227_c0_seq2	1.52725	6.55098		CL30129Contig1	-2.39657	15.2413
CL85Contig	1.52022	4.62134		comp221977_c1_seq4	-2.38847	6.1916
CL12096Contig1	1.50308	9.44839		CL3881Contig1	-2.31539	5.42369
comp216625_c0_seq3	1.45993	10.0674		CL1206Contig1	-2.29079	9.91248
comp216297_c0_seq3	1.40836	8.93826		CL16262Contig1	-2.23463	8.09429
comp214526_c0_seq1	1.40409	11.001		CL567Contig1	-2.22162	6.98781
CL6617Contig1	1.39451	13.6736		CL2796Contig1	-2.09078	7.1876
CL991Contig1	1.36788	9.3598		comp212631_c0_seq1	-2.06537	6.53603
CL587Contig1	1.35229	24.9359		CL31199Contig1	-2.05373	6.8021
CL6503Contig1	1.34994	11.8091		CL2682Contig1	-2.03808	6.34696
CL5846Contig1	1.33115	20.5221		CL4621Contig1	-1.92199	6.75025
comp222027_c1_seq1	1.3284	7.91901		CL9395Contig1	-1.91193	6.74947
comp221280_c0_seq5	1.31894	8.97165		CL124Contig1	-1.84512	5.56634
comp222616_c0_seq2	1.31466	8.1149		CL3222Contig1	-1.83678	3.07226
comp220256_c0_seq2	1.31389	12.0683		CL4490Contig1	-1.78598	6.71616
CL30038Contig1	1.30654	4.48611		CL110Contig1	-1.64964	5.9428
comp218026_c0_seq1	1.30091	10.9068		CL6002Contig1	-1.51956	9.36078
comp219388_c0_seq2	1.29726	13.969		CL2151Contig1	-1.50857	4.46284
CL3472Contig1	1.29668	10.0865		CL429Contig1	-1.48484	9.38651
CL2259Contig1	1.26497	11.5279		CL3268Contig1	-1.37597	13.6096
CL29966Contig1	1.26153	12.7437		CL2716Contig1	-1.30023	14.714
comp217988_c0_seq1	1.26078	12.6472		CL2011Contig1	-1.29274	7.35499
CL1094Contig1	1.25602	11.7425		CL13512Contig1	-1.23986	7.95408
comp217095_c0_seq1	1.23051	9.64085		CL3538Contig1	-1.21757	7.67911
comp218593_c1_seq1	1.21799	9.97641		CL26389Contig1	-1.16021	10
comp219804_c5_seq5	1.20685	10.1544		CL1728Contig1	-1.08195	6.26373
CL1Contig1485	1.20023	7.79266		CL28538Contig1	-1.07003	8.68653
CL1678Contig1	1.1952	3.48275		CL1206Contig2	-1.05899	6.28213
CL27766Contig1	1.18134	2.77787		CL14155Contig1	-1.03102	4.4835
comp222161_c0_seq9	1.16787	13.7132		comp222666_c1_seq2	-0.949687	6.08964
CL4354Contig1	1.14692	8.26401		CL161Contig1	-0.926019	5.47837
CL1104Contig1	1.12994	10.8679		comp216667_c0_seq2	-0.924876	10.7956
comp223164_c1_seq2	1.12139	11.4994		comp218904_c0_seq1	-0.91395	6.18472
CL793Contig1	1.08866	14.8872		CL5990Contig1	-0.901187	12.1187
CL31353Contig1	1.07346	3.64204		CL1170Contig1	-0.872834	2.5053
CL618Contig1	1.07281	20.0593		CL25160Contig1	-0.87177	3.26609
CL2062Contig1	1.04096	14.388		CL6451Contig1	-0.869699	14.7676
CL1424Contig2	1.03759	4.91312		CL25512Contig1	-0.844919	5.48504
CL10190Contig1	1.03741	9.62442		CL37240Contig1	-0.841008	4.12548
CL6233Contig1	1.02712	8.53217		CL3972Contig1	-0.840123	7.50287
CL167Contig2	1.01939	5.61813		comp197862_c0_seq1	-0.800346	7.28233
CL591Contig1	1.00382	10.3906		comp209527_c0_seq1	-0.79521	12.9991
comp221395_c1_seq2	0.999934	21.36		CL34406Contig1	-0.785917	3.62137
CL536Contig1	0.999769	4.18435		CL155Contig1	-0.774643	13.285
CL30141Contig1	0.992843	6.37532		comp215006_c0_seq1	-0.76688	6.75805
comp217409_c0_seq1	0.987086	10.7593		CL1823Contig1	-0.741249	1.42376
comp217692_c0_seq1	0.986767	5.72305		CL1307Contig1	-0.735215	6.54452
CL5704Contig1	0.981973	11.0506		comp221092_c0_seq4	-0.724943	6.2196
CL2356Contig1	0.949835	15.3144		CL31238Contig1	-0.708424	8.17384
CL13328Contig1	0.94919	6.84745		comp221900_c2_seq1	-0.699258	6.69961
comp222398_c1_seq5	0.946821	14.5949		CL1143Contig1	-0.686541	8.19744
CL29630Contig1	0.933154	8.64081		CL691Contig1	-0.675781	3.12702
CL1219Contig1	0.921293	13.0056		CL2175Contig2	-0.667617	5.12118
CL28761Contig1	0.917523	9.73784		CL29398Contig1	-0.665744	5.82202
CL9070Contig1	0.905418	10.3969		GR930896	-0.646933	11.3159
CL3849Contig2	0.900078	5.75075		comp216504_c0_	-0.637728	3.80015
comp223166_c0_seq2	0.884891	11.8866		CL3868Contig1	-0.63008	3.73572
comp219447_c0_seq1	0.87882	14.4398		comp215951_c0_seq1	-0.615842	4.17981
CL28778Contig1	0.870802	5.13077		comp222621_c2_seq2	-0.614781	5.50959
CL79Contig1	0.846761	13.5828		CL5870Contig1	-0.611936	3.93828
CL3433Contig1	0.829997	14.9276		CL2019Contig1	-0.60256	9.46703
comp219423_c2_seq1	0.826237	3.08785		CL1629Contig1	-0.586138	3.75601
CL1004Contig1	0.822724	5.47242		CL117Contig3	-0.569497	10.8248
CL3214Contig1	0.822633	6.94932		CL15790Contig1	-0.562386	5.26916
comp220061_c0_seq2	0.81462	12.3873		CL1040Contig2	-0.559943	10.1814
CL1031Contig1	0.799991	11.1373		CL29719Contig1	-0.540731	8.64041
comp222341_c1_seq2	0.783853	6.21188		comp217822_c1_seq1	-0.53982	1.84917
CL29973Contig1	0.783097	12.7689		CL6204Contig1	-0.538552	7.85169
CL2534Contig1	0.781377	10.3228		CL12532Contig1	-0.537979	7.99372
comp221171_c0_seq2	0.780243	7.34619		CL29493Contig1	-0.533073	11.6325
comp222877_c3_seq1	0.773185	9.43562		CL29409Contig1	-0.52593	10.065
comp217487_c0_seq1	0.76741	10.1662		comp222217_c2_seq2	-0.5242	4.86226
CL1276Contig1	0.764817	12.4152		comp220069_c4_seq4	-0.517913	7.59201
CL2823Contig1	0.75868	10.2855		CL6718Contig1	-0.504855	3.69016
CL4821Contig1	0.750705	8.24553		CL2770Contig1	-0.500452	4.82341
CL11891Contig1	0.748587	4.18785		CL1984Contig1	-0.4983	2.98599
comp218460_c1_seq3	0.742145	11.64		CL1765Contig1	-0.491001	4.01529
CL28610Contig1	0.734917	6.97836		CL83Contig2	-0.486792	7.39488
CL9325Contig1	0.728781	5.2649		CL5871Contig1	-0.469337	5.43109
comp220237_c2_seq3	0.714671	7.94581		CL811Contig	-0.452349	4.70461
CL30468Contig1	0.713315	1.46583		comp221504_c0_seq1	-0.443898	4.57414
comp222825_c1_seq1	0.711376	8.42473		comp210949_c0_seq1	-0.440009	1.17014
CL2552Contig1	0.690308	6.50221		CL29598Contig1	-0.436827	3.19566
comp217187_c0_seq4	0.686716	3.48436		CL1828Contig1	-0.430379	5.7492
comp220132_c0_seq1	0.684846	13.5961		comp214245_c0_seq1	-0.427655	5.37048
comp193954_c0_seq1	0.677116	5.85634		comp221881_c1_seq1	-0.414988	7.37294
comp223040_c2_seq2	0.672075	8.85606		comp206551_c0_seq2	-0.414763	7.30162
CL4064Contig1	0.667961	5.99882		comp218533_c0_seq1	-0.407123	8.95464
comp215240_c1_seq2	0.665385	4.40494		comp217972_c0_seq2	-0.404096	8.18826
comp221455_c1_seq2	0.655	12.7645		CL28604Contig1	-0.393428	6.91746
CL29502Contig1	0.652401	8.44534		CL377Contig1	-0.384266	8.91542
CL942Contig1	0.650533	5.21028		CL206Contig1	-0.383984	3.73094
CL560Contig1	0.648887	4.58983		CL1792Contig1	-0.373575	9.87906
comp222681_c1_seq5	0.64723	14.1226		CL432Contig2	-0.372177	5.39771
CL2218Contig1	0.641365	13.1839		CL31355Contig1	-0.360633	7.22963
CL263Contig2	0.629822	9.90836		CL23Contig1	-0.356368	3.54667
comp220503_c2_seq1	0.613623	5.48085		CL1594Contig1	-0.356114	3.41558
CL23819Contig1	0.601176	5.50734		CL3550Contig1	-0.354284	5.2146
CL87Contig2	0.591033	6.89193		CL29Contig1	-0.352994	7.48668
CL2321Contig1	0.587291	3.33056		CL20754Contig1	-0.345136	2.74385
comp217610_c0_seq2	0.582654	4.45221		CL13190Contig1	-0.343225	2.40892
CL2745Contig1	0.578991	4.94726		comp220751_c2_seq3	-0.340139	4.64714
CL11361Contig1	0.568886	8.5644		CL838Contig1	-0.336817	2.87764
CL1004Contig3	0.556973	3.09825		CL1656Contig1	-0.336539	2.08862
CL5880Contig1	0.545428	6.89484		CL287Contig3	-0.326965	5.6318
comp213588_c0_seq2	0.534646	2.29513		CL12389Contig1	-0.319211	6.20046
CL1791Contig1	0.526435	9.47481		CL137Contig2	-0.315567	6.91432
CL9508Contig1	0.523702	13.1236		CL29559Contig1	-0.31259	7.8389
comp220518_c1_seq6	0.522425	10.2265		CL1659Contig1	-0.310809	4.37017
CL29532Contig1	0.522347	8.37098		comp215438_c0_seq1	-0.308835	2.48647
comp222589_c1_seq1	0.521239	2.85378		comp222481_c3_seq9	-0.304992	3.17909
comp219981_c0_seq1	0.516434	5.13887		CL31501Contig1	-0.291593	6.18219
CL23139Contig1	0.514221	4.41651		CL2762Contig1	-0.278158	3.93389
CL31607Contig1	0.510281	17.9605		CL28697Contig1	-0.277948	3.99598
comp222576_c2	0.502546	4.00871		CL376Contig1	-0.277662	1.4749
CL61Contig2	0.496734	8.74561		comp223227_c2	-0.272372	5.47642
comp219161_c1	0.490508	7.46625		CL6810Contig1	-0.271935	3.46098
comp221288_c1_seq1	0.489663	1.44819		comp214088_c0_seq1	-0.268854	4.75852
comp223026_c0_seq2	0.481323	4.39208		comp222224_c0_seq2	-0.260354	1.74006
CL594Contig1	0.477496	7.01978		comp222881_c1_seq1	-0.258004	7.00751
comp216794_c1_seq1	0.465885	2.98057		CL1418Contig1	-0.256965	4.56994
comp214751_c0_seq1	0.45687	1.94437		comp218670_c0_seq1	-0.256619	3.83888
comp221673_c3_seq1	0.450378	6.33387		CL2964Contig1	-0.255378	3.17299
CL29561Contig1	0.447154	4.1757		CL232Contig2	-0.254367	3.96561
CL29331Contig1	0.444333	4.39817		comp221713_c2_seq3	-0.251326	5.85367
CL11479Contig1	0.444213	3.51451		CL3540Contig1	-0.247167	5.34054
CL863Contig1	0.439049	6.65946		CL332Contig2	-0.245793	5.56233
clc_contig_2957	0.399869	3.89788		CL28942Contig1	-0.240803	1.81902
CL19948Contig1	0.393273	3.43819		CL4958Contig1	-0.23826	4.14253
CL13827Contig1	0.390733	8.28571		CL3297Contig1	-0.237823	4.26816
comp223267_c0_seq13	0.380561	2.1108		CL1002Contig1	-0.235469	2.34613
CL3633Contig1	0.380559	4.71777		comp215144_c3_seq1	-0.231623	2.60036
CL29616Contig1	0.36445	3.45332		comp220966_c0	-0.231173	3.75206
CL116Contig2	0.36413	5.7438		comp217697_c0_seq1	-0.226682	3.36106
CL3857Contig2	0.360272	3.00938		CL683Contig2	-0.226398	4.20146
CL2308Contig1	0.35854	4.42067		CL722Contig1	-0.208436	3.67179
comp221730_c3	0.350447	3.75609		CL17333Contig1	-0.20057	1.9182
comp190485_c0_seq1	0.345095	5.85587		CL14512Contig1	-0.196908	4.56952
CL651Contig1	0.344657	4.96504		CL2494Contig1	-0.191207	2.1542
comp221459_c1_seq3	0.343146	3.58643		CL8885Contig1	-0.181109	0.180535
CL689Contig2	0.341038	3.36931		comp220013_c1_seq1	-0.180705	1.64094
comp220301_c0_seq4	0.333955	1.76722		CL867Contig1	-0.179281	1.50585
CL13240Contig1	0.324835	7.00398		CL1859Contig1	-0.175894	0.854552
CL29596Contig1	0.319553	3.13159		comp223235_c1_seq13	-0.17518	3.68043
CL30101Contig1	0.313643	2.52423		comp218342_c1_seq1	-0.170458	2.11714
comp221803_c0_seq2	0.309536	5.00182		comp217509_c0_seq2	-0.164496	0.432816
CL849Contig1	0.304945	2.58466		CL1958Contig1	-0.163244	0.664212
comp223018_c0	0.301406	3.18872		CL1079Contig1	-0.153155	1.29978
CL29508Contig1	0.296848	3.43719		comp222204_c4_seq1	-0.152138	3.77381
comp221886_c1_seq4	0.288237	1.26156		CL12711Contig1	-0.150615	8.99785
CL10442Contig1	0.287095	3.19922		CL6973Contig1	-0.144735	2.15844
CL29608Contig1	0.280259	2.67936		CL28782Contig1	-0.14351	0.440338
CL30132Contig1	0.277227	4.61772		comp221108_c0_seq6	-0.139816	1.85485
CL29599Contig1	0.272685	1.41988		CL14047Contig1	-0.134552	1.78339
CL606Contig1	0.268199	3.45276		CL1055Contig1	-0.128532	0.988414
CL34847Contig1	0.267722	4.16783		CL15872Contig1	-0.127225	0.8309
comp219626_c1_seq2	0.250117	2.9392		comp217283_c0	-0.121411	2.19845
CL292Contig2	0.245436	2.71652		comp216433_c0	-0.117925	1.6497
comp221601_c2_seq2	0.245114	2.80682		CL663Contig2	-0.116723	0.224708
CL294Contig1	0.242281	5.38015		CL2276Contig1	-0.115655	1.01677
CL1956Contig1	0.234024	2.03164		CL3899Contig1	-0.113529	0.672749
CL3179Contig1	0.222978	1.38911		comp210085_c0_seq1	-0.108811	0.287809
CL306Contig1	0.219458	0.925567		CL17237Contig1	-0.105611	0.347483
comp222040_c0_seq1	0.216959	1.51148		CL2307Contig1	-0.100058	0.760132
CL4753Contig1	0.212821	4.27338		CL1140Contig2	-0.0999416	0.454034
CL6241Contig1	0.199155	2.67676		CL26167Contig1	-0.0990734	0.0201998
CL145Contig1	0.193983	2.7297		CL1486Contig1	-0.0984326	0.175852
CL1451Contig1	0.193601	2.1099		CL12910Contig1	-0.0931244	2.04877
CL191Contig1	0.192458	2.65895		CL25204Contig1	-0.0828248	1.41687
comp220716_c2_seq1	0.190738	0.985508		CL6857Contig1	-0.082358	0.757451
comp221448_c0_seq2	0.181552	1.39632		CL1438Contig1	-0.0813306	0.582156
comp219670_c2_seq3	0.180602	2.04843		CL962Contig2	-0.0783655	1.11571
CL830Contig2	0.18012	0.526398		CL2723Contig1	-0.0753356	0.235319
CL28130Contig1	0.178849	3.25087		CL3798Contig1	-0.0737114	1.4389
CL7006Contig1	0.165317	2.44299		CL14424Contig1	-0.072609	0.705527
comp220660_c2_seq4	0.16164	0.463473		CL1339Contig1	-0.0712501	0.542546
CL1Contig139	0.159015	2.07423		CL340Contig1	-0.0704327	0.25582
comp220943_c0_seq3	0.151031	1.19652		CL6865Contig1	-0.0702695	1.08706
CL11123Contig1	0.144576	1.65664		CL29883Contig1	-0.0658843	0.617878
CL29582Contig1	0.144316	2.03041		CL12388Contig1	-0.0654755	0.191521
CL391Contig2	0.143338	0.725796		CL4752Contig1	-0.0653972	0.644629
CL29376Contig1	0.143325	1.39682		CL6845Contig1	-0.0646685	0.679945
CL26569Contig1	0.140038	1.74647		comp222627_c2_seq2	-0.0610571	0.643061
comp217530_c2_seq1	0.139056	1.4773		CL35Contig4	-0.0564511	0.175722
CL2250Contig1	0.138765	1.64795		CL1Contig1324	-0.0553222	0.704442
CL433Contig1	0.137557	2.04748		comp222122_c0_seq1	-0.0473545	0.100627
CL6572Contig1	0.134024	0.834914		comp222489_c0_seq3	-0.0461405	0.291158
CL14596Contig1	0.129378	2.21343		CL577Contig1	-0.045904	0.500169
CL2461Contig1	0.124766	1.86956		CL713Contig1	-0.0455668	0.530328
comp219606_c1_seq2	0.123235	1.39648		CL28990Contig1	-0.039169	0.179929
comp222449_c0_seq4	0.121474	1.84583		clc_contig_32048	-0.0312708	0.289324
CL1319Contig1	0.112766	0.477228		comp221737_c0	-0.0293211	0.310239
CL1Contig172	0.109347	0.930896		CL2758Contig1	-0.0269745	0.362383
CL3996Contig1	0.108247	1.69048		CL625Contig1	-0.0265205	0.433779
CL380Contig2	0.105972	0.853332		CL1583Contig1	-0.0256032	0.133564
comp214678_c0_seq1	0.105426	0.478475		CL1575Contig1	-0.0199107	0.549713
comp223116_c0_seq3	0.0970794	1.32035		comp222422_c0_seq4	-0.0105869	0.0275441
CL28554Contig1	0.0913148	0.740232		CL6589Contig1	-0.00969093	0.911766
CL339Contig1	0.0904746	1.42868		CL277Contig1	-0.00858729	0.116353
comp218262_c1_seq3	0.0897856	1.18307		CL29492Contig1	-0.00433723	0.0328693
CL466Contig1	0.0857981	0.127122		CL28330Contig1	0.00203666	0.111671
CL3152Contig1	0.0788272	0.815517		comp221436_c1_seq3	0.00229195	0.143717
CL29322Contig1	0.0770535	0.953165		CL6655Contig1	0.00563565	0.189188
CL29727Contig1	0.0746345	2.00487		CL5327Contig1	0.0170595	0.291347
CL1813Contig1	0.0611247	0.684252		CL384Contig1	0.02384	0.0785485
CL1023Contig1	0.0600585	1.50005		CL2167Contig1	0.0266577	0.32212
CL3978Contig1	0.0598344	1.15232		comp219835_c3_seq3	0.0293594	0.132922
CL1344Contig1	0.0532229	0.547799		CL4245Contig1	0.0327112	0.0914047
comp221562_c0_seq3	0.0339083	0.5507		comp222995_c2_seq2	0.0331484	0.648578
comp222995_c2_seq2	0.0331484	0.648578		comp221562_c0_seq3	0.0339083	0.5507
CL4245Contig1	0.0327112	0.0914047		CL1344Contig1	0.0532229	0.547799
comp219835_c3_seq3	0.0293594	0.132922		CL3978Contig1	0.0598344	1.15232
CL2167Contig1	0.0266577	0.32212		CL1023Contig1	0.0600585	1.50005
CL384Contig1	0.02384	0.0785485		CL1813Contig1	0.0611247	0.684252
CL5327Contig1	0.0170595	0.291347		CL29727Contig1	0.0746345	2.00487
CL6655Contig1	0.00563565	0.189188		CL29322Contig1	0.0770535	0.953165
comp221436_c1_seq3	0.00229195	0.143717		CL3152Contig1	0.0788272	0.815517
CL28330Contig1	0.00203666	0.111671		CL466Contig1	0.0857981	0.127122
CL29492Contig1	-0.00433723	0.0328693		comp218262_c1_seq3	0.0897856	1.18307
CL277Contig1	-0.00858729	0.116353		CL339Contig1	0.0904746	1.42868
CL6589Contig1	-0.00969093	0.911766		CL28554Contig1	0.0913148	0.740232
comp222422_c0_seq4	-0.0105869	0.0275441		comp223116_c0_seq3	0.0970794	1.32035
CL1575Contig1	-0.0199107	0.549713		comp214678_c0_seq1	0.105426	0.478475
CL1583Contig1	-0.0256032	0.133564		CL380Contig2	0.105972	0.853332
CL625Contig1	-0.0265205	0.433779		CL3996Contig1	0.108247	1.69048
CL2758Contig1	-0.0269745	0.362383		CL1Contig172	0.109347	0.930896
comp221737_c0	-0.0293211	0.310239		CL1319Contig1	0.112766	0.477228
clc_contig_32048	-0.0312708	0.289324		comp222449_c0_seq4	0.121474	1.84583
CL28990Contig1	-0.039169	0.179929		comp219606_c1_seq2	0.123235	1.39648
CL713Contig1	-0.0455668	0.530328		CL2461Contig1	0.124766	1.86956
CL577Contig1	-0.045904	0.500169		CL14596Contig1	0.129378	2.21343
comp222489_c0_seq3	-0.0461405	0.291158		CL6572Contig1	0.134024	0.834914
comp222122_c0_seq1	-0.0473545	0.100627		CL433Contig1	0.137557	2.04748
CL1Contig1324	-0.0553222	0.704442		CL2250Contig1	0.138765	1.64795
CL35Contig4	-0.0564511	0.175722		comp217530_c2_seq1	0.139056	1.4773
comp222627_c2_seq2	-0.0610571	0.643061		CL26569Contig1	0.140038	1.74647
CL6845Contig1	-0.0646685	0.679945		CL29376Contig1	0.143325	1.39682
CL4752Contig1	-0.0653972	0.644629		CL391Contig2	0.143338	0.725796
CL12388Contig1	-0.0654755	0.191521		CL29582Contig1	0.144316	2.03041
CL29883Contig1	-0.0658843	0.617878		CL11123Contig1	0.144576	1.65664
CL6865Contig1	-0.0702695	1.08706		comp220943_c0_seq3	0.151031	1.19652
CL340Contig1	-0.0704327	0.25582		CL1Contig139	0.159015	2.07423
CL1339Contig1	-0.0712501	0.542546		comp220660_c2_seq4	0.16164	0.463473
CL14424Contig1	-0.072609	0.705527		CL7006Contig1	0.165317	2.44299
CL3798Contig1	-0.0737114	1.4389		CL28130Contig1	0.178849	3.25087
CL2723Contig1	-0.0753356	0.235319		CL830Contig2	0.18012	0.526398
CL962Contig2	-0.0783655	1.11571		comp219670_c2_seq3	0.180602	2.04843
CL1438Contig1	-0.0813306	0.582156		comp221448_c0_seq2	0.181552	1.39632
CL6857Contig1	-0.082358	0.757451		comp220716_c2_seq1	0.190738	0.985508
CL25204Contig1	-0.0828248	1.41687		CL191Contig1	0.192458	2.65895
CL12910Contig1	-0.0931244	2.04877		CL1451Contig1	0.193601	2.1099
CL1486Contig1	-0.0984326	0.175852		CL145Contig1	0.193983	2.7297
CL26167Contig1	-0.0990734	0.0201998		CL6241Contig1	0.199155	2.67676
CL1140Contig2	-0.0999416	0.454034		CL4753Contig1	0.212821	4.27338
CL2307Contig1	-0.100058	0.760132		comp222040_c0_seq1	0.216959	1.51148
CL17237Contig1	-0.105611	0.347483		CL306Contig1	0.219458	0.925567
comp210085_c0_seq1	-0.108811	0.287809		CL3179Contig1	0.222978	1.38911
CL3899Contig1	-0.113529	0.672749		CL1956Contig1	0.234024	2.03164
CL2276Contig1	-0.115655	1.01677		CL294Contig1	0.242281	5.38015
CL663Contig2	-0.116723	0.224708		comp221601_c2_seq2	0.245114	2.80682
comp216433_c0	-0.117925	1.6497		CL292Contig2	0.245436	2.71652
comp217283_c0	-0.121411	2.19845		comp219626_c1_seq2	0.250117	2.9392
CL15872Contig1	-0.127225	0.8309		CL34847Contig1	0.267722	4.16783
CL1055Contig1	-0.128532	0.988414		CL606Contig1	0.268199	3.45276
CL14047Contig1	-0.134552	1.78339		CL29599Contig1	0.272685	1.41988
comp221108_c0_seq6	-0.139816	1.85485		CL30132Contig1	0.277227	4.61772
CL28782Contig1	-0.14351	0.440338		CL29608Contig1	0.280259	2.67936
CL6973Contig1	-0.144735	2.15844		CL10442Contig1	0.287095	3.19922
CL12711Contig1	-0.150615	8.99785		comp221886_c1_seq4	0.288237	1.26156
comp222204_c4_seq1	-0.152138	3.77381		CL29508Contig1	0.296848	3.43719
CL1079Contig1	-0.153155	1.29978		comp223018_c0	0.301406	3.18872
CL1958Contig1	-0.163244	0.664212		CL849Contig1	0.304945	2.58466
comp217509_c0_seq2	-0.164496	0.432816		comp221803_c0_seq2	0.309536	5.00182
comp218342_c1_seq1	-0.170458	2.11714		CL30101Contig1	0.313643	2.52423
comp223235_c1_seq13	-0.17518	3.68043		CL29596Contig1	0.319553	3.13159
CL1859Contig1	-0.175894	0.854552		CL13240Contig1	0.324835	7.00398
CL867Contig1	-0.179281	1.50585		comp220301_c0_seq4	0.333955	1.76722
comp220013_c1_seq1	-0.180705	1.64094		CL689Contig2	0.341038	3.36931
CL8885Contig1	-0.181109	0.180535		comp221459_c1_seq3	0.343146	3.58643
CL2494Contig1	-0.191207	2.1542		CL651Contig1	0.344657	4.96504
CL14512Contig1	-0.196908	4.56952		comp190485_c0_seq1	0.345095	5.85587
CL17333Contig1	-0.20057	1.9182		comp221730_c3	0.350447	3.75609
CL722Contig1	-0.208436	3.67179		CL2308Contig1	0.35854	4.42067
CL683Contig2	-0.226398	4.20146		CL3857Contig2	0.360272	3.00938
comp217697_c0_seq1	-0.226682	3.36106		CL116Contig2	0.36413	5.7438
comp220966_c0	-0.231173	3.75206		CL29616Contig1	0.36445	3.45332
comp215144_c3_seq1	-0.231623	2.60036		CL3633Contig1	0.380559	4.71777
CL1002Contig1	-0.235469	2.34613		comp223267_c0_seq13	0.380561	2.1108
CL3297Contig1	-0.237823	4.26816		CL13827Contig1	0.390733	8.28571
CL4958Contig1	-0.23826	4.14253		CL19948Contig1	0.393273	3.43819
CL28942Contig1	-0.240803	1.81902		clc_contig_2957	0.399869	3.89788
CL332Contig2	-0.245793	5.56233		CL863Contig1	0.439049	6.65946
CL3540Contig1	-0.247167	5.34054		CL11479Contig1	0.444213	3.51451
comp221713_c2_seq3	-0.251326	5.85367		CL29331Contig1	0.444333	4.39817
CL232Contig2	-0.254367	3.96561		CL29561Contig1	0.447154	4.1757
CL2964Contig1	-0.255378	3.17299		comp221673_c3_seq1	0.450378	6.33387
comp218670_c0_seq1	-0.256619	3.83888		comp214751_c0_seq1	0.45687	1.94437
CL1418Contig1	-0.256965	4.56994		comp216794_c1_seq1	0.465885	2.98057
comp222881_c1_seq1	-0.258004	7.00751		CL594Contig1	0.477496	7.01978
comp222224_c0_seq2	-0.260354	1.74006		comp223026_c0_seq2	0.481323	4.39208
comp214088_c0_seq1	-0.268854	4.75852		comp221288_c1_seq1	0.489663	1.44819
CL6810Contig1	-0.271935	3.46098		comp219161_c1	0.490508	7.46625
comp223227_c2	-0.272372	5.47642		CL61Contig2	0.496734	8.74561
CL376Contig1	-0.277662	1.4749		comp222576_c2	0.502546	4.00871
CL28697Contig1	-0.277948	3.99598		CL31607Contig1	0.510281	17.9605
CL2762Contig1	-0.278158	3.93389		CL23139Contig1	0.514221	4.41651
CL31501Contig1	-0.291593	6.18219		comp219981_c0_seq1	0.516434	5.13887
comp222481_c3_seq9	-0.304992	3.17909		comp222589_c1_seq1	0.521239	2.85378
comp215438_c0_seq1	-0.308835	2.48647		CL29532Contig1	0.522347	8.37098
CL1659Contig1	-0.310809	4.37017		comp220518_c1_seq6	0.522425	10.2265
CL29559Contig1	-0.31259	7.8389		CL9508Contig1	0.523702	13.1236
CL137Contig2	-0.315567	6.91432		CL1791Contig1	0.526435	9.47481
CL12389Contig1	-0.319211	6.20046		comp213588_c0_seq2	0.534646	2.29513
CL287Contig3	-0.326965	5.6318		CL5880Contig1	0.545428	6.89484
CL1656Contig1	-0.336539	2.08862		CL1004Contig3	0.556973	3.09825
CL838Contig1	-0.336817	2.87764		CL11361Contig1	0.568886	8.5644
comp220751_c2_seq3	-0.340139	4.64714		CL2745Contig1	0.578991	4.94726
CL13190Contig1	-0.343225	2.40892		comp217610_c0_seq2	0.582654	4.45221
CL20754Contig1	-0.345136	2.74385		CL2321Contig1	0.587291	3.33056
CL29Contig1	-0.352994	7.48668		CL87Contig2	0.591033	6.89193
CL3550Contig1	-0.354284	5.2146		CL23819Contig1	0.601176	5.50734
CL1594Contig1	-0.356114	3.41558		comp220503_c2_seq1	0.613623	5.48085
CL23Contig1	-0.356368	3.54667		CL263Contig2	0.629822	9.90836
CL31355Contig1	-0.360633	7.22963		CL2218Contig1	0.641365	13.1839
CL432Contig2	-0.372177	5.39771		comp222681_c1_seq5	0.64723	14.1226
CL1792Contig1	-0.373575	9.87906		CL560Contig1	0.648887	4.58983
CL206Contig1	-0.383984	3.73094		CL942Contig1	0.650533	5.21028
CL377Contig1	-0.384266	8.91542		CL29502Contig1	0.652401	8.44534
CL28604Contig1	-0.393428	6.91746		comp221455_c1_seq2	0.655	12.7645
comp217972_c0_seq2	-0.404096	8.18826		comp215240_c1_seq2	0.665385	4.40494
comp218533_c0_seq1	-0.407123	8.95464		CL4064Contig1	0.667961	5.99882
comp206551_c0_seq2	-0.414763	7.30162		comp223040_c2_seq2	0.672075	8.85606
comp221881_c1_seq1	-0.414988	7.37294		comp193954_c0_seq1	0.677116	5.85634
comp214245_c0_seq1	-0.427655	5.37048		comp220132_c0_seq1	0.684846	13.5961
CL1828Contig1	-0.430379	5.7492		comp217187_c0_seq4	0.686716	3.48436
CL29598Contig1	-0.436827	3.19566		CL2552Contig1	0.690308	6.50221
comp210949_c0_seq1	-0.440009	1.17014		comp222825_c1_seq1	0.711376	8.42473
comp221504_c0_seq1	-0.443898	4.57414		CL30468Contig1	0.713315	1.46583
CL811Contig	-0.452349	4.70461		comp220237_c2_seq3	0.714671	7.94581
CL5871Contig1	-0.469337	5.43109		CL9325Contig1	0.728781	5.2649
CL83Contig2	-0.486792	7.39488		CL28610Contig1	0.734917	6.97836
CL1765Contig1	-0.491001	4.01529		comp218460_c1_seq3	0.742145	11.64
CL1984Contig1	-0.4983	2.98599		CL11891Contig1	0.748587	4.18785
CL2770Contig1	-0.500452	4.82341		CL4821Contig1	0.750705	8.24553
CL6718Contig1	-0.504855	3.69016		CL2823Contig1	0.75868	10.2855
comp220069_c4_seq4	-0.517913	7.59201		CL1276Contig1	0.764817	12.4152
comp222217_c2_seq2	-0.5242	4.86226		comp217487_c0_seq1	0.76741	10.1662
CL29409Contig1	-0.52593	10.065		comp222877_c3_seq1	0.773185	9.43562
CL29493Contig1	-0.533073	11.6325		comp221171_c0_seq2	0.780243	7.34619
CL12532Contig1	-0.537979	7.99372		CL2534Contig1	0.781377	10.3228
CL6204Contig1	-0.538552	7.85169		CL29973Contig1	0.783097	12.7689
comp217822_c1_seq1	-0.53982	1.84917		comp222341_c1_seq2	0.783853	6.21188
CL29719Contig1	-0.540731	8.64041		CL1031Contig1	0.799991	11.1373
CL1040Contig2	-0.559943	10.1814		comp220061_c0_seq2	0.81462	12.3873
CL15790Contig1	-0.562386	5.26916		CL3214Contig1	0.822633	6.94932
CL117Contig3	-0.569497	10.8248		CL1004Contig1	0.822724	5.47242
CL1629Contig1	-0.586138	3.75601		comp219423_c2_seq1	0.826237	3.08785
CL2019Contig1	-0.60256	9.46703		CL3433Contig1	0.829997	14.9276
CL5870Contig1	-0.611936	3.93828		CL79Contig1	0.846761	13.5828
comp222621_c2_seq2	-0.614781	5.50959		CL28778Contig1	0.870802	5.13077
comp215951_c0_seq1	-0.615842	4.17981		comp219447_c0_seq1	0.87882	14.4398
CL3868Contig1	-0.63008	3.73572		comp223166_c0_seq2	0.884891	11.8866
comp216504_c0_	-0.637728	3.80015		CL3849Contig2	0.900078	5.75075
GR930896	-0.646933	11.3159		CL9070Contig1	0.905418	10.3969
CL29398Contig1	-0.665744	5.82202		CL28761Contig1	0.917523	9.73784
CL2175Contig2	-0.667617	5.12118		CL1219Contig1	0.921293	13.0056
CL691Contig1	-0.675781	3.12702		CL29630Contig1	0.933154	8.64081
CL1143Contig1	-0.686541	8.19744		comp222398_c1_seq5	0.946821	14.5949
comp221900_c2_seq1	-0.699258	6.69961		CL13328Contig1	0.94919	6.84745
CL31238Contig1	-0.708424	8.17384		CL2356Contig1	0.949835	15.3144
comp221092_c0_seq4	-0.724943	6.2196		CL5704Contig1	0.981973	11.0506
CL1307Contig1	-0.735215	6.54452		comp217692_c0_seq1	0.986767	5.72305
CL1823Contig1	-0.741249	1.42376		comp217409_c0_seq1	0.987086	10.7593
comp215006_c0_seq1	-0.76688	6.75805		CL30141Contig1	0.992843	6.37532
CL155Contig1	-0.774643	13.285		CL536Contig1	0.999769	4.18435
CL34406Contig1	-0.785917	3.62137		comp221395_c1_seq2	0.999934	21.36
comp209527_c0_seq1	-0.79521	12.9991		CL591Contig1	1.00382	10.3906
comp197862_c0_seq1	-0.800346	7.28233		CL167Contig2	1.01939	5.61813
CL3972Contig1	-0.840123	7.50287		CL6233Contig1	1.02712	8.53217
CL37240Contig1	-0.841008	4.12548		CL10190Contig1	1.03741	9.62442
CL25512Contig1	-0.844919	5.48504		CL1424Contig2	1.03759	4.91312
CL6451Contig1	-0.869699	14.7676		CL2062Contig1	1.04096	14.388
CL25160Contig1	-0.87177	3.26609		CL618Contig1	1.07281	20.0593
CL1170Contig1	-0.872834	2.5053		CL31353Contig1	1.07346	3.64204
CL5990Contig1	-0.901187	12.1187		CL793Contig1	1.08866	14.8872
comp218904_c0_seq1	-0.91395	6.18472		comp223164_c1_seq2	1.12139	11.4994
comp216667_c0_seq2	-0.924876	10.7956		CL1104Contig1	1.12994	10.8679
CL161Contig1	-0.926019	5.47837		CL4354Contig1	1.14692	8.26401
comp222666_c1_seq2	-0.949687	6.08964		comp222161_c0_seq9	1.16787	13.7132
CL14155Contig1	-1.03102	4.4835		CL27766Contig1	1.18134	2.77787
CL1206Contig2	-1.05899	6.28213		CL1678Contig1	1.1952	3.48275
CL28538Contig1	-1.07003	8.68653		CL1Contig1485	1.20023	7.79266
CL1728Contig1	-1.08195	6.26373		comp219804_c5_seq5	1.20685	10.1544
CL26389Contig1	-1.16021	10		comp218593_c1_seq1	1.21799	9.97641
CL3538Contig1	-1.21757	7.67911		comp217095_c0_seq1	1.23051	9.64085
CL13512Contig1	-1.23986	7.95408		CL1094Contig1	1.25602	11.7425
CL2011Contig1	-1.29274	7.35499		comp217988_c0_seq1	1.26078	12.6472
CL2716Contig1	-1.30023	14.714		CL29966Contig1	1.26153	12.7437
CL3268Contig1	-1.37597	13.6096		CL2259Contig1	1.26497	11.5279
CL429Contig1	-1.48484	9.38651		CL3472Contig1	1.29668	10.0865
CL2151Contig1	-1.50857	4.46284		comp219388_c0_seq2	1.29726	13.969
CL6002Contig1	-1.51956	9.36078		comp218026_c0_seq1	1.30091	10.9068
CL110Contig1	-1.64964	5.9428		CL30038Contig1	1.30654	4.48611
CL4490Contig1	-1.78598	6.71616		comp220256_c0_seq2	1.31389	12.0683
CL3222Contig1	-1.83678	3.07226		comp222616_c0_seq2	1.31466	8.1149
CL124Contig1	-1.84512	5.56634		comp221280_c0_seq5	1.31894	8.97165
CL9395Contig1	-1.91193	6.74947		comp222027_c1_seq1	1.3284	7.91901
CL4621Contig1	-1.92199	6.75025		CL5846Contig1	1.33115	20.5221
CL2682Contig1	-2.03808	6.34696		CL6503Contig1	1.34994	11.8091
CL31199Contig1	-2.05373	6.8021		CL587Contig1	1.35229	24.9359
comp212631_c0_seq1	-2.06537	6.53603		CL991Contig1	1.36788	9.3598
CL2796Contig1	-2.09078	7.1876		CL6617Contig1	1.39451	13.6736
CL567Contig1	-2.22162	6.98781		comp214526_c0_seq1	1.40409	11.001
CL16262Contig1	-2.23463	8.09429		comp216297_c0_seq3	1.40836	8.93826
CL1206Contig1	-2.29079	9.91248		comp216625_c0_seq3	1.45993	10.0674
CL3881Contig1	-2.31539	5.42369		CL12096Contig1	1.50308	9.44839
comp221977_c1_seq4	-2.38847	6.1916		CL85Contig	1.52022	4.62134
CL30129Contig1	-2.39657	15.2413		comp221227_c0_seq2	1.52725	6.55098
CL2805Contig1	-2.46715	7.32817		CL25529Contig1	1.55239	8.71288
CL14380Contig1	-2.48609	10.0658		CL6625Contig1	1.55406	13.3884
CL754Contig1	-2.56267	5.7715		CL6612Contig1	1.61715	8.11239
CL8649Contig1	-2.57214	7.87966		comp220490_c0_seq1	1.67284	8.47415
CL3295Contig1	-2.66441	7.09977		comp219186_c0_seq1	1.69405	6.37994
CL2711Contig1	-2.99563	8.41693		CL28708Contig1	1.77656	3.38639
CL30985Contig1	-3.01245	7.87676		CL3656Contig1	1.82713	9.5654
CL7027Contig1	-3.02639	7.96034		CL434Contig1	1.84512	14.5035
CL2848Contig1	-3.05807	7.7455		CL423Contig1	1.88366	7.35305
comp222631_c2_seq3	-3.08686	9.78242		CL4181Contig1	1.9936	8.12012
CL1807Contig1	-3.2565	7.21403		CL25966Contig1	2.03151	7.41481
CL29825Contig1	-3.76192	11.2612		comp217686_c0_seq3	2.04121	9.49107
CL21067Contig1	-3.76618	10.2136		comp221673_c0_seq1	2.08794	5.27674
CL1457Contig1	-3.7993	7.78003		comp222041_c0_seq5	2.17022	15.7404
CL219Contig1	-3.94944	5.1291		CL323Contig1	2.37373	17.7219
CL29575Contig1	-5.43728	4.30819		comp218700_c0_seq1	2.70787	14.9534
