# Supplementary material for: Early Changes in Crayfish Hemocyte Proteins after Injection with a β-1,3-glucan, Compared to Saline Injected and Naive Animals
Source: Int J Mol Sci. 2021 Jun 16;22(12):6464. doi: 10.3390/ijms22126464 (PMC8234337; doi:10.3390/ijms22126464)
Supplement: Supplementary file 1 [file ijms-22-06464-s001.zip › Supplementary Table S3.xlsx]

## Sheet: Laminarin vs saline and Ctrl
Upregulated proteins in laminarin injected compared to saline injected controls				Downregulated proteins in Laminarin injected compared to saline injected controls					Upregulated proteins in laminarin injected compared to uninjected controls				Downregulated proteins in Laminarin injected compared to uninjected controls
Protein_ID	log2ratio	pval		Protein_ID	log2ratio	pval			Protein_ID	log2ratio	pval		Protein_ID	log2ratio	pval
CL29575Contig1	4.99746	4.79833		CL423Contig1	-3.48239	8.39785			CL110Contig1	2.01877	2.25953		CL423Contig1	-1.59872	9.59656
CL219Contig1	4.20943	4.53883		comp222041_c0_seq5	-2.73369	16.3875			CL155Contig1	1.15488	3.53989		CL536Contig1	-1.29915	8.0175
CL29825Contig1	3.76934	5.38515		CL28708Contig1	-2.72688	3.86554			comp210085_c0_seq1	1.13423	3.27689		CL1Contig139	-1.17431	1.99164
CL110Contig1	3.66841	2.53913		CL536Contig1	-2.29892	6.1434			CL1958Contig1	1.04801	3.06133		comp222489_c0_seq3	-1.10238	5.11572
CL1457Contig1	3.63348	4.02519		comp221673_c0_seq1	-2.29009	5.43712			CL15872Contig1	0.99121	3.10437		CL12388Contig1	-1.09463	6.42948
CL21067Contig1	3.54917	6.59394		CL323Contig1	-2.21646	22.0159			comp220490_c0_seq1	0.957339	5.41536		CL28708Contig1	-0.950321	5.3477
comp222631_c2_seq3	3.11456	5.1983		comp217686_c0_seq3	-2.17315	9.45107			CL691Contig1	0.950898	3.18807		comp220660_c2_seq4	-0.934255	4.5385
CL1807Contig1	3.07132	4.32645		comp218700_c0_seq1	-2.16572	13.2045			CL34406Contig1	0.937339	3.08042		CL713Contig1	-0.893269	1.82197
CL14380Contig1	3.05106	15.832		CL6612Contig1	-2.14472	8.60614			CL29376Contig1	0.872491	3.31985		CL8885Contig1	-0.883868	4.50873
CL2711Contig1	3.00248	3.30077		CL29966Contig1	-2.01038	14.4554			comp210949_c0_seq1	0.820014	2.68065		comp221436_c1_seq3	-0.863043	0.919256
CL30985Contig1	2.98909	3.84829		CL6625Contig1	-2.00666	13.4873			comp214678_c0_seq1	0.788503	7.24124		CL167Contig2	-0.769009	2.79506
CL7027Contig1	2.8924	4.11027		CL434Contig1	-1.97427	15.1326			CL14155Contig1	0.748293	2.64945		CL29966Contig1	-0.748849	3.10033
CL2848Contig1	2.85337	3.32145		CL25966Contig1	-1.94867	7.70972			comp217409_c0_seq1	0.745161	6.60968		comp221448_c0_seq2	-0.728582	5.58919
comp221977_c1_seq4	2.65685	8.14475		CL3656Contig1	-1.89095	9.61384			comp217509_c0_seq2	0.671267	4.1851		CL3179Contig1	-0.68963	5.10281
CL31199Contig1	2.50024	4.75839		CL30038Contig1	-1.88765	5.23868			CL594Contig1	0.668886	7.66454		CL30038Contig1	-0.581118	3.47501
CL8649Contig1	2.44658	3.86528		CL167Contig2	-1.7884	7.85934			comp219423_c2_seq1	0.666844	2.97728		CL29973Contig1	-0.573031	12.5554
CL754Contig1	2.41086	3.80281		CL6617Contig1	-1.78135	13.876			CL2175Contig2	0.643795	5.29311		comp222041_c0_seq5	-0.563471	10.6475
CL30129Contig1	2.40351	11.4453		comp216297_c0_seq3	-1.72194	9.55173			comp221280_c0_seq5	0.623594	3.89452		CL6612Contig1	-0.527562	4.48942
CL3295Contig1	2.40043	4.62482		comp222616_c0_seq2	-1.58079	9.28288			CL391Contig2	0.623317	4.48655		CL29398Contig1	-0.500699	4.61997
CL2805Contig1	2.36809	4.07091		comp216625_c0_seq3	-1.53414	11.0068			comp215240_c1_seq2	0.612066	3.67974		CL4821Contig1	-0.487149	1.92754
CL9395Contig1	2.32082	5.0968		CL991Contig1	-1.50089	10.738			CL4181Contig1	0.603712	2.91464		CL6625Contig1	-0.452603	5.32001
CL3881Contig1	2.28242	4.519		comp222027_c1_seq1	-1.48781	8.70926			comp216667_c0_seq2	0.587378	10.2435		CL29575Contig1	-0.439825	0.675639
CL1206Contig1	2.23795	3.90375		CL3472Contig1	-1.4873	10.644			CL1140Contig2	0.581921	2.76664		CL87Contig2	-0.406448	3.53903
CL567Contig1	2.05571	4.03892		CL587Contig1	-1.46977	20.8179			CL14380Contig1	0.564968	6.59861		comp221673_c3_seq1	-0.405431	4.84165
CL16262Contig1	2.00091	2.81127		comp223164_c1_seq2	-1.44215	19.6984			CL466Contig1	0.56327	4.12072		CL6572Contig1	-0.392535	2.70508
CL124Contig1	1.93772	6.07211		CL12096Contig1	-1.42673	9.49792			CL29502Contig1	0.549932	7.68918		CL6718Contig1	-0.387788	2.11644
CL4621Contig1	1.93528	3.58173		comp219804_c5_seq5	-1.41297	10.3002			comp218700_c0_seq1	0.542149	3.0951		CL26389Contig1	-0.387038	0.114097
CL155Contig1	1.92952	4.50591		CL4181Contig1	-1.38989	7.46304			CL849Contig1	0.515686	6.61405		CL6617Contig1	-0.386842	3.19499
CL2682Contig1	1.92321	3.67989		comp219388_c0_seq2	-1.38134	14.483			comp216504_c0_	0.471498	4.51466		CL28761Contig1	-0.379705	3.20941
comp212631_c0_seq1	1.85614	3.47413		comp219186_c0_seq1	-1.36004	5.8846			CL1004Contig1	0.46531	5.0295		CL28610Contig1	-0.377877	4.58208
CL2796Contig1	1.85249	3.52409		CL29973Contig1	-1.35613	13.8208			CL19948Contig1	0.458003	9.01188		CL1583Contig1	-0.364791	2.49537
CL3222Contig1	1.84636	3.64496		comp221227_c0_seq2	-1.33338	6.24305			CL31199Contig1	0.446506	1.99378		comp222666_c1_seq2	-0.361132	2.84846
CL14155Contig1	1.77931	4.31914		CL1Contig139	-1.33332	3.06444			CL1004Contig3	0.424696	3.23368		CL145Contig1	-0.341638	4.68117
CL34406Contig1	1.72326	4.06386		CL5846Contig1	-1.30635	23.4965			CL9395Contig1	0.40889	1.87664		CL9325Contig1	-0.339815	4.40514
CL4490Contig1	1.72136	3.73145		CL28761Contig1	-1.29723	11.5396			CL1678Contig1	0.402399	2.58639		CL1Contig1324	-0.321748	0.194725
CL691Contig1	1.62668	4.21354		comp217988_c0_seq1	-1.2938	14.3815			CL13190Contig1	0.397752	1.91298		comp223164_c1_seq2	-0.320761	2.33907
CL3268Contig1	1.61039	10.8948		CL27766Contig1	-1.27558	2.92056			comp217530_c2_seq1	0.36615	5.4082		comp222341_c1_seq2	-0.318723	3.37536
CL3538Contig1	1.5321	11.0895		CL25529Contig1	-1.27412	8.5805			CL651Contig1	0.361579	3.61525		comp216297_c0_seq3	-0.313581	1.71137
comp216667_c0_seq2	1.51225	16.8205		comp220256_c0_seq2	-1.26261	14.0383			CL13328Contig1	0.346094	1.63036		comp216794_c1_seq1	-0.309296	2.20387
CL6002Contig1	1.4411	6.76847		comp217095_c0_seq1	-1.25996	9.36269			CL1319Contig1	0.343247	2.56283		CL37240Contig1	-0.309168	0.451243
CL2151Contig1	1.39459	6.75242		CL6503Contig1	-1.2512	12.2585			comp221455_c1_seq2	0.336903	5.28214		CL2723Contig1	-0.306946	2.72388
CL2716Contig1	1.33751	15.0503		CL4821Contig1	-1.23785	8.70164			comp219186_c0_seq1	0.334007	1.86818		CL1Contig172	-0.306407	3.93233
CL2175Contig2	1.31141	8.28068		CL618Contig1	-1.23238	20.4171			comp220966_c0	0.323398	1.40959		CL13512Contig1	-0.306177	0.0461427
comp210949_c0_seq1	1.26002	3.31484		CL5704Contig1	-1.22732	12.1293			CL3972Contig1	0.320109	2.71705		CL1984Contig1	-0.296331	0.0299661
comp210085_c0_seq1	1.24304	3.07807		CL85Contig	-1.20495	4.59826			CL28942Contig1	0.315309	2.70066		comp222122_c0_seq1	-0.296169	1.47799
CL1958Contig1	1.21125	3.33815		CL793Contig1	-1.19468	16.27			CL85Contig	0.315264	0.0939647		CL1656Contig1	-0.292739	2.1293
CL429Contig1	1.19748	1.99555		comp214526_c0_seq1	-1.18554	11.818			CL3538Contig1	0.314527	2.57481		CL429Contig1	-0.287355	0.397911
CL28538Contig1	1.16877	9.15785		CL2259Contig1	-1.16932	10.4927			comp220237_c2_seq3	0.309749	1.78092		comp220013_c1_seq1	-0.278495	1.75304
CL3972Contig1	1.16023	7.66323		comp222161_c0_seq9	-1.16229	13.9555			CL2321Contig1	0.292708	4.15102		CL2552Contig1	-0.275028	1.77049
CL2011Contig1	1.155	6.7661		CL30141Contig1	-1.14494	7.2077			CL25529Contig1	0.278262	1.89836		CL4958Contig1	-0.270362	2.66653
CL161Contig1	1.14732	7.96558		CL2356Contig1	-1.13274	16.1945			CL29596Contig1	0.277831	4.25965		CL1339Contig1	-0.270303	0.0922186
CL15872Contig1	1.11843	3.54225		comp218026_c0_seq1	-1.11777	10.1272			CL689Contig2	0.277639	3.35455		comp218904_c0_seq1	-0.269513	2.15729
comp216504_c0_	1.10923	10.7741		CL28610Contig1	-1.11279	8.59596			CL625Contig1	0.275334	1.14018		comp222616_c0_seq2	-0.266128	1.73626
CL13512Contig1	0.933678	2.18626		comp222341_c1_seq2	-1.10258	7.4216			CL1104Contig1	0.270979	1.58789		CL3295Contig1	-0.263976	0.26929
comp221900_c2_seq1	0.9142	11.7373		comp221395_c1_seq2	-1.09934	22.293			comp219835_c3_seq3	0.268999	3.16668		CL28990Contig1	-0.261776	4.53997
comp209527_c0_seq1	0.90732	10.6863		CL1094Contig1	-1.09763	11.1715			comp221977_c1_seq4	0.268375	0.971624		comp217187_c0_seq4	-0.260417	2.55755
CL1206Contig2	0.900289	2.78962		comp220660_c2_seq4	-1.0959	7.54806			CL219Contig1	0.259985	0.795684		CL7006Contig1	-0.257959	3.20593
CL5990Contig1	0.896219	12.489		comp219447_c0_seq1	-1.08467	15.127			CL4064Contig1	0.258889	5.00994		CL15790Contig1	-0.256028	2.50617
comp215006_c0_seq1	0.881895	9.55567		CL591Contig1	-1.07252	13.1183			comp220301_c0_seq4	0.254828	1.68066		CL25160Contig1	-0.251826	0.181803
comp197862_c0_seq1	0.877657	10.6997		CL9325Contig1	-1.0686	6.72729			CL4354Contig1	0.244449	1.56241		CL5704Contig1	-0.245344	2.9278
CL1728Contig1	0.858023	9.43784		comp222489_c0_seq3	-1.05624	5.37282			comp218533_c0_seq1	0.240534	4.79888		comp222449_c0_seq4	-0.24326	3.58614
comp217509_c0_seq2	0.835763	4.62941		CL10190Contig1	-1.05176	10.1321			CL29532Contig1	0.236339	3.21105		CL942Contig1	-0.243135	1.8805
CL6451Contig1	0.822346	8.71151		CL1Contig1485	-1.04502	7.01546			CL6233Contig1	0.235212	2.97783		CL2796Contig1	-0.238284	0.00194182
CL1170Contig1	0.793959	2.57543		CL12388Contig1	-1.02916	3.39387			CL3268Contig1	0.234422	2.84922		CL16262Contig1	-0.233718	0.383586
CL1629Contig1	0.785326	9.51477		comp218593_c1_seq1	-1.02024	11.0207			comp217610_c0_seq2	0.227538	1.1011		CL4752Contig1	-0.233623	2.56512
CL26389Contig1	0.77317	1.83559		CL87Contig2	-0.997482	14.4933			CL23139Contig1	0.224824	1.44211		CL116Contig2	-0.233622	2.40691
CL13190Contig1	0.740977	3.59766		CL28778Contig1	-0.98432	5.53088			CL161Contig1	0.221297	1.19057		CL25512Contig1	-0.223954	0.0322646
CL29376Contig1	0.729166	2.93122		comp221171_c0_seq2	-0.977723	8.38358			comp214526_c0_seq1	0.218554	3.49145		CL1728Contig1	-0.223929	1.74651
CL12532Contig1	0.715194	9.99587		CL2552Contig1	-0.965335	8.30629			CL3899Contig1	0.217337	0.379569		CL21067Contig1	-0.217012	0.452271
CL117Contig3	0.690207	10.255		CL29630Contig1	-0.952111	8.85441			comp221900_c2_seq1	0.214942	2.23714		comp222681_c1_seq5	-0.215233	2.16845
CL31238Contig1	0.684498	7.51386		comp217187_c0_seq4	-0.947133	4.01535			CL5327Contig1	0.211122	1.10862		CL14424Contig1	-0.209907	5.0088
comp222621_c2_seq2	0.683289	5.98376		CL9070Contig1	-0.940019	10.8233			comp218460_c1_seq3	0.210132	2.47241		comp212631_c0_seq1	-0.20923	0.106133
comp214678_c0_seq1	0.683077	6.89715		comp217692_c0_seq1	-0.919194	5.4594			CL3849Contig2	0.208955	2.48046		comp219804_c5_seq5	-0.206118	1.37812
CL1140Contig2	0.681862	3.54387		comp222398_c1_seq5	-0.918148	15.6389			comp220503_c2_seq1	0.208943	1.07136		comp219447_c0_seq1	-0.205852	2.00587
CL5870Contig1	0.677612	4.44543		CL3179Contig1	-0.912608	8.60779			CL5871Contig1	0.202317	2.01322		CL2848Contig1	-0.204694	0.338911
CL1765Contig1	0.675477	6.69807		comp221448_c0_seq2	-0.910134	8.22361			CL663Contig2	0.200399	1.33676		comp221673_c0_seq1	-0.20215	1.52158
GR930896	0.672159	6.10946		CL4354Contig1	-0.902471	7.14398			CL1629Contig1	0.199188	1.03197		comp221171_c0_seq2	-0.197481	1.84957
CL5871Contig1	0.671654	8.09301		CL2062Contig1	-0.893803	13.6902			comp218593_c1_seq1	0.197755	0.570223		CL3472Contig1	-0.190617	1.76133
CL1143Contig1	0.668139	11.0904		CL942Contig1	-0.893668	6.53725			comp221601_c2_seq2	0.194603	2.38724		CL1486Contig1	-0.188875	1.34715
comp222217_c2_seq2	0.649597	5.7109		CL1424Contig2	-0.88708	4.48525			comp221227_c0_seq2	0.193877	1.45541		CL1807Contig1	-0.185174	0.19047
comp218533_c0_seq1	0.647656	10.7393		CL31353Contig1	-0.880911	2.90159			CL31353Contig1	0.192554	1.30224		comp221108_c0_seq6	-0.18403	2.87964
comp218904_c0_seq1	0.644438	7.53479		comp221436_c1_seq3	-0.865335	1.01601			CL340Contig1	0.187297	4.11476		CL2356Contig1	-0.182908	1.83689
CL25512Contig1	0.620965	1.96765		CL1276Contig1	-0.863958	12.6847			CL380Contig2	0.184888	1.80548		CL2307Contig1	-0.182699	2.56143
CL25160Contig1	0.619944	1.49513		comp222681_c1_seq5	-0.862463	12.3073			CL1765Contig1	0.184476	1.22341		CL2461Contig1	-0.177961	1.72884
CL1823Contig1	0.618044	1.07941		CL1104Contig1	-0.858963	9.17611			CL3857Contig2	0.183902	1.04899		CL2964Contig1	-0.170503	0.77454
CL1307Contig1	0.598285	4.53214		CL1219Contig1	-0.857031	12.5488			CL20754Contig1	0.183524	3.93984		CL567Contig1	-0.165913	0.0428585
comp221092_c0_seq4	0.596948	4.76354		comp221673_c3_seq1	-0.855809	11.5707			comp218026_c0_seq1	0.183141	1.10793		CL1457Contig1	-0.165824	0.375617
comp221504_c0_seq1	0.594491	11.0933		comp223166_c0_seq2	-0.855617	12.5251			comp222224_c0_seq2	0.183139	1.04409		comp223267_c0_seq13	-0.162673	0.825348
comp222666_c1_seq2	0.588556	6.44242		CL713Contig1	-0.847703	1.54054			CL12532Contig1	0.177216	2.60837		CL3152Contig1	-0.160259	2.19267
CL2019Contig1	0.562559	6.85442		CL3433Contig1	-0.812283	14.8217			comp223227_c2	0.17496	5.68907		CL618Contig1	-0.159576	2.09186
CL28942Contig1	0.556112	6.21553		CL11891Contig1	-0.799162	6.10853			comp220716_c2_seq1	0.17237	1.0462		comp222027_c1_seq1	-0.159412	0.183847
comp220966_c0	0.554571	1.97013		CL1678Contig1	-0.792803	2.76366			CL11361Contig1	0.167172	1.8862		CL1206Contig2	-0.158701	0.102295
CL811Contig	0.552149	6.95931		CL6233Contig1	-0.791906	7.64254			CL1094Contig1	0.158386	2.4785		CL3868Contig1	-0.158011	1.21659
comp217822_c1_seq1	0.532724	1.81816		comp222825_c1_seq1	-0.786031	8.32067			CL323Contig1	0.157267	1.71866		CL277Contig1	-0.157378	1.83999
CL37240Contig1	0.531839	1.91322		CL79Contig1	-0.779858	12.5619			CL1Contig1485	0.155217	1.20704		CL1002Contig1	-0.15614	2.59724
CL20754Contig1	0.528659	4.93716		comp217487_c0_seq1	-0.778299	11.4082			comp219905_c0	0.15388	0.502668		CL339Contig1	-0.15581	2.6091
CL6204Contig1	0.528254	5.42674		comp216794_c1_seq1	-0.775181	6.4592			CL12711Contig1	0.150834	2.53784		comp222995_c2_seq2	-0.155686	4.64741
CL29598Contig1	0.514175	7.65502		CL2534Contig1	-0.759058	10.3809			comp221504_c0_seq1	0.150593	1.24146		comp215951_c0_seq1	-0.153775	0.865741
CL29409Contig1	0.492318	10.0523		comp220132_c0_seq1	-0.75285	14.8987			CL1424Contig2	0.150508	2.112		comp220518_c1_seq6	-0.152194	1.77097
CL377Contig1	0.489037	9.5437		CL1031Contig1	-0.735022	9.72861			CL2062Contig1	0.147155	1.06301		CL30141Contig1	-0.1521	0.965234
CL391Contig2	0.479979	4.01459		comp220061_c0_seq2	-0.726112	11.8513			CL11479Contig1	0.144366	2.32473		CL754Contig1	-0.151804	0.166603
CL466Contig1	0.477472	5.37225		CL2218Contig1	-0.725438	14.1435			CL3214Contig1	0.142872	1.72572		CL9508Contig1	-0.148891	0.805782
comp220069_c4_seq4	0.475472	6.38029		CL30468Contig1	-0.721802	1.4423			comp221288_c1_seq1	0.13795	1.00094		CL683Contig2	-0.144866	3.66472
comp206551_c0_seq2	0.473941	7.18069		comp220490_c0_seq1	-0.715498	4.89292			comp213588_c0_seq2	0.126162	0.674213		CL1792Contig1	-0.144449	2.44991
CL3868Contig1	0.472069	5.3861		CL2823Contig1	-0.710587	13.362			comp222217_c2_seq2	0.125396	1.30383		CL2011Contig1	-0.137747	0.749099
CL1040Contig2	0.471807	7.60787		CL8885Contig1	-0.70276	2.28277			CL14596Contig1	0.124788	2.54579		CL1307Contig1	-0.136931	0.777757
comp221881_c1_seq1	0.464449	7.88817		comp221280_c0_seq5	-0.695344	5.88434			CL12910Contig1	0.124301	2.69003		CL232Contig2	-0.136537	2.70935
comp217972_c0_seq2	0.462807	4.49595		CL3849Contig2	-0.691123	4.89636			CL6865Contig1	0.122632	1.95514		CL7027Contig1	-0.133993	0.190964
comp215951_c0_seq1	0.462066	3.37379		CL3214Contig1	-0.679761	6.32574			comp222877_c3_seq1	0.122623	0.982376		CL991Contig1	-0.133013	0.824697
comp214245_c0_seq1	0.4598	4.76195		CL23819Contig1	-0.674712	5.85785			CL117Contig3	0.12071	2.25951		comp217686_c0_seq3	-0.13194	0.984023
CL1828Contig1	0.458438	6.37618		comp220518_c1_seq6	-0.67462	10.8996			CL29508Contig1	0.118569	0.88416		CL29493Contig1	-0.131918	3.90234
CL28604Contig1	0.456901	10.6708		CL9508Contig1	-0.672593	6.76739			comp215006_c0_seq1	0.115015	0.911448		CL1344Contig1	-0.131819	1.80416
CL2770Contig1	0.448046	4.56573		comp223040_c2_seq2	-0.651564	8.57348			CL1438Contig1	0.113561	0.928763		CL434Contig1	-0.129147	0.744467
comp223227_c2	0.447332	9.49574		comp222877_c3_seq1	-0.650562	8.53098			comp209527_c0_seq1	0.11211	1.55696		CL30101Contig1	-0.128868	0.669412
comp222224_c0_seq2	0.443493	4.90995		CL13328Contig1	-0.603096	5.05971			CL294Contig1	0.108165	3.84977		comp221092_c0_seq4	-0.127995	2.92637
CL432Contig2	0.422546	5.16606		CL116Contig2	-0.597752	9.39303			CL28554Contig1	0.104982	0.837783		CL83Contig2	-0.127732	1.54345
CL29719Contig1	0.420501	5.58496		CL1791Contig1	-0.591239	10.4417			CL377Contig1	0.104771	1.91381		comp221713_c2_seq3	-0.12587	2.08154
CL29493Contig1	0.401156	8.80359		comp193954_c0_seq1	-0.585063	7.64997			CL560Contig1	0.103078	1.47844		CL6589Contig1	-0.125808	1.69213
CL838Contig1	0.374084	3.40738		CL2745Contig1	-0.582678	6.781			CL14512Contig1	0.100396	1.85473		CL8649Contig1	-0.125566	0.218494
CL2762Contig1	0.363142	4.51385		comp222576_c2	-0.579402	10.3159			CL29616Contig1	0.100259	0.488316		CL1823Contig1	-0.123205	0.0723678
CL83Contig2	0.35906	5.22157		CL263Contig2	-0.562691	8.164			CL29727Contig1	0.100019	1.73902		comp220943_c0_seq3	-0.120263	0.761203
CL1659Contig1	0.35836	4.91346		comp222589_c1_seq1	-0.548826	3.11781			CL811Contig	0.0998003	0.712503		CL29719Contig1	-0.120229	1.68808
CL137Contig2	0.351195	8.81396		CL560Contig1	-0.545809	4.0247			CL28538Contig1	0.0987365	0.681993		comp221803_c0_seq2	-0.119684	1.35737
CL206Contig1	0.347295	2.20173		comp223267_c0_seq13	-0.543234	2.81293			CL6503Contig1	0.0987327	0.845001		CL577Contig1	-0.117785	1.1538
CL1594Contig1	0.34532	5.97504		comp214751_c0_seq1	-0.53856	2.09533			CL2259Contig1	0.0956479	0.509369		CL6845Contig1	-0.11755	3.42328
CL376Contig1	0.341711	2.1046		CL145Contig1	-0.535621	10.6487			CL124Contig1	0.0925943	0.236418		CL587Contig1	-0.117477	1.06816
CL3550Contig1	0.339008	3.66403		comp218460_c1_seq3	-0.532013	7.52464			comp193954_c0_seq1	0.0920537	0.303458		CL31355Contig1	-0.11726	1.79855
comp220751_c2_seq3	0.336924	5.74279		CL6572Contig1	-0.526559	3.59337			comp219670_c2_seq3	0.0919573	0.740342		comp221886_c1_seq4	-0.115546	0.774697
CL3540Contig1	0.332512	6.609		CL61Contig2	-0.507748	9.15962			comp220061_c0_seq2	0.0885077	1.50315		CL29492Contig1	-0.115185	2.00191
CL3899Contig1	0.330866	1.77117		CL863Contig1	-0.49825	5.66415			CL3540Contig1	0.0853443	1.42929		CL2682Contig1	-0.11487	0.233956
CL6810Contig1	0.324332	3.49429		comp219981_c0_seq1	-0.49711	5.36318			CL2762Contig1	0.0849843	0.758865		CL2151Contig1	-0.113983	0.649491
CL663Contig2	0.317122	1.39041		CL13827Contig1	-0.484303	11.1531			CL28330Contig1	0.0837063	1.32306		CL28778Contig1	-0.113518	0.526981
comp215144_c3_seq1	0.309852	4.50683		CL29561Contig1	-0.484235	4.3663			CL25966Contig1	0.08284	0.728464		comp190485_c0_seq1	-0.112646	2.33397
CL15790Contig1	0.306358	1.93582		CL5880Contig1	-0.481846	5.21591			CL29582Contig1	0.0815698	1.43953		comp218342_c1_seq1	-0.107038	0.796453
CL29Contig1	0.303076	5.73375		CL31607Contig1	-0.478524	7.29947			comp215144_c3_seq1	0.0782285	0.462027		CL2276Contig1	-0.106614	0.560384
CL625Contig1	0.301855	1.71231		comp190485_c0_seq1	-0.457741	7.47941			CL29598Contig1	0.0773487	0.201083		CL793Contig1	-0.106018	1.05567
CL12711Contig1	0.301449	4.77629		comp223026_c0_seq2	-0.454163	4.17079			comp197862_c0_seq1	0.0773107	0.513689		comp218262_c1_seq3	-0.105545	1.0584
CL12389Contig1	0.298207	5.08814		CL29331Contig1	-0.452947	4.16741			CL12096Contig1	0.0763562	1.24813		CL28782Contig1	-0.103011	0.392692
CL14512Contig1	0.297304	7.3019		comp219161_c1	-0.445087	4.80562			CL1956Contig1	0.0749876	1.20332		CL3978Contig1	-0.101675	1.52321
comp222481_c3_seq9	0.268786	3.48466		CL30101Contig1	-0.44251	3.96171			comp221459_c1_seq3	0.0747026	0.338745		CL11123Contig1	-0.101535	1.50305
CL23Contig1	0.264473	2.58008		CL2308Contig1	-0.434477	5.60763			CL3798Contig1	0.0746365	2.20731		CL28697Contig1	-0.101482	0.627487
CL29559Contig1	0.262635	3.61636		comp221803_c0_seq2	-0.429221	6.26558			clc_contig_2957	0.0744982	0.860316		CL433Contig1	-0.1013	1.96639
comp218670_c0_seq1	0.260458	4.79368		CL7006Contig1	-0.423276	5.99376			CL6655Contig1	0.0698542	1.20162		CL31501Contig1	-0.100668	0.706022
CL340Contig1	0.25773	2.22718		CL1Contig172	-0.415754	4.96831			clc_contig_32048	0.0693064	0.100111		comp221395_c1_seq2	-0.0994023	1.77286
CL287Contig3	0.255884	3.45304		CL4064Contig1	-0.409072	4.24043			comp222621_c2_seq2	0.0685072	0.819046		CL292Contig2	-0.0992154	0.725988
CL722Contig1	0.251604	3.6895		comp213588_c0_seq2	-0.408484	1.56567			comp219606_c1_seq2	0.0681251	0.789523		CL1276Contig1	-0.0991402	1.79207
comp215438_c0_seq1	0.248321	2.22057		comp220237_c2_seq3	-0.404922	2.80309			CL6973Contig1	0.0680278	0.860583		CL2805Contig1	-0.0990565	0.213875
CL31355Contig1	0.243373	3.48072		comp220503_c2_seq1	-0.404679	5.9766			comp217692_c0_seq1	0.0675731	0.643107		CL27766Contig1	-0.0942386	0.889724
CL332Contig2	0.240982	5.20273		comp221886_c1_seq4	-0.403782	1.86763			CL263Contig2	0.0671316	0.850917		CL14047Contig1	-0.0941543	0.760937
comp219835_c3_seq3	0.23964	4.14845		CL11361Contig1	-0.401714	5.39589			CL79Contig1	0.0669026	0.75769		CL13827Contig1	-0.0935699	1.5701
comp214088_c0_seq1	0.231802	4.07054		CL29608Contig1	-0.364831	3.91826			CL1055Contig1	0.0666018	0.658476		CL23Contig1	-0.0918945	1.02599
CL1319Contig1	0.230482	2.3578		comp222449_c0_seq4	-0.364734	5.3649			CL5870Contig1	0.0656767	0.766024		CL29322Contig1	-0.0894826	1.64686
CL1792Contig1	0.229126	3.90441		CL3633Contig1	-0.363808	4.53119			CL1031Contig1	0.0649688	0.69193		CL1040Contig2	-0.0881357	1.36842
comp222881_c1_seq1	0.228439	4.1891		CL1004Contig1	-0.357414	2.5997			CL26167Contig1	0.0642834	0.450382		CL2250Contig1	-0.0870887	0.595095
comp217530_c2_seq1	0.227094	6.22312		CL29599Contig1	-0.356968	1.78415			CL1219Contig1	0.0642623	0.682063		CL29608Contig1	-0.0845711	0.57875
CL12910Contig1	0.217425	12.5263		comp217610_c0_seq2	-0.355116	4.52788			CL376Contig1	0.0640489	0.665217		CL29599Contig1	-0.0842836	1.03821
CL6973Contig1	0.212763	2.45003		comp221288_c1_seq1	-0.351713	1.19687			CL962Contig2	0.0638522	0.727921		comp219388_c0_seq2	-0.0840755	0.41269
CL17333Contig1	0.211582	2.25903		CL292Contig2	-0.344651	4.12672			CL5880Contig1	0.0635812	0.528176		CL2218Contig1	-0.0840726	1.37256
CL849Contig1	0.210741	1.84066		CL34847Contig1	-0.343376	4.25356			CL28604Contig1	0.0634731	0.834915		comp214751_c0_seq1	-0.0816899	0.390434
CL1859Contig1	0.20673	1.11654		CL1583Contig1	-0.339188	2.21971			CL606Contig1	0.0602928	0.469213		CL1170Contig1	-0.0788752	0.119818
CL1984Contig1	0.201969	1.16858		clc_contig_2957	-0.325371	3.07808			comp206551_c0_seq2	0.0591781	0.734514		CL6002Contig1	-0.0784654	0.238271
CL1055Contig1	0.195134	1.94871		comp221455_c1_seq2	-0.318097	6.74925			comp217972_c0_seq2	0.0587119	0.717636		comp222576_c2	-0.0768555	0.851827
CL1438Contig1	0.194891	1.33369		comp221730_c3	-0.311954	3.92215			CL6810Contig1	0.0523979	0.733599		CL1418Contig1	-0.0762902	0.929088
CL5327Contig1	0.194063	0.227179		comp219626_c1_seq2	-0.304662	4.29858			comp220256_c0_seq2	0.0512802	0.606403		CL2308Contig1	-0.0759369	0.856283
CL6865Contig1	0.192901	2.7154		CL2461Contig1	-0.302727	3.14154			CL432Contig2	0.0503697	0.626631		CL34847Contig1	-0.0756541	0.475987
CL594Contig1	0.191391	2.21645		CL11479Contig1	-0.299847	2.48575			comp221881_c1_seq1	0.0494604	0.596951		comp223235_c1_seq13	-0.0747341	1.72297
CL31501Contig1	0.190925	1.94536		CL13240Contig1	-0.29511	4.50687			CL2823Contig1	0.0480929	0.195467		comp222825_c1_seq1	-0.0746552	0.962972
CL1079Contig1	0.186872	1.94722		CL2321Contig1	-0.294584	1.88056			CL35Contig4	0.0478451	0.547298		comp216625_c0_seq3	-0.0742144	0.265418
CL2494Contig1	0.185133	2.37269		comp223018_c0	-0.290258	3.18941			CL1659Contig1	0.0475513	0.38961		CL23819Contig1	-0.0735354	1.44815
comp222204_c4_seq1	0.181975	2.50556		CL23139Contig1	-0.289398	3.02813			comp219161_c1	0.0454211	0.400718		CL287Contig3	-0.0710807	0.853714
CL3297Contig1	0.180709	3.87489		CL29532Contig1	-0.286007	6.83033			CL6857Contig1	0.0450269	0.412979		CL591Contig1	-0.0687066	0.659765
CL1418Contig1	0.180674	2.82821		CL306Contig1	-0.278459	1.05057			CL722Contig1	0.0431682	0.50419		comp220132_c0_seq1	-0.068004	0.732866
CL28697Contig1	0.176466	1.84249		comp220943_c0_seq3	-0.271294	1.90128			CL4245Contig1	0.0424697	0.27432		comp217697_c0_seq1	-0.0670401	0.570197
CL29398Contig1	0.165045	1.49275		comp222040_c0_seq1	-0.269448	1.82008			CL25204Contig1	0.041103	0.465466		CL1791Contig1	-0.0648039	0.721039
CL26167Contig1	0.163357	0.256336		comp221459_c1_seq3	-0.268443	4.8217			CL30132Contig1	0.0407317	0.372185		CL4490Contig1	-0.0646151	0.259286
comp217697_c0_seq1	0.159642	1.6037		CL1Contig1324	-0.266426	0.28024			comp221730_c3	0.0384931	0.209515		CL28130Contig1	-0.0643358	0.402447
CL3798Contig1	0.148348	3.52563		CL29616Contig1	-0.264191	5.83185			CL2716Contig1	0.0372819	0.53551		CL3656Contig1	-0.0638149	0.339864
CL867Contig1	0.143832	1.16666		CL10442Contig1	-0.260167	2.50075			CL838Contig1	0.0372667	0.296871		comp215438_c0_seq1	-0.0605137	0.579397
CL962Contig2	0.142218	2.8098		comp222122_c0_seq1	-0.248815	1.27987			CL137Contig2	0.0356287	0.513946		CL863Contig1	-0.0592005	0.241667
CL6857Contig1	0.127385	1.41923		CL339Contig1	-0.246284	3.58182			CL1079Contig1	0.0337171	0.103095		CL306Contig1	-0.0590006	0.18213
comp221713_c2_seq3	0.125456	2.35251		CL11123Contig1	-0.246112	2.71381			comp222422_c0_seq4	0.0325118	0.387322		CL2758Contig1	-0.0589143	1.50238
CL25204Contig1	0.123928	2.65469		CL28130Contig1	-0.243185	2.69982			comp214245_c0_seq1	0.0321452	0.47609		CL3297Contig1	-0.0571133	0.806824
CL232Contig2	0.11783	1.4748		comp217409_c0_seq1	-0.241925	2.2387			CL31607Contig1	0.0317577	0.509149		comp219626_c1_seq2	-0.0545458	0.456863
CL6718Contig1	0.117067	0.778551		CL3152Contig1	-0.239086	2.40637			CL1859Contig1	0.0308361	0.145272		CL1206Contig1	-0.0528389	0.279889
comp217283_c0	0.107293	1.20233		CL433Contig1	-0.238856	4.2961			CL6241Contig1	0.0301727	0.222954		comp222040_c0_seq1	-0.0524893	0.44463
CL35Contig4	0.104296	0.625407		CL30132Contig1	-0.236496	4.2107			CL1813Contig1	0.0301288	0.333547		CL2770Contig1	-0.0524067	0.309996
clc_contig_32048	0.100577	0.29767		CL4753Contig1	-0.234646	4.45075			comp222204_c4_seq1	0.0298372	0.458827		comp222627_c2_seq2	-0.0524011	0.445191
comp223235_c1_seq13	0.100446	2.30586		CL2723Contig1	-0.231611	1.48578			CL13240Contig1	0.0297252	0.350455		CL11891Contig1	-0.0505745	0.413354
CL29883Contig1	0.0952571	1.11877		CL2250Contig1	-0.225854	2.10337			CL29883Contig1	0.0293728	0.264905		CL29559Contig1	-0.0499552	0.412118
CL2964Contig1	0.0848751	0.705527		CL28990Contig1	-0.222607	2.40106			comp223166_c0_seq2	0.0292748	0.440404		CL29Contig1	-0.0499182	0.867389
CL28330Contig1	0.0816696	0.829585		CL191Contig1	-0.222281	3.35415			comp222398_c1_seq5	0.0286733	0.424685		CL6451Contig1	-0.0473532	0.340446
CL683Contig2	0.0815319	1.02984		CL606Contig1	-0.207906	2.01671			CL1828Contig1	0.028059	0.345849		comp216433_c0	-0.0465605	0.188165
CL1002Contig1	0.0793289	0.462235		CL1339Contig1	-0.199053	0.560795			comp222631_c2_seq3	0.0276958	0.570326		CL17237Contig1	-0.0424529	0.45677
CL380Contig2	0.0789163	0.916442		comp218262_c1_seq3	-0.195331	2.64447			comp223026_c0_seq2	0.0271605	0.302685		comp220069_c4_seq4	-0.042441	0.426818
comp216433_c0	0.0713643	0.696767		comp222995_c2_seq2	-0.188835	4.22811			CL10442Contig1	0.0269277	0.171475		CL2019Contig1	-0.0400009	0.303415
CL19948Contig1	0.0647302	0.128961		CL830Contig2	-0.186211	1.00552			GR930896	0.0252257	0.358227		CL29561Contig1	-0.0370807	0.268781
CL6655Contig1	0.0642185	0.681656		CL1344Contig1	-0.185042	1.63866			CL5846Contig1	0.0248026	0.562838		comp214088_c0_seq1	-0.0370516	0.795153
comp218342_c1_seq1	0.0634205	0.561322		CL29508Contig1	-0.178279	3.06805			CL2167Contig1	0.0245422	0.243478		CL206Contig1	-0.0366884	0.0442857
CL17237Contig1	0.0631586	0.0584759		CL3857Contig2	-0.17637	0.498142			CL26569Contig1	0.022646	0.251287		comp222481_c3_seq9	-0.0362066	0.285157
CL1656Contig1	0.0437998	0.11199		CL1451Contig1	-0.174825	3.417			CL2534Contig1	0.0223188	0.29493		CL867Contig1	-0.0354493	0.628421
comp222422_c0_seq4	0.0430987	0.229522		CL6241Contig1	-0.168983	2.92991			comp223040_c2_seq2	0.0205116	0.256797		CL9070Contig1	-0.0346012	0.351226
CL28782Contig1	0.0404994	0.0512829		CL4752Contig1	-0.168226	1.51162			comp219981_c0_seq1	0.0193238	0.0191896		CL29409Contig1	-0.0336118	0.632837
CL14047Contig1	0.0403972	0.4357		CL29322Contig1	-0.166536	2.75327			CL1451Contig1	0.0187755	0.0194293		comp217988_c0_seq1	-0.0330139	0.370425
CL29727Contig1	0.0253841	0.394061		CL3978Contig1	-0.161509	2.41328			CL3433Contig1	0.0177144	0.291711		CL3881Contig1	-0.0329743	0.137019
CL651Contig1	0.0169212	0.219954		comp219423_c2_seq1	-0.159393	0.707838			CL3633Contig1	0.0167512	0.240784		CL191Contig1	-0.0298237	0.296723
CL28554Contig1	0.0136676	0.237992		CL1956Contig1	-0.159037	1.28085			CL4621Contig1	0.0132846	0.523314		comp222881_c1_seq1	-0.0295642	0.318094
comp221737_c0	0.011945	0.150769		CL277Contig1	-0.14879	1.78504			comp223018_c0	0.0111483	0.053223		comp217095_c0_seq1	-0.0294502	0.520397
CL4245Contig1	0.00975848	0.275696		CL14424Contig1	-0.137298	1.97134			CL17333Contig1	0.011012	0.0523666		comp222589_c1_seq1	-0.0275871	0.185338
CL2276Contig1	0.00904163	0.217973		CL294Contig1	-0.134116	3.0315			CL3222Contig1	0.00958283	0.0516985		CL1575Contig1	-0.0239998	0.324313
comp222627_c2_seq2	0.00865603	0.176442		CL1004Contig3	-0.132277	0.650643			CL29825Contig1	0.00741877	0.544505		CL31238Contig1	-0.0239252	0.187406
CL2167Contig1	-0.00211547	0.142057		CL26569Contig1	-0.117392	1.15667			CL30129Contig1	0.00693931	0.182123		CL30985Contig1	-0.0233604	0.657534
CL1575Contig1	-0.00408909	0.345043		CL6589Contig1	-0.116117	1.37047			CL2711Contig1	0.00684775	0.680529		CL4753Contig1	-0.021826	0.2319
CL14596Contig1	-0.00459039	0.0828346		CL3996Contig1	-0.115446	1.52676			comp222161_c0_seq9	0.00558354	0.104588		CL12389Contig1	-0.021004	0.194862
comp220716_c2_seq1	-0.0183678	0.271802		CL29492Contig1	-0.110848	1.7821			comp218670_c0_seq1	0.00383905	0.0154433		comp221562_c0_seq3	-0.0200728	0.190031
CL384Contig1	-0.0303349	0.0524055		CL29502Contig1	-0.102468	1.12427			comp220751_c2_seq3	-0.00321429	0.11609		CL29630Contig1	-0.0189577	0.0691932
CL1813Contig1	-0.0309959	0.13153		comp223116_c0_seq3	-0.102156	1.32828			CL2745Contig1	-0.00368723	0.196602		CL1143Contig1	-0.018402	0.270669
CL2758Contig1	-0.0319398	0.552986		comp220013_c1_seq1	-0.0977898	0.400213			CL332Contig2	-0.00481151	0.0500167		comp221737_c0	-0.0173761	0.120981
CL4958Contig1	-0.032102	0.0566225		CL1486Contig1	-0.090442	0.782602			CL5990Contig1	-0.00496862	0.0376686		CL3550Contig1	-0.0152763	0.00751818
CL29596Contig1	-0.0417216	0.583932		comp219670_c2_seq3	-0.0886443	0.168406			comp223116_c0_seq3	-0.00507677	0.0357783		CL10190Contig1	-0.0143536	0.410648
comp221108_c0_seq6	-0.0442139	0.471511		CL2307Contig1	-0.0826406	0.807831			CL2494Contig1	-0.00607373	0.0633359		CL1023Contig1	-0.0142241	0.299569
comp221601_c2_seq2	-0.0505109	0.464557		comp220301_c0_seq4	-0.0791262	0.791276			CL830Contig2	-0.00609125	0.347386		comp217283_c0	-0.0141181	0.011168
CL6845Contig1	-0.0528811	0.802429		CL1023Contig1	-0.0742826	2.70031			CL384Contig1	-0.00649491	0.104502		CL61Contig2	-0.0110141	0.112917
comp215240_c1_seq2	-0.0533192	0.267924		CL577Contig1	-0.0718807	0.561253			comp217822_c1_seq1	-0.00709597	0.249028		comp217487_c0_seq1	-0.0108892	0.144112
comp221562_c0_seq3	-0.0539811	0.0186509		CL689Contig2	-0.0633987	0.519411			CL3996Contig1	-0.00719956	0.0310195		CL1594Contig1	-0.010794	0.214833
comp219606_c1_seq2	-0.0551104	0.677071		CL29582Contig1	-0.0627462	0.726611			CL30468Contig1	-0.00848754	0.163836		CL6204Contig1	-0.010299	0.0236262
CL29582Contig1	-0.0627462	0.726611		comp219606_c1_seq2	-0.0551104	0.677071			CL29331Contig1	-0.00861382	0.0152234		CL29331Contig1	-0.00861382	0.0152234
CL689Contig2	-0.0633987	0.519411		comp221562_c0_seq3	-0.0539811	0.0186509			CL6204Contig1	-0.010299	0.0236262		CL30468Contig1	-0.00848754	0.163836
CL577Contig1	-0.0718807	0.561253		comp215240_c1_seq2	-0.0533192	0.267924			CL1594Contig1	-0.010794	0.214833		CL3996Contig1	-0.00719956	0.0310195
CL1023Contig1	-0.0742826	2.70031		CL6845Contig1	-0.0528811	0.802429			comp217487_c0_seq1	-0.0108892	0.144112		comp217822_c1_seq1	-0.00709597	0.249028
comp220301_c0_seq4	-0.0791262	0.791276		comp221601_c2_seq2	-0.0505109	0.464557			CL61Contig2	-0.0110141	0.112917		CL384Contig1	-0.00649491	0.104502
CL2307Contig1	-0.0826406	0.807831		comp221108_c0_seq6	-0.0442139	0.471511			comp217283_c0	-0.0141181	0.011168		CL830Contig2	-0.00609125	0.347386
comp219670_c2_seq3	-0.0886443	0.168406		CL29596Contig1	-0.0417216	0.583932			CL1023Contig1	-0.0142241	0.299569		CL2494Contig1	-0.00607373	0.0633359
CL1486Contig1	-0.090442	0.782602		CL4958Contig1	-0.032102	0.0566225			CL10190Contig1	-0.0143536	0.410648		comp223116_c0_seq3	-0.00507677	0.0357783
comp220013_c1_seq1	-0.0977898	0.400213		CL2758Contig1	-0.0319398	0.552986			CL3550Contig1	-0.0152763	0.00751818		CL5990Contig1	-0.00496862	0.0376686
comp223116_c0_seq3	-0.102156	1.32828		CL1813Contig1	-0.0309959	0.13153			comp221737_c0	-0.0173761	0.120981		CL332Contig2	-0.00481151	0.0500167
CL29502Contig1	-0.102468	1.12427		CL384Contig1	-0.0303349	0.0524055			CL1143Contig1	-0.018402	0.270669		CL2745Contig1	-0.00368723	0.196602
CL29492Contig1	-0.110848	1.7821		comp220716_c2_seq1	-0.0183678	0.271802			CL29630Contig1	-0.0189577	0.0691932		comp220751_c2_seq3	-0.00321429	0.11609
CL3996Contig1	-0.115446	1.52676		CL14596Contig1	-0.00459039	0.0828346			comp221562_c0_seq3	-0.0200728	0.190031		comp218670_c0_seq1	0.00383905	0.0154433
CL6589Contig1	-0.116117	1.37047		CL1575Contig1	-0.00408909	0.345043			CL12389Contig1	-0.021004	0.194862		comp222161_c0_seq9	0.00558354	0.104588
CL26569Contig1	-0.117392	1.15667		CL2167Contig1	-0.00211547	0.142057			CL4753Contig1	-0.021826	0.2319		CL2711Contig1	0.00684775	0.680529
CL1004Contig3	-0.132277	0.650643		comp222627_c2_seq2	0.00865603	0.176442			CL30985Contig1	-0.0233604	0.657534		CL30129Contig1	0.00693931	0.182123
CL294Contig1	-0.134116	3.0315		CL2276Contig1	0.00904163	0.217973			CL31238Contig1	-0.0239252	0.187406		CL29825Contig1	0.00741877	0.544505
CL14424Contig1	-0.137298	1.97134		CL4245Contig1	0.00975848	0.275696			CL1575Contig1	-0.0239998	0.324313		CL3222Contig1	0.00958283	0.0516985
CL277Contig1	-0.14879	1.78504		comp221737_c0	0.011945	0.150769			comp222589_c1_seq1	-0.0275871	0.185338		CL17333Contig1	0.011012	0.0523666
CL1956Contig1	-0.159037	1.28085		CL28554Contig1	0.0136676	0.237992			comp217095_c0_seq1	-0.0294502	0.520397		comp223018_c0	0.0111483	0.053223
comp219423_c2_seq1	-0.159393	0.707838		CL651Contig1	0.0169212	0.219954			comp222881_c1_seq1	-0.0295642	0.318094		CL4621Contig1	0.0132846	0.523314
CL3978Contig1	-0.161509	2.41328		CL29727Contig1	0.0253841	0.394061			CL191Contig1	-0.0298237	0.296723		CL3633Contig1	0.0167512	0.240784
CL29322Contig1	-0.166536	2.75327		CL14047Contig1	0.0403972	0.4357			CL3881Contig1	-0.0329743	0.137019		CL3433Contig1	0.0177144	0.291711
CL4752Contig1	-0.168226	1.51162		CL28782Contig1	0.0404994	0.0512829			comp217988_c0_seq1	-0.0330139	0.370425		CL1451Contig1	0.0187755	0.0194293
CL6241Contig1	-0.168983	2.92991		comp222422_c0_seq4	0.0430987	0.229522			CL29409Contig1	-0.0336118	0.632837		comp219981_c0_seq1	0.0193238	0.0191896
CL1451Contig1	-0.174825	3.417		CL1656Contig1	0.0437998	0.11199			CL9070Contig1	-0.0346012	0.351226		comp223040_c2_seq2	0.0205116	0.256797
CL3857Contig2	-0.17637	0.498142		CL17237Contig1	0.0631586	0.0584759			CL867Contig1	-0.0354493	0.628421		CL2534Contig1	0.0223188	0.29493
CL29508Contig1	-0.178279	3.06805		comp218342_c1_seq1	0.0634205	0.561322			comp222481_c3_seq9	-0.0362066	0.285157		CL26569Contig1	0.022646	0.251287
CL1344Contig1	-0.185042	1.63866		CL6655Contig1	0.0642185	0.681656			CL206Contig1	-0.0366884	0.0442857		CL2167Contig1	0.0245422	0.243478
CL830Contig2	-0.186211	1.00552		CL19948Contig1	0.0647302	0.128961			comp214088_c0_seq1	-0.0370516	0.795153		CL5846Contig1	0.0248026	0.562838
comp222995_c2_seq2	-0.188835	4.22811		comp216433_c0	0.0713643	0.696767			CL29561Contig1	-0.0370807	0.268781		GR930896	0.0252257	0.358227
comp218262_c1_seq3	-0.195331	2.64447		CL380Contig2	0.0789163	0.916442			CL2019Contig1	-0.0400009	0.303415		CL10442Contig1	0.0269277	0.171475
CL1339Contig1	-0.199053	0.560795		CL1002Contig1	0.0793289	0.462235			comp220069_c4_seq4	-0.042441	0.426818		comp223026_c0_seq2	0.0271605	0.302685
CL606Contig1	-0.207906	2.01671		CL683Contig2	0.0815319	1.02984			CL17237Contig1	-0.0424529	0.45677		comp222631_c2_seq3	0.0276958	0.570326
CL191Contig1	-0.222281	3.35415		CL28330Contig1	0.0816696	0.829585			comp216433_c0	-0.0465605	0.188165		CL1828Contig1	0.028059	0.345849
CL28990Contig1	-0.222607	2.40106		CL2964Contig1	0.0848751	0.705527			CL6451Contig1	-0.0473532	0.340446		comp222398_c1_seq5	0.0286733	0.424685
CL2250Contig1	-0.225854	2.10337		CL29883Contig1	0.0952571	1.11877			CL29Contig1	-0.0499182	0.867389		comp223166_c0_seq2	0.0292748	0.440404
CL2723Contig1	-0.231611	1.48578		comp223235_c1_seq13	0.100446	2.30586			CL29559Contig1	-0.0499552	0.412118		CL29883Contig1	0.0293728	0.264905
CL4753Contig1	-0.234646	4.45075		clc_contig_32048	0.100577	0.29767			CL11891Contig1	-0.0505745	0.413354		CL13240Contig1	0.0297252	0.350455
CL30132Contig1	-0.236496	4.2107		CL35Contig4	0.104296	0.625407			comp222627_c2_seq2	-0.0524011	0.445191		comp222204_c4_seq1	0.0298372	0.458827
CL433Contig1	-0.238856	4.2961		comp217283_c0	0.107293	1.20233			CL2770Contig1	-0.0524067	0.309996		CL1813Contig1	0.0301288	0.333547
CL3152Contig1	-0.239086	2.40637		CL6718Contig1	0.117067	0.778551			comp222040_c0_seq1	-0.0524893	0.44463		CL6241Contig1	0.0301727	0.222954
comp217409_c0_seq1	-0.241925	2.2387		CL232Contig2	0.11783	1.4748			CL1206Contig1	-0.0528389	0.279889		CL1859Contig1	0.0308361	0.145272
CL28130Contig1	-0.243185	2.69982		CL25204Contig1	0.123928	2.65469			comp219626_c1_seq2	-0.0545458	0.456863		CL31607Contig1	0.0317577	0.509149
CL11123Contig1	-0.246112	2.71381		comp221713_c2_seq3	0.125456	2.35251			CL3297Contig1	-0.0571133	0.806824		comp214245_c0_seq1	0.0321452	0.47609
CL339Contig1	-0.246284	3.58182		CL6857Contig1	0.127385	1.41923			CL2758Contig1	-0.0589143	1.50238		comp222422_c0_seq4	0.0325118	0.387322
comp222122_c0_seq1	-0.248815	1.27987		CL962Contig2	0.142218	2.8098			CL306Contig1	-0.0590006	0.18213		CL1079Contig1	0.0337171	0.103095
CL10442Contig1	-0.260167	2.50075		CL867Contig1	0.143832	1.16666			CL863Contig1	-0.0592005	0.241667		CL137Contig2	0.0356287	0.513946
CL29616Contig1	-0.264191	5.83185		CL3798Contig1	0.148348	3.52563			comp215438_c0_seq1	-0.0605137	0.579397		CL838Contig1	0.0372667	0.296871
CL1Contig1324	-0.266426	0.28024		comp217697_c0_seq1	0.159642	1.6037			CL3656Contig1	-0.0638149	0.339864		CL2716Contig1	0.0372819	0.53551
comp221459_c1_seq3	-0.268443	4.8217		CL26167Contig1	0.163357	0.256336			CL28130Contig1	-0.0643358	0.402447		comp221730_c3	0.0384931	0.209515
comp222040_c0_seq1	-0.269448	1.82008		CL29398Contig1	0.165045	1.49275			CL4490Contig1	-0.0646151	0.259286		CL30132Contig1	0.0407317	0.372185
comp220943_c0_seq3	-0.271294	1.90128		CL28697Contig1	0.176466	1.84249			CL1791Contig1	-0.0648039	0.721039		CL25204Contig1	0.041103	0.465466
CL306Contig1	-0.278459	1.05057		CL1418Contig1	0.180674	2.82821			comp217697_c0_seq1	-0.0670401	0.570197		CL4245Contig1	0.0424697	0.27432
CL29532Contig1	-0.286007	6.83033		CL3297Contig1	0.180709	3.87489			comp220132_c0_seq1	-0.068004	0.732866		CL722Contig1	0.0431682	0.50419
CL23139Contig1	-0.289398	3.02813		comp222204_c4_seq1	0.181975	2.50556			CL591Contig1	-0.0687066	0.659765		CL6857Contig1	0.0450269	0.412979
comp223018_c0	-0.290258	3.18941		CL2494Contig1	0.185133	2.37269			CL287Contig3	-0.0710807	0.853714		comp219161_c1	0.0454211	0.400718
CL2321Contig1	-0.294584	1.88056		CL1079Contig1	0.186872	1.94722			CL23819Contig1	-0.0735354	1.44815		CL1659Contig1	0.0475513	0.38961
CL13240Contig1	-0.29511	4.50687		CL31501Contig1	0.190925	1.94536			comp216625_c0_seq3	-0.0742144	0.265418		CL35Contig4	0.0478451	0.547298
CL11479Contig1	-0.299847	2.48575		CL594Contig1	0.191391	2.21645			comp222825_c1_seq1	-0.0746552	0.962972		CL2823Contig1	0.0480929	0.195467
CL2461Contig1	-0.302727	3.14154		CL6865Contig1	0.192901	2.7154			comp223235_c1_seq13	-0.0747341	1.72297		comp221881_c1_seq1	0.0494604	0.596951
comp219626_c1_seq2	-0.304662	4.29858		CL5327Contig1	0.194063	0.227179			CL34847Contig1	-0.0756541	0.475987		CL432Contig2	0.0503697	0.626631
comp221730_c3	-0.311954	3.92215		CL1438Contig1	0.194891	1.33369			CL2308Contig1	-0.0759369	0.856283		comp220256_c0_seq2	0.0512802	0.606403
comp221455_c1_seq2	-0.318097	6.74925		CL1055Contig1	0.195134	1.94871			CL1418Contig1	-0.0762902	0.929088		CL6810Contig1	0.0523979	0.733599
clc_contig_2957	-0.325371	3.07808		CL1984Contig1	0.201969	1.16858			comp222576_c2	-0.0768555	0.851827		comp217972_c0_seq2	0.0587119	0.717636
CL1583Contig1	-0.339188	2.21971		CL1859Contig1	0.20673	1.11654			CL6002Contig1	-0.0784654	0.238271		comp206551_c0_seq2	0.0591781	0.734514
CL34847Contig1	-0.343376	4.25356		CL849Contig1	0.210741	1.84066			CL1170Contig1	-0.0788752	0.119818		CL606Contig1	0.0602928	0.469213
CL292Contig2	-0.344651	4.12672		CL17333Contig1	0.211582	2.25903			comp214751_c0_seq1	-0.0816899	0.390434		CL28604Contig1	0.0634731	0.834915
comp221288_c1_seq1	-0.351713	1.19687		CL6973Contig1	0.212763	2.45003			CL2218Contig1	-0.0840726	1.37256		CL5880Contig1	0.0635812	0.528176
comp217610_c0_seq2	-0.355116	4.52788		CL12910Contig1	0.217425	12.5263			comp219388_c0_seq2	-0.0840755	0.41269		CL962Contig2	0.0638522	0.727921
CL29599Contig1	-0.356968	1.78415		comp217530_c2_seq1	0.227094	6.22312			CL29599Contig1	-0.0842836	1.03821		CL376Contig1	0.0640489	0.665217
CL1004Contig1	-0.357414	2.5997		comp222881_c1_seq1	0.228439	4.1891			CL29608Contig1	-0.0845711	0.57875		CL1219Contig1	0.0642623	0.682063
CL3633Contig1	-0.363808	4.53119		CL1792Contig1	0.229126	3.90441			CL2250Contig1	-0.0870887	0.595095		CL26167Contig1	0.0642834	0.450382
comp222449_c0_seq4	-0.364734	5.3649		CL1319Contig1	0.230482	2.3578			CL1040Contig2	-0.0881357	1.36842		CL1031Contig1	0.0649688	0.69193
CL29608Contig1	-0.364831	3.91826		comp214088_c0_seq1	0.231802	4.07054			CL29322Contig1	-0.0894826	1.64686		CL5870Contig1	0.0656767	0.766024
CL11361Contig1	-0.401714	5.39589		comp219835_c3_seq3	0.23964	4.14845			CL23Contig1	-0.0918945	1.02599		CL1055Contig1	0.0666018	0.658476
comp221886_c1_seq4	-0.403782	1.86763		CL332Contig2	0.240982	5.20273			CL13827Contig1	-0.0935699	1.5701		CL79Contig1	0.0669026	0.75769
comp220503_c2_seq1	-0.404679	5.9766		CL31355Contig1	0.243373	3.48072			CL14047Contig1	-0.0941543	0.760937		CL263Contig2	0.0671316	0.850917
comp220237_c2_seq3	-0.404922	2.80309		comp215438_c0_seq1	0.248321	2.22057			CL27766Contig1	-0.0942386	0.889724		comp217692_c0_seq1	0.0675731	0.643107
comp213588_c0_seq2	-0.408484	1.56567		CL722Contig1	0.251604	3.6895			CL2805Contig1	-0.0990565	0.213875		CL6973Contig1	0.0680278	0.860583
CL4064Contig1	-0.409072	4.24043		CL287Contig3	0.255884	3.45304			CL1276Contig1	-0.0991402	1.79207		comp219606_c1_seq2	0.0681251	0.789523
CL1Contig172	-0.415754	4.96831		CL340Contig1	0.25773	2.22718			CL292Contig2	-0.0992154	0.725988		comp222621_c2_seq2	0.0685072	0.819046
CL7006Contig1	-0.423276	5.99376		comp218670_c0_seq1	0.260458	4.79368			comp221395_c1_seq2	-0.0994023	1.77286		clc_contig_32048	0.0693064	0.100111
comp221803_c0_seq2	-0.429221	6.26558		CL29559Contig1	0.262635	3.61636			CL31501Contig1	-0.100668	0.706022		CL6655Contig1	0.0698542	1.20162
CL2308Contig1	-0.434477	5.60763		CL23Contig1	0.264473	2.58008			CL433Contig1	-0.1013	1.96639		clc_contig_2957	0.0744982	0.860316
CL30101Contig1	-0.44251	3.96171		comp222481_c3_seq9	0.268786	3.48466			CL28697Contig1	-0.101482	0.627487		CL3798Contig1	0.0746365	2.20731
comp219161_c1	-0.445087	4.80562		CL14512Contig1	0.297304	7.3019			CL11123Contig1	-0.101535	1.50305		comp221459_c1_seq3	0.0747026	0.338745
CL29331Contig1	-0.452947	4.16741		CL12389Contig1	0.298207	5.08814			CL3978Contig1	-0.101675	1.52321		CL1956Contig1	0.0749876	1.20332
comp223026_c0_seq2	-0.454163	4.17079		CL12711Contig1	0.301449	4.77629			CL28782Contig1	-0.103011	0.392692		CL12096Contig1	0.0763562	1.24813
comp190485_c0_seq1	-0.457741	7.47941		CL625Contig1	0.301855	1.71231			comp218262_c1_seq3	-0.105545	1.0584		comp197862_c0_seq1	0.0773107	0.513689
CL31607Contig1	-0.478524	7.29947		CL29Contig1	0.303076	5.73375			CL793Contig1	-0.106018	1.05567		CL29598Contig1	0.0773487	0.201083
CL5880Contig1	-0.481846	5.21591		CL15790Contig1	0.306358	1.93582			CL2276Contig1	-0.106614	0.560384		comp215144_c3_seq1	0.0782285	0.462027
CL29561Contig1	-0.484235	4.3663		comp215144_c3_seq1	0.309852	4.50683			comp218342_c1_seq1	-0.107038	0.796453		CL29582Contig1	0.0815698	1.43953
CL13827Contig1	-0.484303	11.1531		CL663Contig2	0.317122	1.39041			comp190485_c0_seq1	-0.112646	2.33397		CL25966Contig1	0.08284	0.728464
comp219981_c0_seq1	-0.49711	5.36318		CL6810Contig1	0.324332	3.49429			CL28778Contig1	-0.113518	0.526981		CL28330Contig1	0.0837063	1.32306
CL863Contig1	-0.49825	5.66415		CL3899Contig1	0.330866	1.77117			CL2151Contig1	-0.113983	0.649491		CL2762Contig1	0.0849843	0.758865
CL61Contig2	-0.507748	9.15962		CL3540Contig1	0.332512	6.609			CL2682Contig1	-0.11487	0.233956		CL3540Contig1	0.0853443	1.42929
CL6572Contig1	-0.526559	3.59337		comp220751_c2_seq3	0.336924	5.74279			CL29492Contig1	-0.115185	2.00191		comp220061_c0_seq2	0.0885077	1.50315
comp218460_c1_seq3	-0.532013	7.52464		CL3550Contig1	0.339008	3.66403			comp221886_c1_seq4	-0.115546	0.774697		comp219670_c2_seq3	0.0919573	0.740342
CL145Contig1	-0.535621	10.6487		CL376Contig1	0.341711	2.1046			CL31355Contig1	-0.11726	1.79855		comp193954_c0_seq1	0.0920537	0.303458
comp214751_c0_seq1	-0.53856	2.09533		CL1594Contig1	0.34532	5.97504			CL587Contig1	-0.117477	1.06816		CL124Contig1	0.0925943	0.236418
comp223267_c0_seq13	-0.543234	2.81293		CL206Contig1	0.347295	2.20173			CL6845Contig1	-0.11755	3.42328		CL2259Contig1	0.0956479	0.509369
CL560Contig1	-0.545809	4.0247		CL137Contig2	0.351195	8.81396			CL577Contig1	-0.117785	1.1538		CL6503Contig1	0.0987327	0.845001
comp222589_c1_seq1	-0.548826	3.11781		CL1659Contig1	0.35836	4.91346			comp221803_c0_seq2	-0.119684	1.35737		CL28538Contig1	0.0987365	0.681993
CL263Contig2	-0.562691	8.164		CL83Contig2	0.35906	5.22157			CL29719Contig1	-0.120229	1.68808		CL811Contig	0.0998003	0.712503
comp222576_c2	-0.579402	10.3159		CL2762Contig1	0.363142	4.51385			comp220943_c0_seq3	-0.120263	0.761203		CL29727Contig1	0.100019	1.73902
CL2745Contig1	-0.582678	6.781		CL838Contig1	0.374084	3.40738			CL1823Contig1	-0.123205	0.0723678		CL29616Contig1	0.100259	0.488316
comp193954_c0_seq1	-0.585063	7.64997		CL29493Contig1	0.401156	8.80359			CL8649Contig1	-0.125566	0.218494		CL14512Contig1	0.100396	1.85473
CL1791Contig1	-0.591239	10.4417		CL29719Contig1	0.420501	5.58496			CL6589Contig1	-0.125808	1.69213		CL560Contig1	0.103078	1.47844
CL116Contig2	-0.597752	9.39303		CL432Contig2	0.422546	5.16606			comp221713_c2_seq3	-0.12587	2.08154		CL377Contig1	0.104771	1.91381
CL13328Contig1	-0.603096	5.05971		comp222224_c0_seq2	0.443493	4.90995			CL83Contig2	-0.127732	1.54345		CL28554Contig1	0.104982	0.837783
comp222877_c3_seq1	-0.650562	8.53098		comp223227_c2	0.447332	9.49574			comp221092_c0_seq4	-0.127995	2.92637		CL294Contig1	0.108165	3.84977
comp223040_c2_seq2	-0.651564	8.57348		CL2770Contig1	0.448046	4.56573			CL30101Contig1	-0.128868	0.669412		comp209527_c0_seq1	0.11211	1.55696
CL9508Contig1	-0.672593	6.76739		CL28604Contig1	0.456901	10.6708			CL434Contig1	-0.129147	0.744467		CL1438Contig1	0.113561	0.928763
comp220518_c1_seq6	-0.67462	10.8996		CL1828Contig1	0.458438	6.37618			CL1344Contig1	-0.131819	1.80416		comp215006_c0_seq1	0.115015	0.911448
CL23819Contig1	-0.674712	5.85785		comp214245_c0_seq1	0.4598	4.76195			CL29493Contig1	-0.131918	3.90234		CL29508Contig1	0.118569	0.88416
CL3214Contig1	-0.679761	6.32574		comp215951_c0_seq1	0.462066	3.37379			comp217686_c0_seq3	-0.13194	0.984023		CL117Contig3	0.12071	2.25951
CL3849Contig2	-0.691123	4.89636		comp217972_c0_seq2	0.462807	4.49595			CL991Contig1	-0.133013	0.824697		comp222877_c3_seq1	0.122623	0.982376
comp221280_c0_seq5	-0.695344	5.88434		comp221881_c1_seq1	0.464449	7.88817			CL7027Contig1	-0.133993	0.190964		CL6865Contig1	0.122632	1.95514
CL8885Contig1	-0.70276	2.28277		CL1040Contig2	0.471807	7.60787			CL232Contig2	-0.136537	2.70935		CL12910Contig1	0.124301	2.69003
CL2823Contig1	-0.710587	13.362		CL3868Contig1	0.472069	5.3861			CL1307Contig1	-0.136931	0.777757		CL14596Contig1	0.124788	2.54579
comp220490_c0_seq1	-0.715498	4.89292		comp206551_c0_seq2	0.473941	7.18069			CL2011Contig1	-0.137747	0.749099		comp222217_c2_seq2	0.125396	1.30383
CL30468Contig1	-0.721802	1.4423		comp220069_c4_seq4	0.475472	6.38029			CL1792Contig1	-0.144449	2.44991		comp213588_c0_seq2	0.126162	0.674213
CL2218Contig1	-0.725438	14.1435		CL466Contig1	0.477472	5.37225			CL683Contig2	-0.144866	3.66472		comp221288_c1_seq1	0.13795	1.00094
comp220061_c0_seq2	-0.726112	11.8513		CL391Contig2	0.479979	4.01459			CL9508Contig1	-0.148891	0.805782		CL3214Contig1	0.142872	1.72572
CL1031Contig1	-0.735022	9.72861		CL377Contig1	0.489037	9.5437			CL754Contig1	-0.151804	0.166603		CL11479Contig1	0.144366	2.32473
comp220132_c0_seq1	-0.75285	14.8987		CL29409Contig1	0.492318	10.0523			CL30141Contig1	-0.1521	0.965234		CL2062Contig1	0.147155	1.06301
CL2534Contig1	-0.759058	10.3809		CL29598Contig1	0.514175	7.65502			comp220518_c1_seq6	-0.152194	1.77097		CL1424Contig2	0.150508	2.112
comp216794_c1_seq1	-0.775181	6.4592		CL6204Contig1	0.528254	5.42674			comp215951_c0_seq1	-0.153775	0.865741		comp221504_c0_seq1	0.150593	1.24146
comp217487_c0_seq1	-0.778299	11.4082		CL20754Contig1	0.528659	4.93716			comp222995_c2_seq2	-0.155686	4.64741		CL12711Contig1	0.150834	2.53784
CL79Contig1	-0.779858	12.5619		CL37240Contig1	0.531839	1.91322			CL339Contig1	-0.15581	2.6091		comp219905_c0	0.15388	0.502668
comp222825_c1_seq1	-0.786031	8.32067		comp217822_c1_seq1	0.532724	1.81816			CL1002Contig1	-0.15614	2.59724		CL1Contig1485	0.155217	1.20704
CL6233Contig1	-0.791906	7.64254		CL811Contig	0.552149	6.95931			CL277Contig1	-0.157378	1.83999		CL323Contig1	0.157267	1.71866
CL1678Contig1	-0.792803	2.76366		comp220966_c0	0.554571	1.97013			CL3868Contig1	-0.158011	1.21659		CL1094Contig1	0.158386	2.4785
CL11891Contig1	-0.799162	6.10853		CL28942Contig1	0.556112	6.21553			CL1206Contig2	-0.158701	0.102295		CL11361Contig1	0.167172	1.8862
CL3433Contig1	-0.812283	14.8217		CL2019Contig1	0.562559	6.85442			comp222027_c1_seq1	-0.159412	0.183847		comp220716_c2_seq1	0.17237	1.0462
CL713Contig1	-0.847703	1.54054		comp222666_c1_seq2	0.588556	6.44242			CL618Contig1	-0.159576	2.09186		comp223227_c2	0.17496	5.68907
comp223166_c0_seq2	-0.855617	12.5251		comp221504_c0_seq1	0.594491	11.0933			CL3152Contig1	-0.160259	2.19267		CL12532Contig1	0.177216	2.60837
comp221673_c3_seq1	-0.855809	11.5707		comp221092_c0_seq4	0.596948	4.76354			comp223267_c0_seq13	-0.162673	0.825348		comp222224_c0_seq2	0.183139	1.04409
CL1219Contig1	-0.857031	12.5488		CL1307Contig1	0.598285	4.53214			CL1457Contig1	-0.165824	0.375617		comp218026_c0_seq1	0.183141	1.10793
CL1104Contig1	-0.858963	9.17611		CL1823Contig1	0.618044	1.07941			CL567Contig1	-0.165913	0.0428585		CL20754Contig1	0.183524	3.93984
comp222681_c1_seq5	-0.862463	12.3073		CL25160Contig1	0.619944	1.49513			CL2964Contig1	-0.170503	0.77454		CL3857Contig2	0.183902	1.04899
CL1276Contig1	-0.863958	12.6847		CL25512Contig1	0.620965	1.96765			CL2461Contig1	-0.177961	1.72884		CL1765Contig1	0.184476	1.22341
comp221436_c1_seq3	-0.865335	1.01601		comp218904_c0_seq1	0.644438	7.53479			CL2307Contig1	-0.182699	2.56143		CL380Contig2	0.184888	1.80548
CL31353Contig1	-0.880911	2.90159		comp218533_c0_seq1	0.647656	10.7393			CL2356Contig1	-0.182908	1.83689		CL340Contig1	0.187297	4.11476
CL1424Contig2	-0.88708	4.48525		comp222217_c2_seq2	0.649597	5.7109			comp221108_c0_seq6	-0.18403	2.87964		CL31353Contig1	0.192554	1.30224
CL942Contig1	-0.893668	6.53725		CL1143Contig1	0.668139	11.0904			CL1807Contig1	-0.185174	0.19047		comp221227_c0_seq2	0.193877	1.45541
CL2062Contig1	-0.893803	13.6902		CL5871Contig1	0.671654	8.09301			CL1486Contig1	-0.188875	1.34715		comp221601_c2_seq2	0.194603	2.38724
CL4354Contig1	-0.902471	7.14398		GR930896	0.672159	6.10946			CL3472Contig1	-0.190617	1.76133		comp218593_c1_seq1	0.197755	0.570223
comp221448_c0_seq2	-0.910134	8.22361		CL1765Contig1	0.675477	6.69807			comp221171_c0_seq2	-0.197481	1.84957		CL1629Contig1	0.199188	1.03197
CL3179Contig1	-0.912608	8.60779		CL5870Contig1	0.677612	4.44543			comp221673_c0_seq1	-0.20215	1.52158		CL663Contig2	0.200399	1.33676
comp222398_c1_seq5	-0.918148	15.6389		CL1140Contig2	0.681862	3.54387			CL2848Contig1	-0.204694	0.338911		CL5871Contig1	0.202317	2.01322
comp217692_c0_seq1	-0.919194	5.4594		comp214678_c0_seq1	0.683077	6.89715			comp219447_c0_seq1	-0.205852	2.00587		comp220503_c2_seq1	0.208943	1.07136
CL9070Contig1	-0.940019	10.8233		comp222621_c2_seq2	0.683289	5.98376			comp219804_c5_seq5	-0.206118	1.37812		CL3849Contig2	0.208955	2.48046
comp217187_c0_seq4	-0.947133	4.01535		CL31238Contig1	0.684498	7.51386			comp212631_c0_seq1	-0.20923	0.106133		comp218460_c1_seq3	0.210132	2.47241
CL29630Contig1	-0.952111	8.85441		CL117Contig3	0.690207	10.255			CL14424Contig1	-0.209907	5.0088		CL5327Contig1	0.211122	1.10862
CL2552Contig1	-0.965335	8.30629		CL12532Contig1	0.715194	9.99587			comp222681_c1_seq5	-0.215233	2.16845		comp221900_c2_seq1	0.214942	2.23714
comp221171_c0_seq2	-0.977723	8.38358		CL29376Contig1	0.729166	2.93122			CL21067Contig1	-0.217012	0.452271		CL3899Contig1	0.217337	0.379569
CL28778Contig1	-0.98432	5.53088		CL13190Contig1	0.740977	3.59766			CL1728Contig1	-0.223929	1.74651		comp214526_c0_seq1	0.218554	3.49145
CL87Contig2	-0.997482	14.4933		CL26389Contig1	0.77317	1.83559			CL25512Contig1	-0.223954	0.0322646		CL161Contig1	0.221297	1.19057
comp218593_c1_seq1	-1.02024	11.0207		CL1629Contig1	0.785326	9.51477			CL116Contig2	-0.233622	2.40691		CL23139Contig1	0.224824	1.44211
CL12388Contig1	-1.02916	3.39387		CL1170Contig1	0.793959	2.57543			CL4752Contig1	-0.233623	2.56512		comp217610_c0_seq2	0.227538	1.1011
CL1Contig1485	-1.04502	7.01546		CL6451Contig1	0.822346	8.71151			CL16262Contig1	-0.233718	0.383586		CL3268Contig1	0.234422	2.84922
CL10190Contig1	-1.05176	10.1321		comp217509_c0_seq2	0.835763	4.62941			CL2796Contig1	-0.238284	0.00194182		CL6233Contig1	0.235212	2.97783
comp222489_c0_seq3	-1.05624	5.37282		CL1728Contig1	0.858023	9.43784			CL942Contig1	-0.243135	1.8805		CL29532Contig1	0.236339	3.21105
CL9325Contig1	-1.0686	6.72729		comp197862_c0_seq1	0.877657	10.6997			comp222449_c0_seq4	-0.24326	3.58614		comp218533_c0_seq1	0.240534	4.79888
CL591Contig1	-1.07252	13.1183		comp215006_c0_seq1	0.881895	9.55567			CL5704Contig1	-0.245344	2.9278		CL4354Contig1	0.244449	1.56241
comp219447_c0_seq1	-1.08467	15.127		CL5990Contig1	0.896219	12.489			CL25160Contig1	-0.251826	0.181803		comp220301_c0_seq4	0.254828	1.68066
comp220660_c2_seq4	-1.0959	7.54806		CL1206Contig2	0.900289	2.78962			CL15790Contig1	-0.256028	2.50617		CL4064Contig1	0.258889	5.00994
CL1094Contig1	-1.09763	11.1715		comp209527_c0_seq1	0.90732	10.6863			CL7006Contig1	-0.257959	3.20593		CL219Contig1	0.259985	0.795684
comp221395_c1_seq2	-1.09934	22.293		comp221900_c2_seq1	0.9142	11.7373			comp217187_c0_seq4	-0.260417	2.55755		comp221977_c1_seq4	0.268375	0.971624
comp222341_c1_seq2	-1.10258	7.4216		CL13512Contig1	0.933678	2.18626			CL28990Contig1	-0.261776	4.53997		comp219835_c3_seq3	0.268999	3.16668
CL28610Contig1	-1.11279	8.59596		comp216504_c0_	1.10923	10.7741			CL3295Contig1	-0.263976	0.26929		CL1104Contig1	0.270979	1.58789
comp218026_c0_seq1	-1.11777	10.1272		CL15872Contig1	1.11843	3.54225			comp222616_c0_seq2	-0.266128	1.73626		CL625Contig1	0.275334	1.14018
CL2356Contig1	-1.13274	16.1945		CL161Contig1	1.14732	7.96558			comp218904_c0_seq1	-0.269513	2.15729		CL689Contig2	0.277639	3.35455
CL30141Contig1	-1.14494	7.2077		CL2011Contig1	1.155	6.7661			CL1339Contig1	-0.270303	0.0922186		CL29596Contig1	0.277831	4.25965
comp222161_c0_seq9	-1.16229	13.9555		CL3972Contig1	1.16023	7.66323			CL4958Contig1	-0.270362	2.66653		CL25529Contig1	0.278262	1.89836
CL2259Contig1	-1.16932	10.4927		CL28538Contig1	1.16877	9.15785			CL2552Contig1	-0.275028	1.77049		CL2321Contig1	0.292708	4.15102
comp214526_c0_seq1	-1.18554	11.818		CL429Contig1	1.19748	1.99555			comp220013_c1_seq1	-0.278495	1.75304		comp220237_c2_seq3	0.309749	1.78092
CL793Contig1	-1.19468	16.27		CL1958Contig1	1.21125	3.33815			CL429Contig1	-0.287355	0.397911		CL3538Contig1	0.314527	2.57481
CL85Contig	-1.20495	4.59826		comp210085_c0_seq1	1.24304	3.07807			CL1656Contig1	-0.292739	2.1293		CL85Contig	0.315264	0.0939647
CL5704Contig1	-1.22732	12.1293		comp210949_c0_seq1	1.26002	3.31484			comp222122_c0_seq1	-0.296169	1.47799		CL28942Contig1	0.315309	2.70066
CL618Contig1	-1.23238	20.4171		CL2175Contig2	1.31141	8.28068			CL1984Contig1	-0.296331	0.0299661		CL3972Contig1	0.320109	2.71705
CL4821Contig1	-1.23785	8.70164		CL2716Contig1	1.33751	15.0503			CL13512Contig1	-0.306177	0.0461427		comp220966_c0	0.323398	1.40959
CL6503Contig1	-1.2512	12.2585		CL2151Contig1	1.39459	6.75242			CL1Contig172	-0.306407	3.93233		comp219186_c0_seq1	0.334007	1.86818
comp217095_c0_seq1	-1.25996	9.36269		CL6002Contig1	1.4411	6.76847			CL2723Contig1	-0.306946	2.72388		comp221455_c1_seq2	0.336903	5.28214
comp220256_c0_seq2	-1.26261	14.0383		comp216667_c0_seq2	1.51225	16.8205			CL37240Contig1	-0.309168	0.451243		CL1319Contig1	0.343247	2.56283
CL25529Contig1	-1.27412	8.5805		CL3538Contig1	1.5321	11.0895			comp216794_c1_seq1	-0.309296	2.20387		CL13328Contig1	0.346094	1.63036
CL27766Contig1	-1.27558	2.92056		CL3268Contig1	1.61039	10.8948			comp216297_c0_seq3	-0.313581	1.71137		CL651Contig1	0.361579	3.61525
comp217988_c0_seq1	-1.2938	14.3815		CL691Contig1	1.62668	4.21354			comp222341_c1_seq2	-0.318723	3.37536		comp217530_c2_seq1	0.36615	5.4082
CL28761Contig1	-1.29723	11.5396		CL4490Contig1	1.72136	3.73145			comp223164_c1_seq2	-0.320761	2.33907		CL13190Contig1	0.397752	1.91298
CL5846Contig1	-1.30635	23.4965		CL34406Contig1	1.72326	4.06386			CL1Contig1324	-0.321748	0.194725		CL1678Contig1	0.402399	2.58639
CL1Contig139	-1.33332	3.06444		CL14155Contig1	1.77931	4.31914			CL9325Contig1	-0.339815	4.40514		CL9395Contig1	0.40889	1.87664
comp221227_c0_seq2	-1.33338	6.24305		CL3222Contig1	1.84636	3.64496			CL145Contig1	-0.341638	4.68117		CL1004Contig3	0.424696	3.23368
CL29973Contig1	-1.35613	13.8208		CL2796Contig1	1.85249	3.52409			comp222666_c1_seq2	-0.361132	2.84846		CL31199Contig1	0.446506	1.99378
comp219186_c0_seq1	-1.36004	5.8846		comp212631_c0_seq1	1.85614	3.47413			CL1583Contig1	-0.364791	2.49537		CL19948Contig1	0.458003	9.01188
comp219388_c0_seq2	-1.38134	14.483		CL2682Contig1	1.92321	3.67989			CL28610Contig1	-0.377877	4.58208		CL1004Contig1	0.46531	5.0295
CL4181Contig1	-1.38989	7.46304		CL155Contig1	1.92952	4.50591			CL28761Contig1	-0.379705	3.20941		comp216504_c0_	0.471498	4.51466
comp219804_c5_seq5	-1.41297	10.3002		CL4621Contig1	1.93528	3.58173			CL6617Contig1	-0.386842	3.19499		CL849Contig1	0.515686	6.61405
CL12096Contig1	-1.42673	9.49792		CL124Contig1	1.93772	6.07211			CL26389Contig1	-0.387038	0.114097		comp218700_c0_seq1	0.542149	3.0951
comp223164_c1_seq2	-1.44215	19.6984		CL16262Contig1	2.00091	2.81127			CL6718Contig1	-0.387788	2.11644		CL29502Contig1	0.549932	7.68918
CL587Contig1	-1.46977	20.8179		CL567Contig1	2.05571	4.03892			CL6572Contig1	-0.392535	2.70508		CL466Contig1	0.56327	4.12072
CL3472Contig1	-1.4873	10.644		CL1206Contig1	2.23795	3.90375			comp221673_c3_seq1	-0.405431	4.84165		CL14380Contig1	0.564968	6.59861
comp222027_c1_seq1	-1.48781	8.70926		CL3881Contig1	2.28242	4.519			CL87Contig2	-0.406448	3.53903		CL1140Contig2	0.581921	2.76664
CL991Contig1	-1.50089	10.738		CL9395Contig1	2.32082	5.0968			CL29575Contig1	-0.439825	0.675639		comp216667_c0_seq2	0.587378	10.2435
comp216625_c0_seq3	-1.53414	11.0068		CL2805Contig1	2.36809	4.07091			CL6625Contig1	-0.452603	5.32001		CL4181Contig1	0.603712	2.91464
comp222616_c0_seq2	-1.58079	9.28288		CL3295Contig1	2.40043	4.62482			CL4821Contig1	-0.487149	1.92754		comp215240_c1_seq2	0.612066	3.67974
comp216297_c0_seq3	-1.72194	9.55173		CL30129Contig1	2.40351	11.4453			CL29398Contig1	-0.500699	4.61997		CL391Contig2	0.623317	4.48655
CL6617Contig1	-1.78135	13.876		CL754Contig1	2.41086	3.80281			CL6612Contig1	-0.527562	4.48942		comp221280_c0_seq5	0.623594	3.89452
CL167Contig2	-1.7884	7.85934		CL8649Contig1	2.44658	3.86528			comp222041_c0_seq5	-0.563471	10.6475		CL2175Contig2	0.643795	5.29311
CL30038Contig1	-1.88765	5.23868		CL31199Contig1	2.50024	4.75839			CL29973Contig1	-0.573031	12.5554		comp219423_c2_seq1	0.666844	2.97728
CL3656Contig1	-1.89095	9.61384		comp221977_c1_seq4	2.65685	8.14475			CL30038Contig1	-0.581118	3.47501		CL594Contig1	0.668886	7.66454
CL25966Contig1	-1.94867	7.70972		CL2848Contig1	2.85337	3.32145			CL3179Contig1	-0.68963	5.10281		comp217509_c0_seq2	0.671267	4.1851
CL434Contig1	-1.97427	15.1326		CL7027Contig1	2.8924	4.11027			comp221448_c0_seq2	-0.728582	5.58919		comp217409_c0_seq1	0.745161	6.60968
CL6625Contig1	-2.00666	13.4873		CL30985Contig1	2.98909	3.84829			CL29966Contig1	-0.748849	3.10033		CL14155Contig1	0.748293	2.64945
CL29966Contig1	-2.01038	14.4554		CL2711Contig1	3.00248	3.30077			CL167Contig2	-0.769009	2.79506		comp214678_c0_seq1	0.788503	7.24124
CL6612Contig1	-2.14472	8.60614		CL14380Contig1	3.05106	15.832			comp221436_c1_seq3	-0.863043	0.919256		comp210949_c0_seq1	0.820014	2.68065
comp218700_c0_seq1	-2.16572	13.2045		CL1807Contig1	3.07132	4.32645			CL8885Contig1	-0.883868	4.50873		CL29376Contig1	0.872491	3.31985
comp217686_c0_seq3	-2.17315	9.45107		comp222631_c2_seq3	3.11456	5.1983			CL713Contig1	-0.893269	1.82197		CL34406Contig1	0.937339	3.08042
CL323Contig1	-2.21646	22.0159		CL21067Contig1	3.54917	6.59394			comp220660_c2_seq4	-0.934255	4.5385		CL691Contig1	0.950898	3.18807
comp221673_c0_seq1	-2.29009	5.43712		CL1457Contig1	3.63348	4.02519			CL28708Contig1	-0.950321	5.3477		comp220490_c0_seq1	0.957339	5.41536
CL536Contig1	-2.29892	6.1434		CL110Contig1	3.66841	2.53913			CL12388Contig1	-1.09463	6.42948		CL15872Contig1	0.99121	3.10437
CL28708Contig1	-2.72688	3.86554		CL29825Contig1	3.76934	5.38515			comp222489_c0_seq3	-1.10238	5.11572		CL1958Contig1	1.04801	3.06133
comp222041_c0_seq5	-2.73369	16.3875		CL219Contig1	4.20943	4.53883			CL1Contig139	-1.17431	1.99164		comp210085_c0_seq1	1.13423	3.27689
CL423Contig1	-3.48239	8.39785		CL29575Contig1	4.99746	4.79833			CL536Contig1	-1.29915	8.0175		CL155Contig1	1.15488	3.53989
									CL423Contig1	-1.59872	9.59656		CL110Contig1	2.01877	2.25953
